# Supplementary material for: Gut microbial factors predict disease severity in a mouse model of multiple sclerosis
Source: Nat Microbiol. 2024 Jul 15;9(9):2244–61. doi: 10.1038/s41564-024-01761-3 (PMC11371644; doi:10.1038/s41564-024-01761-3)
Supplement: Supplementary file 3 — Supplementary Table 1 Details on the 14 different strains in the synthetic microbiota communities and their primer sequences for strain-specific quantification by qPCR. Table 2 Concentrations (nmol g−1) of caecal metabolites in gnotobiotic mice fed a fibre-rich (FR) diet at baseline (BL) and at the end of the 30 d EAE disease course by CE–TOF/MS. ND, not detected. Table 3 Concentrations (μM) of serum metabolites in gnotobiotic mice fed an FR diet at BL and at the end of the 30 d EAE disease course by CE–TOF/MS. [file 41564_2024_1761_MOESM3_ESM.xlsx]

## Sheet: TableS1
Supplementary Table 1. Details on the 14 different strains in the synthetic microbiota communities and their primer sequences for strain-specific quantification by qPCR.
	Abbreviation	Strain	Supplier	Cat#	Phylum	ENA Accession	Forward Primer	Reverse Primer	Melting Point
	AM	Akkermansia muciniphila: DSM 22959, type strain	DSMZ	DSM 22959	Verrucomicrobiota	AY271254.1	GACCGGCATGTTCAAGCAGACT	AAGCCGCATTGGGATTATTTGTT	85.5°C
	CS	Clostridium symbiosum: DSM 934, type strain, 2	DSMZ	DSM 934	Bacillota	AB626630.1	CCG-CTT-GGC-ATG-AAA-CAG-GTA-TC	TTG-GAA-GCG-GCG-AAG-AAT-GG	80.7°C
	DP	Desulfovibrio piger: ATC 29098, type strain	ATCC	ATC 29098	Thermodesulfobacteriota	AF192152.1	TGGCTTCAGGCAAATCTCAAAT	TCCGGGGAATCAAAACCATAC	83.1°C
	EC	Escherichia coli HS	ATCC	N/A	Pseudomonadota	CP000802.1:4065789..4067330:rRNA	GGTGGCTGGGTGATGTAAAACTGA	ACCGCCGAGCAAAATGAAGC	87.0°C
	FP	Faecalibacterium prausnitzii: DSM 17677, A2-165	DSMZ	DSM 17677	Bacillota	AJ413954.1	TGCCCCCGGGTGGTTCT	CGTTATTCAAAGCCCCGTTATCAA	80.1°C
	RI	Roseburia intestinalis: DSM 14610 type strain, L1-82	DSMZ	DSM 14610	Bacillota	AJ312385.1	TCGAAATTAAAGAGACGGAAACAGAAG	CCGCTCATATCAATCGAAAACACA	82.5°C
	MF	Marvinbryantia formatexigens: DSM 14469, type strain, I-52	DSMZ	DSM 14469	Bacillota	AJ505973.1	ACCGGATTCCTATATTGGGCAGTC	TTCGCTTTTGGCTCTTCCTATTTTC	78.6°C
	CA	Collinsella aerofaciens: DSM 3979, type strain	DSMZ	DSM 3979	Actinomycetota	AB011816.1	GTTCGCGTTCGTTATGGTTGGT	GTTGAGCTGGGCCGATTGTG	89.4°C
	ER	Eubacterium rectale: DSM 17629, A1-86	DSMZ	DSM 17629	Bacillota	AB626630.1	AGCTTGTGCCGCCCATCTCTAT	TTGCGGTAAAGCTTTGGTGTGG	83.1°C
	BO	Bacteroides ovatus: DSM 1896, type strain	DSMZ	DSM 1896	Bacteroidota	EU136682.1	GTGAAGGTGCCATCGGAGGAC	GGACGCTTTGGCCACTATTTCA	84.3°C
	BC	Bacteroides caccae: DSM 19024, type strain	DSMZ	DSM 19024	Bacteroidota	AB510697.1	GGCGCATGACATTGGAGGTTT	AATACGCCGCATCGCTTTTTC	81.6°C
	BI	Barnesiella intestinihominis: YIT 11860	DSMZ	DSM 21032	Bacteroidota	AB370251.1	CAGGGATTTTACGTGCTTTATTTTAGTTAT	AGTTCGGATTCGCTCGTATTTTCT	84.3°C
	BT	Bacteroides thetaiotaomicron: DSM 2079, type strain	DSMZ	DSM 2079	Bacteroidota	HQ012026.1	TACTCGCCTCTTTGCAACCCTACC	GGCCCCAGATCCGAACAACAC	82.8°C
	BU	Bacteroides uniformis: ATCC 8492, type strain	ATCC	ATCC 8492	Bacteroidota	AB050110.1	GCTACCGGGAGATACTGGATTGG	TGCGGCGGCCTTTGAAC	82.8°C

## Sheet: Table S2
Supplementary Table 2. Concentrations (nmol/g) of cecal metabolites in gnotobiotic mice fed a fiber-rich (FR) diet at baseline (BL) and at the end of the 30 d EAE disease course (EAE) by CE-TOF/MS. N.D., not detected.
		MOUSE_ID	M_300	M_301	M_302	M_306	M_310	M_311	M_312	M_313	M_134	M_135	M_136	M_137	M_159	M_160	M_162	M_163	M_026	M_027	M_028	M_029	M_034	M_035	M_036	M_171	M_040	M_041	M_042	M_043
		SM	SM13	SM13	SM13	SM13	SM01	SM01	SM01	SM01	SM14	SM14	SM14	SM14	SM01	SM01	SM01	SM01	GF	GF	GF	GF	SM14	SM14	SM14	SM14	SM13	SM13	SM13	SM13
		EAE_STATUS	BL	BL	BL	BL	BL	BL	BL	BL	BL	BL	BL	BL	EAE	EAE	EAE	EAE	EAE	EAE	EAE	EAE	EAE	EAE	EAE	EAE	EAE	EAE	EAE	EAE	KEGG ID others
		ORIGIN	CECUM	CECUM	CECUM	CECUM	CECUM	CECUM	CECUM	CECUM	CECUM	CECUM	CECUM	CECUM	CECUM	CECUM	CECUM	CECUM	CECUM	CECUM	CECUM	CECUM	CECUM	CECUM	CECUM	CECUM	CECUM	CECUM	CECUM	CECUM
		GROUP	SM13_BL_CECUM	SM13_BL_CECUM	SM13_BL_CECUM	SM13_BL_CECUM	SM01_BL_CECUM	SM01_BL_CECUM	SM01_BL_CECUM	SM01_BL_CECUM	SM14_BL_CECUM	SM14_BL_CECUM	SM14_BL_CECUM	SM14_BL_CECUM	SM01_EAE_CECUM	SM01_EAE_CECUM	SM01_EAE_CECUM	SM01_EAE_CECUM	GF_EAE_CECUM	GF_EAE_CECUM	GF_EAE_CECUM	GF_EAE_CECUM	SM14_EAE_CECUM	SM14_EAE_CECUM	SM14_EAE_CECUM	SM14_EAE_CECUM	SM13_EAE_CECUM	SM13_EAE_CECUM	SM13_EAE_CECUM	SM13_EAE_CECUM
	KEGG ID	Compound	nmol/g	nmol/g	nmol/g	nmol/g	nmol/g	nmol/g	nmol/g	nmol/g	nmol/g	nmol/g	nmol/g	nmol/g	nmol/g	nmol/g	nmol/g	nmol/g	nmol/g	nmol/g	nmol/g	nmol/g	nmol/g	nmol/g	nmol/g	nmol/g	nmol/g	nmol/g	nmol/g	nmol/g
	C00024	Acetyl CoA	N.D.	N.D.	N.D.	N.D.	1.68394	1.22897	N.D.	N.D.	N.D.	N.D.	N.D.	0.906369	N.D.	N.D.	0.970798	N.D.	N.D.	N.D.	N.D.	N.D.	5.53615	21.2926	10.4014	N.D.	6.25596	7.98106	6.19672	2.13396
	C01996	Acetylcholine	N.D.	1.31395	1.5705	4.2736	1.61065	N.D.	N.D.	N.D.	2.16962	N.D.	1.47159	11.5588	N.D.	N.D.	N.D.	N.D.	N.D.	N.D.	N.D.	N.D.	1.64379	2.65665	1.43956	3.66472	2.57898	4.45404	2.91057	1.86808
	C00147	Adenine	5.83274	8.59451	15.6614	22.9705	5.59644	7.98815	9.0372	7.89224	24.1963	9.60798	9.34837	8.85034	29.3123	9.43585	12.0537	22.0533	N.D.	N.D.	N.D.	N.D.	5.62676	9.17611	13.0127	8.69068	24.435	7.60996	13.2353	17.2615
	C00212	Adenosine	26.958	59.0184	70.7358	67.5564	82.517	42.8058	50.4038	43.7903	74.6534	29.2011	52.3935	121.792	43.35	56.5414	57.6454	55.4395	N.D.	10.045	12.8711	N.D.	24.9676	20.2063	38.0844	52.1509	29.82	35.0459	28.2824	27.8937
	C00054	Adenosine 3',5'-diphosphate	N.D.	N.D.	N.D.	N.D.	N.D.	N.D.	N.D.	N.D.	N.D.	N.D.	N.D.	N.D.	N.D.	N.D.	N.D.	N.D.	N.D.	N.D.	N.D.	N.D.	N.D.	N.D.	N.D.	N.D.	N.D.	N.D.	N.D.	N.D.
	C00224	Adenosine 5'-phosphosulfate	N.D.	N.D.	N.D.	N.D.	N.D.	N.D.	N.D.	N.D.	N.D.	N.D.	N.D.	N.D.	N.D.	N.D.	N.D.	N.D.	N.D.	N.D.	N.D.	N.D.	N.D.	N.D.	N.D.	N.D.	N.D.	N.D.	N.D.	N.D.
	C03794	Adenylosuccinate	N.D.	N.D.	N.D.	N.D.	N.D.	N.D.	N.D.	N.D.	N.D.	N.D.	N.D.	N.D.	N.D.	N.D.	N.D.	N.D.	N.D.	N.D.	N.D.	N.D.	N.D.	N.D.	N.D.	N.D.	N.D.	N.D.	N.D.	N.D.
	C06104	Adipate	N.D.	N.D.	N.D.	N.D.	N.D.	N.D.	N.D.	N.D.	N.D.	N.D.	N.D.	N.D.	N.D.	N.D.	N.D.	N.D.	N.D.	N.D.	N.D.	N.D.	N.D.	N.D.	N.D.	N.D.	N.D.	N.D.	N.D.	N.D.
	C03626	ADMA	42.9719	88.5093	72.6101	72.6999	17.3401	17.6307	24.6642	21.0489	93.5038	62.8694	70.1271	38.83	28.2493	16.9433	17.3243	31.2451	19.1248	19.38	16.3892	20.2247	63.6763	53.5718	63.4382	113.16	50.5722	59.2799	59.4527	39.6344
	C00008	ADP	N.D.	N.D.	N.D.	N.D.	7.90679	N.D.	4.86344	5.40538	N.D.	7.73942	N.D.	18.6798	7.76194	6.62768	7.46712	7.82363	N.D.	N.D.	N.D.	N.D.	23.1951	45.2203	39.416	7.33026	24.1417	19.1203	28.6126	18.2318
	C00498	ADP-glucose	N.D.	N.D.	N.D.	N.D.	N.D.	N.D.	N.D.	N.D.	N.D.	N.D.	N.D.	N.D.	N.D.	N.D.	N.D.	N.D.	N.D.	N.D.	N.D.	N.D.	N.D.	N.D.	N.D.	N.D.	N.D.	N.D.	N.D.	N.D.
	C00301	ADP-ribose	8.93033	14.0952	16.249	19.2042	9.48068	N.D.	N.D.	N.D.	19.945	13.7153	18.7887	32.7301	N.D.	N.D.	N.D.	N.D.	N.D.	N.D.	N.D.	N.D.	10.0331	12.67	9.55686	19.9041	N.D.	9.52447	11.6453	13.409	C01882
	C00179	Agmatine	3.40152	7.59202	6.7546	17.3121	N.D.	N.D.	N.D.	N.D.	11.0024	12.7351	11.016	7.23792	N.D.	N.D.	N.D.	3.42677	N.D.	N.D.	N.D.	N.D.	9.44915	4.71963	4.99501	14.9323	8.9009	6.16936	6.38995	5.77074
	C04677	AICAR	N.D.	N.D.	N.D.	N.D.	N.D.	N.D.	N.D.	N.D.	N.D.	N.D.	N.D.	N.D.	N.D.	N.D.	N.D.	N.D.	N.D.	N.D.	N.D.	N.D.	N.D.	N.D.	N.D.	N.D.	N.D.	N.D.	N.D.	N.D.
	C00041	Ala	1839.75	3277.2	2717.35	4008.78	6251.37	6669.46	5710.62	5632.56	3593.69	3386.99	2971.54	3271.29	6601.65	2537.34	4824.81	8287.77	4354.88	3368.77	4216.4	3117.14	1944.63	1724.2	2582.22	4390.77	1859.35	2076.33	2604.62	2459.24	C00133
	C00993	Ala-Ala	377.416	819.649	679.718	643.539	78.1601	78.7834	87.4726	80.3433	589.454	570.683	448.713	356.668	131.444	139.043	127.502	156.211	N.D.	7.97248	8.8015	8.427	183.205	347.868	555.327	744.035	358.351	219.971	444.798	344.674
	C00499	Allantoate	124.057	144.492	73.3256	95.1924	91.2642	120.847	322.713	113.379	136.94	71.3597	110.301	104.239	176.373	186.294	134.301	121.274	116.55	141.106	207.215	104.357	60.0807	109.275	174.37	255.853	89.8682	95.4924	107.517	98.8373
	C01551	Allantoin	1845.93	1513.34	1428.26	1644.51	909.462	678.95	752.898	780.61	2075.19	1354.8	1670.05	2058.85	673.082	993.378	638.851	768.792	653.57	727.396	557.153	598.972	954.776	1836.09	1632.25	3802.3	1475.56	1952.92	1725.72	2226.95	C02350	C02348
	C08265	Alliin	N.D.	N.D.	N.D.	N.D.	N.D.	N.D.	N.D.	N.D.	N.D.	N.D.	N.D.	N.D.	N.D.	N.D.	N.D.	N.D.	N.D.	N.D.	N.D.	N.D.	N.D.	N.D.	N.D.	N.D.	N.D.	N.D.	N.D.	N.D.
	C00956	alpha-Aminoadipate	16.2412	22.7661	24.4078	18.9098	29.0948	27.5211	21.2881	23.7473	28.1696	19.7603	24.8574	27.694	N.D.	17.3993	19.5803	N.D.	N.D.	13.8508	N.D.	N.D.	25.1311	30.7921	28.6592	24.5212	15.9171	27.6583	N.D.	12.9176
	C02455	alpha-Methylbenzylamine	N.D.	N.D.	N.D.	N.D.	N.D.	N.D.	N.D.	N.D.	N.D.	N.D.	N.D.	N.D.	N.D.	N.D.	N.D.	N.D.	N.D.	N.D.	N.D.	N.D.	N.D.	N.D.	N.D.	N.D.	N.D.	N.D.	N.D.	N.D.
	C02115	Alpha-Methylserine	26.2992	33.5312	18.0083	N.D.	15.6127	12.148	17.7824	N.D.	47.3538	79.8548	58.4937	31.392	55.9017	35.1996	24.4186	63.5696	N.D.	N.D.	N.D.	N.D.	29.8564	34.9262	64.5616	80.79	16.4908	13.254	26.5021	22.0228
	C06818	Amantadine	N.D.	N.D.	N.D.	N.D.	N.D.	N.D.	N.D.	N.D.	N.D.	N.D.	N.D.	N.D.	N.D.	N.D.	N.D.	N.D.	N.D.	N.D.	N.D.	N.D.	N.D.	N.D.	N.D.	N.D.	N.D.	N.D.	N.D.	N.D.
	C00020	AMP	31.0951	14.1061	29.299	58.1343	53.1308	28.0312	44.2826	32.8471	46.4595	63.5233	45.1778	291.218	44.7982	50.9215	51.9515	46.8534	N.D.	N.D.	N.D.	N.D.	93.5028	78.1701	99.4891	61.0572	94.3197	67.1437	99.0754	111.505
	C00292	Aniline	N.D.	N.D.	N.D.	N.D.	N.D.	N.D.	N.D.	N.D.	N.D.	N.D.	N.D.	N.D.	N.D.	N.D.	N.D.	N.D.	N.D.	N.D.	N.D.	N.D.	N.D.	N.D.	N.D.	N.D.	N.D.	N.D.	N.D.	N.D.
	C01262	Anserine	49.1452	67.0999	122.474	101.958	50.8509	58.9603	45.9682	61.1512	43.3077	37.3866	40.9683	37.2983	38.879	33.6491	39.1276	40.3453	62.0424	69.8952	88.6535	100.235	37.3642	92.8374	87.1447	43.0017	76.3265	55.4536	59.4946	80.8732
	C00108	Anthranilate	N.D.	N.D.	N.D.	N.D.	N.D.	N.D.	N.D.	N.D.	N.D.	N.D.	N.D.	N.D.	N.D.	N.D.	N.D.	N.D.	N.D.	N.D.	N.D.	N.D.	N.D.	N.D.	N.D.	N.D.	N.D.	N.D.	N.D.	N.D.
	C00062	Arg	149.577	320.248	181.642	621.345	1160.08	511.976	346.063	244.924	269.628	361.385	329.574	397.032	105.548	120.763	179.709	157.625	2694.59	2715.08	2173.47	2526.72	288.219	353.019	555.706	504.424	319.456	215.679	356.265	340.929	C00792
	C01404	Arginine ethyl ester	N.D.	N.D.	N.D.	N.D.	N.D.	N.D.	N.D.	N.D.	N.D.	N.D.	N.D.	N.D.	N.D.	N.D.	N.D.	N.D.	N.D.	N.D.	N.D.	N.D.	N.D.	N.D.	N.D.	N.D.	N.D.	N.D.	N.D.	N.D.
	C03406	Argininosuccinate	38.3844	50.9745	73.035	84.3827	113.236	118.237	100.01	135.284	78.8968	N.D.	81.0697	74.7416	122.859	303.552	281.984	268.901	66.5957	76.9979	74.134	59.0508	N.D.	116.032	87.2024	111.295	N.D.	N.D.	N.D.	N.D.
	C00152	Asn	45.4275	90.948	61.8545	58.2281	4850.81	7246.07	6224.07	7706.64	75.0656	N.D.	95.5463	168.771	5658.78	2596.64	4162.21	7619.79	6639.38	5818.44	5632.41	5439.35	64.4758	175.468	613.312	92.9526	65.8416	75.8627	76.5219	70.4101	C01905	C16438
	C00049	Asp	998.311	2123.69	2002.2	2107.33	5221.38	7233.91	6469.89	6872.41	2111.33	2740.35	3018.63	2214.07	6894.9	5069.29	5306.4	6405.86	4455.6	5283.61	5720.7	4197.9	1088.58	1723.49	2641.54	1975.33	2873.76	1673.75	3172.61	3011.24	C00402	C16433
	C00002	ATP	N.D.	N.D.	N.D.	N.D.	N.D.	N.D.	N.D.	N.D.	N.D.	N.D.	N.D.	N.D.	N.D.	N.D.	N.D.	N.D.	N.D.	N.D.	N.D.	N.D.	N.D.	6.24174	8.68157	N.D.	N.D.	N.D.	N.D.	N.D.
	C08261	Azelate	37.8714	29.5983	36.9845	31.9504	28.1387	34.1493	34.7491	38.7709	30.341	25.0488	36.2026	47.861	28.1404	29.4176	31.0581	16.5401	37.2514	38.3513	43.1147	51.0281	33.3676	66.4923	72.6969	24.0297	82.6285	50.743	64.522	72.0395
	C00813	Barbiturate	N.D.	N.D.	N.D.	N.D.	N.D.	N.D.	N.D.	N.D.	N.D.	N.D.	N.D.	N.D.	N.D.	N.D.	N.D.	N.D.	N.D.	N.D.	N.D.	N.D.	N.D.	N.D.	N.D.	N.D.	N.D.	N.D.	N.D.	N.D.
	C09815	Benzamide	N.D.	N.D.	N.D.	N.D.	N.D.	N.D.	N.D.	N.D.	N.D.	N.D.	N.D.	N.D.	N.D.	N.D.	N.D.	N.D.	N.D.	N.D.	N.D.	N.D.	N.D.	N.D.	N.D.	N.D.	N.D.	N.D.	N.D.	N.D.
	C01784	Benzamidine	N.D.	N.D.	N.D.	N.D.	N.D.	N.D.	N.D.	N.D.	N.D.	N.D.	N.D.	N.D.	N.D.	N.D.	N.D.	N.D.	N.D.	N.D.	N.D.	N.D.	N.D.	N.D.	N.D.	N.D.	N.D.	N.D.	N.D.	N.D.
	C02009	Benzimidazole	N.D.	N.D.	N.D.	N.D.	N.D.	N.D.	N.D.	N.D.	N.D.	N.D.	N.D.	N.D.	N.D.	N.D.	N.D.	N.D.	N.D.	N.D.	N.D.	N.D.	N.D.	N.D.	N.D.	N.D.	N.D.	N.D.	N.D.	N.D.
	C00180	Benzoate	N.D.	N.D.	N.D.	N.D.	N.D.	N.D.	N.D.	N.D.	N.D.	N.D.	N.D.	N.D.	N.D.	N.D.	N.D.	N.D.	N.D.	N.D.	N.D.	N.D.	N.D.	N.D.	N.D.	N.D.	N.D.	N.D.	N.D.	N.D.
	C02137	Benzoylformate	N.D.	N.D.	N.D.	N.D.	N.D.	N.D.	N.D.	N.D.	N.D.	N.D.	N.D.	N.D.	N.D.	N.D.	N.D.	N.D.	N.D.	N.D.	N.D.	N.D.	N.D.	N.D.	N.D.	N.D.	N.D.	N.D.	N.D.	N.D.
	C09816	Benzylsuccinate	N.D.	N.D.	N.D.	N.D.	N.D.	N.D.	N.D.	N.D.	N.D.	N.D.	N.D.	N.D.	N.D.	N.D.	N.D.	N.D.	N.D.	N.D.	N.D.	N.D.	N.D.	N.D.	N.D.	N.D.	N.D.	N.D.	N.D.	N.D.
	C00099	beta-Ala	121.766	111.092	116.938	94.9147	160.734	196.52	180.123	205.07	88.492	104.41	82.2347	39.4349	287.106	184.327	214.989	243.044	60.6327	57.602	63.2356	59.6488	99.0406	150.775	298.522	130.221	144.892	80.5497	124.316	135.591
	C05341	beta-Ala-Lys	N.D.	N.D.	N.D.	N.D.	N.D.	N.D.	N.D.	N.D.	N.D.	N.D.	N.D.	N.D.	N.D.	N.D.	N.D.	N.D.	N.D.	N.D.	N.D.	N.D.	N.D.	N.D.	N.D.	N.D.	N.D.	N.D.	N.D.	N.D.
	C02512	beta-Cyanoalanine	N.D.	N.D.	N.D.	N.D.	N.D.	N.D.	N.D.	N.D.	N.D.	N.D.	N.D.	N.D.	N.D.	N.D.	N.D.	N.D.	N.D.	N.D.	N.D.	N.D.	N.D.	N.D.	N.D.	N.D.	N.D.	N.D.	N.D.	N.D.
	C05568	beta-Imidazolelactate	N.D.	N.D.	N.D.	N.D.	N.D.	N.D.	N.D.	N.D.	N.D.	N.D.	N.D.	N.D.	N.D.	N.D.	N.D.	N.D.	N.D.	N.D.	N.D.	N.D.	N.D.	N.D.	N.D.	N.D.	N.D.	N.D.	N.D.	N.D.
	C00719	Betaine	273.604	446.41	534.498	566.411	2046.63	2276.36	2070.69	2733.93	432.952	529.634	425.667	431.156	6128.65	8550.47	7521.14	5193.28	137.754	182.247	182.686	161.478	794.655	3200.37	3606.5	616.925	487.924	367.083	599.373	478.269
	C00576	Betaine aldehyde	N.D.	N.D.	N.D.	N.D.	N.D.	N.D.	N.D.	N.D.	N.D.	N.D.	N.D.	N.D.	N.D.	N.D.	N.D.	N.D.	N.D.	N.D.	N.D.	N.D.	N.D.	N.D.	N.D.	N.D.	N.D.	N.D.	N.D.	N.D.
	C02486	beta-Leucine	N.D.	N.D.	N.D.	N.D.	N.D.	N.D.	N.D.	N.D.	N.D.	N.D.	N.D.	N.D.	N.D.	N.D.	N.D.	N.D.	N.D.	N.D.	N.D.	N.D.	N.D.	N.D.	N.D.	N.D.	N.D.	N.D.	N.D.	N.D.
	C08269	Betonicine	N.D.	N.D.	N.D.	N.D.	N.D.	N.D.	N.D.	N.D.	N.D.	N.D.	N.D.	N.D.	N.D.	N.D.	N.D.	N.D.	N.D.	N.D.	N.D.	N.D.	N.D.	N.D.	N.D.	N.D.	N.D.	N.D.	N.D.	N.D.
	C00120	Biotin	N.D.	N.D.	N.D.	N.D.	N.D.	N.D.	N.D.	N.D.	N.D.	N.D.	N.D.	N.D.	N.D.	N.D.	N.D.	N.D.	N.D.	N.D.	N.D.	N.D.	N.D.	N.D.	N.D.	N.D.	N.D.	N.D.	N.D.	N.D.
	C03375	Bis(3-aminopropyl)amine	N.D.	N.D.	N.D.	N.D.	N.D.	N.D.	N.D.	N.D.	N.D.	N.D.	N.D.	N.D.	N.D.	N.D.	N.D.	N.D.	N.D.	N.D.	N.D.	N.D.	N.D.	N.D.	N.D.	N.D.	N.D.	N.D.	N.D.	N.D.
	C00246	Butyrate	1969.61	2724.49	3591.22	2634.11	112.882	217.057	147.641	157.169	4517.45	6447.77	4398.17	5909.47	220.053	179.006	195.424	108.3	320.994	178.858	191.616	240.744	1497.45	5429.13	3805.82	7256.76	3097.61	5460.44	5633.11	3713.2
	C01672	Cadaverine	346.09	400.673	119.91	292.263	4.02757	N.D.	4.53228	3.60546	149.529	295.686	93.8557	72.8638	N.D.	N.D.	3.83286	5.83775	N.D.	N.D.	N.D.	N.D.	433.639	180.853	100.927	2096.29	288.057	193.108	339.838	315.943
	C00575	cAMP	N.D.	N.D.	N.D.	N.D.	N.D.	N.D.	N.D.	N.D.	N.D.	N.D.	N.D.	N.D.	N.D.	N.D.	N.D.	N.D.	N.D.	N.D.	N.D.	N.D.	N.D.	N.D.	N.D.	N.D.	N.D.	N.D.	N.D.	N.D.
	C00308	Canavanine	N.D.	N.D.	N.D.	N.D.	N.D.	N.D.	N.D.	N.D.	N.D.	N.D.	N.D.	N.D.	N.D.	N.D.	N.D.	N.D.	N.D.	N.D.	N.D.	N.D.	N.D.	N.D.	N.D.	N.D.	N.D.	N.D.	N.D.	N.D.
	C00438	Carbamoylaspartate	N.D.	21.8882	27.8501	42.546	N.D.	N.D.	N.D.	N.D.	32.7641	38.6826	28.9965	29.1503	N.D.	N.D.	N.D.	N.D.	N.D.	N.D.	N.D.	N.D.	50.4322	45.7277	44.0094	41.4671	24.2696	28.1267	23.5854	N.D.
	C00169	Carbamoylphosphate	N.D.	N.D.	N.D.	N.D.	N.D.	N.D.	N.D.	N.D.	N.D.	N.D.	N.D.	N.D.	N.D.	N.D.	N.D.	N.D.	N.D.	N.D.	N.D.	N.D.	N.D.	N.D.	N.D.	N.D.	N.D.	N.D.	N.D.	N.D.
	C00318	Carnitine	13.7082	27.3184	22.906	34.3246	314.059	299.131	410.273	316.03	29.6036	17.7778	29.9302	102.93	492.893	480.742	416.51	509.422	90.2321	124.739	123.205	121.775	16.3836	26.515	27.8431	24.2742	24.9092	28.7771	31.002	29.4438	C00487	C15025
	C00386	Carnosine	N.D.	N.D.	N.D.	N.D.	N.D.	N.D.	N.D.	N.D.	N.D.	N.D.	N.D.	N.D.	N.D.	N.D.	N.D.	N.D.	N.D.	N.D.	N.D.	N.D.	N.D.	N.D.	N.D.	N.D.	N.D.	N.D.	N.D.	N.D.
	C02256	Castanospermine	N.D.	N.D.	N.D.	N.D.	N.D.	N.D.	N.D.	N.D.	N.D.	N.D.	N.D.	N.D.	N.D.	N.D.	N.D.	N.D.	N.D.	N.D.	N.D.	N.D.	N.D.	N.D.	N.D.	N.D.	N.D.	N.D.	N.D.	N.D.
	C00112	CDP	N.D.	N.D.	N.D.	N.D.	N.D.	N.D.	N.D.	N.D.	N.D.	2.5575	N.D.	3.67722	N.D.	N.D.	N.D.	N.D.	N.D.	N.D.	N.D.	N.D.	N.D.	4.95999	6.47543	N.D.	5.50286	3.43683	6.35561	5.595
	C00307	CDP-choline	N.D.	N.D.	N.D.	N.D.	N.D.	N.D.	N.D.	N.D.	N.D.	N.D.	N.D.	38.8234	N.D.	N.D.	N.D.	N.D.	N.D.	N.D.	N.D.	N.D.	N.D.	N.D.	N.D.	N.D.	N.D.	N.D.	N.D.	N.D.
	C00942	cGMP	N.D.	N.D.	N.D.	N.D.	N.D.	N.D.	N.D.	N.D.	N.D.	N.D.	N.D.	N.D.	N.D.	N.D.	N.D.	N.D.	N.D.	N.D.	N.D.	N.D.	N.D.	N.D.	N.D.	N.D.	N.D.	N.D.	N.D.	N.D.
	C00695	Cholate	22.3564	19.9283	19.2167	8.04406	N.D.	N.D.	N.D.	N.D.	107.243	80.4625	50.8849	61.7594	N.D.	N.D.	N.D.	N.D.	N.D.	N.D.	N.D.	N.D.	222.62	96.8985	154.93	105.224	62.0961	392.892	109.233	43.0328
	C00114	Choline	3064.82	3431.04	4300.76	8647.04	1056.65	892.195	1223.97	1019.52	4129.4	3874.38	3710.26	2719.9	1525.97	1897.53	1020.2	1671.37	1184.66	1157.75	1318.46	1612.53	3122.11	4060.18	5700.28	8698.88	7810.79	5678.55	7543.65	7374.67
	C00943	cIMP	N.D.	N.D.	N.D.	N.D.	N.D.	N.D.	N.D.	N.D.	N.D.	N.D.	N.D.	N.D.	N.D.	N.D.	N.D.	N.D.	N.D.	N.D.	N.D.	N.D.	N.D.	N.D.	N.D.	N.D.	N.D.	N.D.	N.D.	N.D.
	C00417	cis-Aconitate	N.D.	N.D.	N.D.	N.D.	N.D.	N.D.	9.17154	N.D.	N.D.	N.D.	N.D.	N.D.	N.D.	12.5158	8.20181	6.25242	13.8499	11.8273	6.84122	N.D.	42.2043	N.D.	N.D.	N.D.	63.7898	N.D.	29.9753	36.0446
	C02226	Citraconate	4.93059	13.8827	15.5901	9.45671	N.D.	N.D.	N.D.	N.D.	22.2479	10.6244	14.1982	19.005	N.D.	3.26666	2.0064	N.D.	N.D.	N.D.	3.87501	N.D.	14.9418	22.5528	8.28646	11.5978	N.D.	24.6705	4.74527	N.D.
	C02614	Citramalate	17.7016	73.5666	81.5089	75.1492	N.D.	N.D.	N.D.	N.D.	98.123	48.2149	62.9306	38.4069	N.D.	N.D.	N.D.	N.D.	N.D.	N.D.	N.D.	N.D.	49.2617	39.4919	10.3765	40.031	14.1413	24.9722	N.D.	N.D.	C00815	C02612
	C00158	Citrate	N.D.	N.D.	N.D.	435.301	46.658	111.924	885.306	36.2194	N.D.	18.927	105.739	25.2549	167.732	1171.77	612.358	950.156	2274.66	2240.37	223.289	280.456	6246.07	16.9864	17.3077	N.D.	5011.78	78.0278	2547.15	3934.02
	C00327	Citrulline	167.343	110.68	131.685	291.645	180.527	222.293	210.185	211.599	251.55	288.676	219.22	175.064	112.657	481.971	318.204	132.06	90.376	99.3688	134.031	83.4017	502.035	518.585	183.087	158.075	331.156	229.324	308.591	344.528
	C00055	CMP	7.83362	7.14247	8.37225	17.3949	9.08866	11.7682	17.5491	9.80111	13.9009	17.4292	10.1087	19.2589	19.6293	25.6971	18.7738	21.8417	N.D.	N.D.	N.D.	N.D.	12.7281	13.3503	26.4368	13.1435	15.3315	8.44799	15.9353	26.2177
	C00128	CMP-N-acetylneuraminate	N.D.	N.D.	6.05124	4.57149	13.0789	4.23882	N.D.	4.99836	3.71265	N.D.	N.D.	7.37882	N.D.	N.D.	3.59596	3.47979	3.26797	4.04925	5.10662	3.19632	N.D.	N.D.	N.D.	N.D.	N.D.	3.03076	5.00734	N.D.
	C00010	CoA	N.D.	N.D.	N.D.	N.D.	N.D.	N.D.	N.D.	N.D.	N.D.	N.D.	N.D.	N.D.	N.D.	N.D.	N.D.	N.D.	N.D.	N.D.	N.D.	N.D.	N.D.	N.D.	N.D.	N.D.	N.D.	N.D.	N.D.	N.D.
	C00300	Creatine	2019.47	3574.01	3016.63	2998.23	3499.78	1853.02	2166.64	2167.29	3276.26	3432.93	3524.88	5036.67	2467.52	3033.22	2342.97	3538.36	1394.04	1911.91	2630.9	2437.95	2729.49	2609.99	4640.51	4616.17	2764.02	2991.59	3327.09	2822.1
	C00791	Creatinine	1561.37	1772.32	1966.12	1878.69	895.413	1330.44	1086.41	1303.72	1959.72	993.275	1476.26	1844.57	555.717	698.91	854.415	789.62	784.05	770.654	629.503	564.215	711.891	1223.81	1494.01	2214.24	1203.84	1214.18	1322.53	1039.96
	C01771	Crotonate	N.D.	N.D.	N.D.	N.D.	N.D.	N.D.	N.D.	N.D.	N.D.	N.D.	N.D.	N.D.	N.D.	N.D.	N.D.	N.D.	N.D.	N.D.	N.D.	N.D.	N.D.	N.D.	N.D.	N.D.	N.D.	N.D.	N.D.	N.D.
	C00063	CTP	N.D.	N.D.	N.D.	N.D.	N.D.	N.D.	N.D.	N.D.	N.D.	N.D.	N.D.	N.D.	N.D.	N.D.	N.D.	N.D.	N.D.	N.D.	N.D.	N.D.	N.D.	N.D.	N.D.	N.D.	N.D.	N.D.	N.D.	N.D.
	C02823	Cyanocobalamin	N.D.	N.D.	N.D.	N.D.	N.D.	N.D.	N.D.	N.D.	N.D.	N.D.	N.D.	N.D.	N.D.	N.D.	N.D.	N.D.	N.D.	N.D.	N.D.	N.D.	N.D.	N.D.	N.D.	N.D.	N.D.	N.D.	N.D.	N.D.
	C00571	Cyclohexylamine	N.D.	N.D.	N.D.	N.D.	N.D.	N.D.	N.D.	N.D.	N.D.	N.D.	N.D.	N.D.	N.D.	N.D.	N.D.	N.D.	N.D.	N.D.	N.D.	N.D.	N.D.	N.D.	N.D.	N.D.	N.D.	N.D.	N.D.	N.D.
	C00097	Cys	N.D.	N.D.	N.D.	N.D.	N.D.	N.D.	N.D.	N.D.	N.D.	N.D.	N.D.	N.D.	N.D.	N.D.	N.D.	N.D.	N.D.	N.D.	N.D.	N.D.	N.D.	N.D.	N.D.	N.D.	N.D.	N.D.	N.D.	N.D.	C00793	C00736
	C01419	Cys-Gly	N.D.	N.D.	N.D.	N.D.	N.D.	N.D.	N.D.	N.D.	N.D.	N.D.	N.D.	N.D.	N.D.	N.D.	N.D.	N.D.	N.D.	N.D.	N.D.	N.D.	N.D.	N.D.	N.D.	N.D.	N.D.	N.D.	N.D.	N.D.
	C02291	Cystathionine	N.D.	N.D.	N.D.	N.D.	N.D.	N.D.	N.D.	N.D.	N.D.	N.D.	N.D.	N.D.	23.89	N.D.	N.D.	20.9173	N.D.	10.2641	12.2561	13.2112	N.D.	N.D.	N.D.	N.D.	N.D.	N.D.	N.D.	N.D.	C00542
	C01678	Cysteamine	N.D.	N.D.	N.D.	N.D.	N.D.	N.D.	N.D.	N.D.	N.D.	N.D.	N.D.	N.D.	N.D.	N.D.	N.D.	N.D.	N.D.	N.D.	N.D.	N.D.	N.D.	N.D.	N.D.	N.D.	N.D.	N.D.	N.D.	N.D.
	C00506	Cysteate	11.0658	16.7629	20.2315	17.0681	N.D.	9.70897	N.D.	7.1238	25.7079	16.1757	20.0295	18.0723	N.D.	N.D.	N.D.	N.D.	7.47648	N.D.	N.D.	N.D.	18.6596	22.5629	24.3738	21.0156	24.934	21.7821	22.1849	15.1105
	C05824	Cysteine S-sulfate	N.D.	N.D.	10.9497	15.4667	405.179	404.242	295.447	346.805	N.D.	N.D.	N.D.	22.6154	170.515	210.537	229.308	149.201	623.296	421.263	485.773	580.875	8.98225	17.034	27.6474	14.2661	16.7293	20.9549	11.0457	14.8213
	C00606	Cysteine sulfinate	N.D.	N.D.	N.D.	N.D.	N.D.	24.6144	41.2072	26.5311	N.D.	N.D.	N.D.	N.D.	21.8369	22.4771	16.8378	N.D.	29.8833	21.0489	25.2881	29.0103	N.D.	N.D.	N.D.	N.D.	N.D.	N.D.	N.D.	N.D.
	-	Cysteine-glutathione disulphide	N.D.	N.D.	N.D.	N.D.	58.5399	N.D.	N.D.	N.D.	N.D.	N.D.	N.D.	15.9535	N.D.	N.D.	16.3528	20.3463	N.D.	N.D.	12.5422	N.D.	N.D.	N.D.	N.D.	N.D.	N.D.	N.D.	N.D.	N.D.
	C00491	Cystine	N.D.	N.D.	N.D.	N.D.	90.5514	139.427	165.325	189.361	N.D.	N.D.	N.D.	N.D.	167.049	102.701	100.936	244.305	490.93	984.197	682.461	973.657	N.D.	N.D.	N.D.	N.D.	N.D.	N.D.	N.D.	N.D.	C01420
	C00475	Cytidine	N.D.	12.5013	22.7929	33.2205	N.D.	N.D.	N.D.	N.D.	26.436	20.4946	20.0064	21.5943	N.D.	N.D.	N.D.	N.D.	484.991	426.365	346.529	423.636	N.D.	N.D.	N.D.	20.3361	19.1535	N.D.	18.5597	35.1115
	C00380	Cytosine	N.D.	N.D.	N.D.	N.D.	29.842	27.9968	40.9947	36.7849	N.D.	10.0597	7.46377	N.D.	258.515	101.737	81.2345	168.514	N.D.	N.D.	N.D.	N.D.	N.D.	N.D.	19.8125	5.13315	N.D.	N.D.	N.D.	N.D.
	C00206	dADP	N.D.	N.D.	N.D.	N.D.	N.D.	N.D.	N.D.	N.D.	N.D.	N.D.	N.D.	N.D.	N.D.	N.D.	N.D.	N.D.	N.D.	N.D.	N.D.	N.D.	N.D.	4.08039	4.63242	N.D.	N.D.	N.D.	4.26094	N.D.
	C00360	dAMP	3.85738	N.D.	3.46234	N.D.	8.31341	4.37147	3.53034	N.D.	N.D.	N.D.	N.D.	4.81097	N.D.	N.D.	N.D.	N.D.	N.D.	N.D.	N.D.	N.D.	N.D.	3.7492	7.13311	N.D.	5.58841	3.84004	5.3919	8.59143
	C00131	dATP	N.D.	N.D.	N.D.	N.D.	N.D.	N.D.	N.D.	N.D.	N.D.	N.D.	N.D.	N.D.	N.D.	N.D.	N.D.	N.D.	N.D.	N.D.	N.D.	N.D.	N.D.	N.D.	N.D.	N.D.	N.D.	N.D.	N.D.	N.D.
	C04483	DCA	N.D.	N.D.	N.D.	N.D.	N.D.	N.D.	N.D.	N.D.	N.D.	N.D.	N.D.	N.D.	N.D.	N.D.	N.D.	N.D.	N.D.	N.D.	N.D.	N.D.	N.D.	N.D.	N.D.	N.D.	N.D.	N.D.	N.D.	N.D.
	C00705	dCDP	N.D.	N.D.	N.D.	N.D.	N.D.	N.D.	N.D.	N.D.	N.D.	N.D.	N.D.	N.D.	N.D.	N.D.	N.D.	N.D.	N.D.	N.D.	N.D.	N.D.	N.D.	N.D.	N.D.	N.D.	N.D.	N.D.	N.D.	N.D.
	C00239	dCMP	N.D.	N.D.	N.D.	N.D.	12.2697	8.45285	N.D.	N.D.	N.D.	N.D.	N.D.	N.D.	N.D.	N.D.	N.D.	N.D.	N.D.	N.D.	N.D.	N.D.	N.D.	N.D.	3.35757	N.D.	N.D.	N.D.	N.D.	5.09506
	C00458	dCTP	N.D.	N.D.	N.D.	N.D.	N.D.	N.D.	N.D.	N.D.	N.D.	N.D.	N.D.	N.D.	N.D.	N.D.	N.D.	N.D.	N.D.	N.D.	N.D.	N.D.	N.D.	N.D.	N.D.	N.D.	N.D.	N.D.	N.D.	N.D.
	C00857	Deamido-NAD+	20.8635	43.4253	87.8214	17.0826	N.D.	N.D.	N.D.	N.D.	14.1301	3.08719	21.0658	28.0586	N.D.	N.D.	N.D.	N.D.	N.D.	N.D.	N.D.	N.D.	22.9934	7.21729	N.D.	12.3091	57.9129	36.0922	55.4194	15.8081
	C01571	Decanoate	N.D.	N.D.	N.D.	N.D.	N.D.	N.D.	5.25891	N.D.	N.D.	N.D.	N.D.	N.D.	N.D.	N.D.	N.D.	N.D.	6.55331	N.D.	7.35845	N.D.	N.D.	N.D.	7.35511	N.D.	N.D.	N.D.	N.D.	N.D.
	C01909	Desthiobiotin	N.D.	N.D.	N.D.	N.D.	N.D.	N.D.	N.D.	N.D.	N.D.	N.D.	N.D.	N.D.	N.D.	N.D.	N.D.	N.D.	N.D.	N.D.	N.D.	N.D.	N.D.	N.D.	N.D.	N.D.	N.D.	N.D.	N.D.	N.D.
	C00286	dGTP	N.D.	N.D.	N.D.	N.D.	N.D.	N.D.	N.D.	N.D.	N.D.	N.D.	N.D.	N.D.	N.D.	N.D.	N.D.	N.D.	N.D.	N.D.	N.D.	N.D.	N.D.	N.D.	N.D.	N.D.	N.D.	N.D.	N.D.	N.D.
	C00111	DHAP	N.D.	N.D.	N.D.	N.D.	N.D.	N.D.	N.D.	N.D.	N.D.	N.D.	N.D.	N.D.	N.D.	N.D.	N.D.	N.D.	N.D.	N.D.	N.D.	N.D.	N.D.	N.D.	N.D.	N.D.	N.D.	N.D.	N.D.	N.D.
	C06772	Diethanolamine	0.22114	N.D.	3.88267	2.15238	N.D.	0.780861	N.D.	N.D.	1.93277	9.90104	N.D.	1.88694	N.D.	1.28691	0.259116	N.D.	9.16507	2.96784	3.84206	7.14855	2.82958	42.2557	0.869402	N.D.	10.0215	N.D.	5.83032	N.D.
	C02273	Digalacturonate	N.D.	N.D.	N.D.	N.D.	10.9285	13.8234	18.9066	16.292	N.D.	N.D.	N.D.	N.D.	18.8381	28.2868	19.9702	17.3429	18.976	15.8481	18.6334	21.2667	N.D.	N.D.	N.D.	N.D.	N.D.	N.D.	N.D.	N.D.
	C00337	Dihydroorotate	N.D.	N.D.	N.D.	N.D.	N.D.	N.D.	N.D.	N.D.	N.D.	N.D.	N.D.	N.D.	N.D.	N.D.	N.D.	N.D.	N.D.	N.D.	N.D.	N.D.	N.D.	N.D.	N.D.	65.027	N.D.	N.D.	N.D.	N.D.
	C00429	Dihydrouracil	N.D.	N.D.	N.D.	N.D.	N.D.	N.D.	N.D.	N.D.	N.D.	N.D.	N.D.	N.D.	N.D.	N.D.	N.D.	N.D.	N.D.	N.D.	N.D.	N.D.	N.D.	N.D.	N.D.	N.D.	N.D.	N.D.	N.D.	N.D.
	C01345	dITP	N.D.	N.D.	N.D.	N.D.	N.D.	N.D.	N.D.	N.D.	N.D.	N.D.	N.D.	N.D.	N.D.	N.D.	N.D.	N.D.	N.D.	N.D.	N.D.	N.D.	N.D.	N.D.	N.D.	N.D.	N.D.	N.D.	N.D.	N.D.
	C02678	Dodecanedioate	1.39441	1.72839	1.93249	N.D.	0.973378	1.91212	1.62462	1.50914	N.D.	N.D.	1.96986	N.D.	1.90829	1.38321	1.28135	N.D.	1.46423	0.835045	1.09939	1.63955	1.78062	1.35535	1.42259	1.7132	N.D.	0.959063	N.D.	1.67538
	C02679	Dodecanoate	N.D.	N.D.	N.D.	N.D.	41.0217	39.2633	31.0843	29.3827	N.D.	N.D.	N.D.	N.D.	36.2636	38.525	36.8948	20.8153	54.7603	45.069	62.3018	50.1402	14.9983	39.3198	42.493	N.D.	24.6131	N.D.	25.1478	43.0721
	C00355	DOPA	N.D.	N.D.	N.D.	N.D.	N.D.	11.7734	N.D.	N.D.	N.D.	N.D.	N.D.	N.D.	N.D.	N.D.	N.D.	N.D.	N.D.	22.8381	N.D.	N.D.	N.D.	N.D.	N.D.	N.D.	N.D.	N.D.	N.D.	N.D.
	C03758	Dopamine	N.D.	N.D.	N.D.	N.D.	N.D.	N.D.	N.D.	N.D.	N.D.	N.D.	N.D.	N.D.	N.D.	N.D.	N.D.	N.D.	N.D.	N.D.	N.D.	N.D.	N.D.	N.D.	N.D.	7.47977	N.D.	N.D.	N.D.	N.D.
	C00363	dTDP	N.D.	N.D.	N.D.	N.D.	N.D.	N.D.	N.D.	N.D.	N.D.	N.D.	N.D.	N.D.	N.D.	N.D.	N.D.	N.D.	N.D.	N.D.	N.D.	N.D.	N.D.	12.9649	11.054	N.D.	11.4951	N.D.	12.1785	N.D.
	C00364	dTMP	6.23963	N.D.	6.05282	10.5229	18.1855	10.4083	7.5527	N.D.	11.9973	8.10035	10.8865	8.24916	N.D.	6.30175	N.D.	N.D.	N.D.	N.D.	N.D.	N.D.	9.39956	6.8353	11.9943	15.5489	10.8827	9.05268	12.4552	17.4254
	C00459	dTTP	N.D.	N.D.	N.D.	N.D.	N.D.	N.D.	N.D.	N.D.	N.D.	N.D.	N.D.	N.D.	N.D.	N.D.	N.D.	N.D.	N.D.	N.D.	N.D.	N.D.	N.D.	N.D.	N.D.	N.D.	N.D.	N.D.	N.D.	N.D.
	C01346	dUDP	N.D.	N.D.	N.D.	N.D.	N.D.	N.D.	N.D.	N.D.	N.D.	N.D.	N.D.	N.D.	N.D.	N.D.	N.D.	N.D.	N.D.	N.D.	N.D.	N.D.	N.D.	N.D.	N.D.	N.D.	N.D.	N.D.	N.D.	N.D.
	C00365	dUMP	N.D.	N.D.	N.D.	N.D.	N.D.	N.D.	N.D.	N.D.	N.D.	N.D.	N.D.	N.D.	N.D.	N.D.	N.D.	N.D.	N.D.	N.D.	N.D.	N.D.	N.D.	N.D.	N.D.	N.D.	N.D.	N.D.	N.D.	N.D.
	C00460	dUTP	N.D.	N.D.	N.D.	N.D.	N.D.	N.D.	N.D.	N.D.	N.D.	N.D.	N.D.	N.D.	N.D.	N.D.	N.D.	N.D.	N.D.	N.D.	N.D.	N.D.	N.D.	N.D.	N.D.	N.D.	N.D.	N.D.	N.D.	N.D.
	C06231	Ectoine	N.D.	N.D.	N.D.	N.D.	N.D.	N.D.	N.D.	N.D.	N.D.	N.D.	N.D.	N.D.	N.D.	N.D.	N.D.	N.D.	N.D.	N.D.	N.D.	N.D.	N.D.	N.D.	N.D.	N.D.	N.D.	N.D.	N.D.	N.D.
	C00788	Epinephrine	N.D.	N.D.	N.D.	N.D.	N.D.	N.D.	N.D.	N.D.	N.D.	N.D.	N.D.	N.D.	N.D.	N.D.	N.D.	N.D.	N.D.	N.D.	N.D.	N.D.	N.D.	N.D.	N.D.	N.D.	N.D.	N.D.	N.D.	N.D.
	C00346	Ethanolamine phosphate	N.D.	N.D.	N.D.	16.5618	14.2174	N.D.	N.D.	N.D.	N.D.	11.4137	N.D.	101.626	N.D.	N.D.	N.D.	N.D.	N.D.	N.D.	N.D.	N.D.	16.3	N.D.	10.7911	N.D.	19.5251	10.0178	24.1357	25.9921
	C00354	F1,6P	N.D.	N.D.	N.D.	N.D.	N.D.	N.D.	N.D.	N.D.	N.D.	N.D.	N.D.	N.D.	N.D.	N.D.	N.D.	N.D.	N.D.	N.D.	N.D.	N.D.	N.D.	N.D.	N.D.	N.D.	N.D.	N.D.	N.D.	N.D.	C05378
	C00085	F6P	N.D.	N.D.	N.D.	17.2283	N.D.	N.D.	N.D.	N.D.	N.D.	26.2876	N.D.	26.9367	N.D.	N.D.	N.D.	N.D.	N.D.	N.D.	N.D.	N.D.	103.738	41.6877	23.1401	27.0832	38.9404	65.0884	37.929	43.3965	C05345
	C00016	FAD	20.4067	20.0174	21.249	20.4208	7.29996	N.D.	4.33383	4.38335	27.018	23.6882	24.5216	27.0349	5.71449	4.88308	5.60738	3.71446	N.D.	N.D.	N.D.	N.D.	20.814	21.7313	25.3042	26.2724	22.776	19.8003	22.0189	24.2709
	C00504	Folate	N.D.	N.D.	N.D.	N.D.	N.D.	N.D.	N.D.	N.D.	N.D.	N.D.	N.D.	N.D.	N.D.	N.D.	N.D.	N.D.	N.D.	N.D.	N.D.	N.D.	N.D.	N.D.	N.D.	N.D.	N.D.	N.D.	N.D.	N.D.
	C00122	Fumarate	13.5737	N.D.	118.898	122.978	62.2996	42.0573	47.1014	17.7087	85.5279	48.8567	37.8174	64.5173	N.D.	45.0027	33.1972	N.D.	N.D.	29.1207	N.D.	N.D.	135.623	58.9315	31.4721	N.D.	39.6532	34.6495	52.4301	40.4354
	C00103	G1P	N.D.	N.D.	N.D.	15.1214	N.D.	N.D.	N.D.	N.D.	N.D.	24.8251	N.D.	N.D.	N.D.	10.2703	N.D.	N.D.	N.D.	N.D.	N.D.	N.D.	28.9437	21.4932	16.0305	N.D.	30.5463	27.2019	16.5958	28.2568	C00663
	C00661	G3P	N.D.	N.D.	N.D.	N.D.	N.D.	N.D.	N.D.	N.D.	N.D.	N.D.	N.D.	N.D.	N.D.	N.D.	N.D.	N.D.	N.D.	N.D.	N.D.	N.D.	N.D.	N.D.	N.D.	N.D.	N.D.	N.D.	N.D.	N.D.	C00118
	C00092	G6P	24.9149	N.D.	26.5854	69.9763	N.D.	N.D.	N.D.	N.D.	47.811	146.186	62.0836	137.523	N.D.	N.D.	N.D.	N.D.	N.D.	N.D.	N.D.	N.D.	586.446	218.891	98.7933	114.537	230.422	322.266	248.111	188.131	C00668
	C00334	GABA	56.7723	90.2283	80.2215	89.1745	134.934	143.586	162.829	153.546	179.679	272.299	179.306	123.217	381.657	285.133	197.878	348.946	149.324	131.301	144.194	153.847	106.078	142.335	257.436	246.172	71.3286	86.6367	134.599	101.827
	C04037	Galacturonate 1-phosphate	N.D.	N.D.	N.D.	N.D.	N.D.	N.D.	N.D.	N.D.	N.D.	N.D.	N.D.	N.D.	N.D.	N.D.	N.D.	N.D.	N.D.	N.D.	N.D.	N.D.	N.D.	N.D.	N.D.	N.D.	N.D.	N.D.	N.D.	N.D.
	C01181	gamma-Butyrobetaine	103.113	126.336	87.8899	62.09	10.1217	7.17254	8.64174	7.18183	83.2706	83.9333	81.0252	36.2131	10.7779	20.7226	17.7492	13.1634	3.6193	3.85662	4.55408	N.D.	99.4477	99.5383	188.279	92.4733	114.298	107.903	90.3511	117.642
	-	gamma-Glu-2AB	N.D.	N.D.	N.D.	N.D.	N.D.	N.D.	N.D.	N.D.	N.D.	N.D.	N.D.	N.D.	N.D.	N.D.	N.D.	N.D.	N.D.	N.D.	N.D.	N.D.	N.D.	N.D.	N.D.	N.D.	N.D.	N.D.	N.D.	N.D.
	C00669	gamma-Glu-cys	N.D.	N.D.	N.D.	N.D.	N.D.	N.D.	N.D.	N.D.	N.D.	N.D.	N.D.	N.D.	N.D.	N.D.	17.428	N.D.	N.D.	N.D.	N.D.	N.D.	N.D.	N.D.	N.D.	N.D.	N.D.	N.D.	N.D.	N.D.
	C01035	gamma-Guanidinobutyrate	73.103	96.8705	95.7722	94.6374	84.5095	94.8874	101.593	120.656	97.1654	95.0862	82.766	80.9138	77.5468	79.0815	86.2254	80.7887	122.307	109.844	129.415	103.898	59.0857	86.5604	108.741	87.4817	92.0493	70.4394	101.525	81.8153
	C00035	GDP	N.D.	N.D.	N.D.	N.D.	N.D.	N.D.	N.D.	N.D.	N.D.	N.D.	N.D.	N.D.	N.D.	N.D.	N.D.	N.D.	N.D.	N.D.	N.D.	N.D.	N.D.	N.D.	N.D.	N.D.	N.D.	N.D.	N.D.	N.D.
	C00096	GDP-mannose	N.D.	4.82553	5.12621	3.21199	N.D.	N.D.	N.D.	N.D.	10.4461	7.49112	8.66094	10.8776	N.D.	N.D.	N.D.	N.D.	N.D.	N.D.	N.D.	N.D.	9.44892	N.D.	N.D.	8.72434	N.D.	9.75957	N.D.	N.D.
	C00064	Gln	165.503	520.341	396.155	545.023	5116.82	6411.9	6069.26	6285.95	745.343	482.853	717.618	697.295	4882.64	2054.19	3660.47	6887.05	5545.55	5009.29	5177.5	4286.22	466.533	855.829	304.334	579.116	313.051	494.075	473.174	228.795	C00819	C00303
	C00025	Glu	4617.92	10878.4	9338.05	13504.4	16437.3	18751.1	19211.3	20035.9	11693	11303	11389.7	14095.4	20967.5	17444.4	17332.6	22639.9	10481.1	14287.7	13820.5	10089.3	10206.2	15023.7	23904.3	12725.8	11830	11234.8	12029.2	14519.4	C00217	C00302
	C00257	Gluconate	N.D.	N.D.	N.D.	N.D.	4439.96	5022.43	4894.68	5576.93	N.D.	N.D.	N.D.	N.D.	5265.03	5142.32	5084.86	5109.02	5252.32	4429.19	4392.96	4192.09	N.D.	N.D.	N.D.	N.D.	N.D.	N.D.	N.D.	N.D.
	C03752	Glucosaminate	16.4158	20.829	17.0878	21.2114	N.D.	N.D.	N.D.	11.3178	23.1572	16.9169	17.9847	22.7561	10.0985	N.D.	N.D.	N.D.	N.D.	N.D.	N.D.	N.D.	15.7782	17.8636	18.3943	26.0452	18.1107	15.233	20.9508	17.3854
	C00329	Glucosamine	N.D.	N.D.	8.30306	N.D.	30.1783	28.9983	30.3762	38.3621	17.2924	5.60573	N.D.	22.4014	13.8067	22.4488	28.0784	27.689	68.9516	90.6753	80.8249	65.8563	N.D.	N.D.	N.D.	15.2013	8.25818	N.D.	N.D.	N.D.
	C00352	Glucosamine 6-phosphate	N.D.	N.D.	N.D.	N.D.	N.D.	N.D.	N.D.	N.D.	N.D.	N.D.	N.D.	N.D.	N.D.	N.D.	N.D.	N.D.	N.D.	N.D.	N.D.	N.D.	N.D.	N.D.	N.D.	N.D.	N.D.	N.D.	N.D.	N.D.
	C00191	Glucuronate	N.D.	N.D.	N.D.	N.D.	4133.7	3916.29	4393.02	5041.93	N.D.	N.D.	N.D.	N.D.	7598.29	6247.57	5951.11	8146.98	3833.88	5461.12	5977.59	5138.02	N.D.	N.D.	N.D.	N.D.	N.D.	N.D.	N.D.	N.D.	C16245
	C01425	Glu-Glu	N.D.	N.D.	N.D.	N.D.	N.D.	N.D.	N.D.	N.D.	N.D.	N.D.	N.D.	N.D.	N.D.	N.D.	N.D.	N.D.	N.D.	N.D.	N.D.	N.D.	N.D.	N.D.	N.D.	N.D.	N.D.	N.D.	N.D.	N.D.
	C00489	Glutarate	94.4426	199.732	156.711	142.331	N.D.	N.D.	N.D.	N.D.	190.977	122.594	154.775	121.691	N.D.	N.D.	N.D.	N.D.	N.D.	N.D.	N.D.	N.D.	107.563	128.362	79.5145	182.993	98.4558	N.D.	86.1014	N.D.
	C00127	Glutathione(ox)	N.D.	N.D.	N.D.	N.D.	N.D.	N.D.	N.D.	N.D.	N.D.	N.D.	N.D.	66.4415	N.D.	N.D.	N.D.	N.D.	N.D.	N.D.	N.D.	N.D.	N.D.	N.D.	N.D.	N.D.	N.D.	N.D.	N.D.	N.D.
	C00051	Glutathione(red)	N.D.	N.D.	N.D.	N.D.	N.D.	N.D.	N.D.	N.D.	N.D.	N.D.	N.D.	N.D.	N.D.	N.D.	N.D.	N.D.	N.D.	N.D.	N.D.	N.D.	N.D.	N.D.	N.D.	N.D.	N.D.	N.D.	N.D.	N.D.
	C00037	Gly	608.546	725.024	758.047	1413.62	4636.76	6325.5	5354.57	6140.95	863.684	682.786	902.98	1181.69	5882.07	2280.2	4666.61	7643.5	9567.57	8537.16	9185.61	7641.1	1690.16	1390.07	1868.15	1056.64	1401.51	1885.31	1972.18	1859.19
	C00258	Glycerate	N.D.	N.D.	138.65	N.D.	184.872	N.D.	254.53	182.27	231.446	N.D.	N.D.	N.D.	106.972	237.129	162.686	105.234	420.805	222.138	406.959	327.398	N.D.	N.D.	N.D.	N.D.	N.D.	N.D.	N.D.	N.D.
	C00116	Glycerol	N.D.	N.D.	N.D.	N.D.	N.D.	N.D.	N.D.	N.D.	N.D.	N.D.	N.D.	N.D.	N.D.	N.D.	N.D.	N.D.	N.D.	N.D.	N.D.	N.D.	N.D.	N.D.	N.D.	N.D.	N.D.	N.D.	N.D.	N.D.
	C00093	Glycerophosphate	N.D.	N.D.	N.D.	39.3293	45.6366	22.4709	32.463	37.1213	N.D.	57.5121	30.8211	194.9	91.2621	43.7043	43.8458	41.223	N.D.	N.D.	N.D.	N.D.	162.48	50.4735	71.5487	41.726	154.049	115.268	150.496	161.469	C03189
	C00670	Glycerophosphorylcholine	N.D.	107.83	123.796	160.55	539.14	59.5488	95.6163	95.3018	140.78	84.2338	153.665	934.073	116.621	65.0857	138.327	104.802	N.D.	N.D.	88.7879	N.D.	N.D.	N.D.	N.D.	101.276	N.D.	88.4428	104.027	54.1306
	C01921	Glycocholate	N.D.	N.D.	N.D.	N.D.	9.81014	1.65516	N.D.	N.D.	3.15449	N.D.	2.42153	15.3359	N.D.	N.D.	N.D.	N.D.	N.D.	N.D.	N.D.	N.D.	15.2308	5.00197	N.D.	6.71583	2.91475	33.8334	4.64166	N.D.
	C00160	Glycolate	258.046	275.536	374.246	333.519	294.078	274.319	243.489	338.23	324.806	295.131	287.12	384.598	N.D.	N.D.	208.064	N.D.	547.68	249.4	306.166	401.007	325.535	456.07	403.322	379.902	509.689	382.718	416.105	427.321
	C02037	Gly-Gly	N.D.	N.D.	N.D.	24.9033	26.7465	N.D.	22.367	N.D.	N.D.	N.D.	N.D.	N.D.	N.D.	N.D.	N.D.	N.D.	N.D.	N.D.	N.D.	N.D.	N.D.	N.D.	N.D.	N.D.	N.D.	N.D.	N.D.	N.D.
	C02155	Gly-Leu	6.24827	9.3291	8.14227	9.17812	10.3815	9.26611	8.94777	8.43352	6.1048	6.41486	7.20341	7.66609	6.57943	6.91296	6.03241	8.31042	6.80262	N.D.	5.26498	N.D.	8.37201	12.9269	12.1034	8.70307	9.48995	7.98216	7.23266	7.36051
	C00048	Glyoxylate	N.D.	N.D.	N.D.	N.D.	N.D.	N.D.	N.D.	N.D.	N.D.	N.D.	N.D.	N.D.	N.D.	N.D.	N.D.	N.D.	N.D.	N.D.	N.D.	N.D.	N.D.	N.D.	N.D.	N.D.	N.D.	N.D.	N.D.	N.D.
	C00144	GMP	N.D.	N.D.	N.D.	4.48574	3.61723	N.D.	5.77944	N.D.	N.D.	5.72282	N.D.	24.6495	6.26484	4.91981	5.61899	6.18093	N.D.	N.D.	N.D.	N.D.	8.60442	6.73808	17.1703	4.5408	6.58084	4.52533	8.53523	7.44303
	C08304	Gramine	N.D.	N.D.	N.D.	N.D.	N.D.	N.D.	N.D.	N.D.	N.D.	N.D.	N.D.	N.D.	N.D.	N.D.	N.D.	N.D.	N.D.	N.D.	N.D.	N.D.	N.D.	N.D.	N.D.	N.D.	N.D.	N.D.	N.D.	N.D.
	C00044	GTP	N.D.	N.D.	N.D.	N.D.	N.D.	N.D.	N.D.	N.D.	N.D.	N.D.	N.D.	N.D.	N.D.	N.D.	N.D.	N.D.	N.D.	N.D.	N.D.	N.D.	N.D.	N.D.	N.D.	N.D.	N.D.	N.D.	N.D.	N.D.
	C00581	Guanidinoacetate	N.D.	6.34757	7.34029	6.16866	6.85032	7.13393	5.21505	7.15948	6.62681	6.77787	5.93049	6.6806	5.80268	5.09998	4.98324	5.88592	5.37349	5.1736	5.45332	6.99442	7.25553	7.29979	10.587	6.95464	4.31194	4.49736	N.D.	4.92319
	C03139	Guanidinosuccinate	25.4216	20.2901	24.6927	13.3888	13.9016	12.3904	N.D.	14.5997	26.4384	12.5384	23.6518	28.856	N.D.	N.D.	N.D.	N.D.	N.D.	N.D.	N.D.	N.D.	7.25751	23.1526	25.0852	74.198	12.4153	13.0015	17.6416	16.282
	C00242	Guanine	24.8365	19.6333	18.5449	23.3414	51.2643	60.2044	37.6031	72.3844	28.2486	15.6405	24.6257	25.584	41.5521	47.7942	69.2681	43.779	49.4931	27.819	31.7335	48.6539	10.2809	14.6319	20.9162	14.9948	30.7528	13.7686	19.6745	20.8468
	C00387	Guanosine	N.D.	20.1249	40.6794	73.2432	68.7194	33.2499	33.0667	34.7982	37.8262	28.1705	31.0556	54.5239	N.D.	26.8997	33.2975	28.154	446.462	758.134	358.883	657.672	N.D.	N.D.	N.D.	27.2718	N.D.	17.1863	N.D.	N.D.
	C09209	Harman	N.D.	N.D.	N.D.	N.D.	N.D.	N.D.	N.D.	N.D.	N.D.	N.D.	N.D.	N.D.	N.D.	N.D.	N.D.	N.D.	N.D.	N.D.	N.D.	N.D.	N.D.	N.D.	N.D.	N.D.	N.D.	N.D.	N.D.	N.D.
	C17714	Heptanoate	N.D.	N.D.	N.D.	N.D.	N.D.	N.D.	N.D.	N.D.	N.D.	N.D.	N.D.	N.D.	N.D.	N.D.	N.D.	N.D.	N.D.	N.D.	N.D.	N.D.	N.D.	N.D.	N.D.	N.D.	N.D.	N.D.	N.D.	N.D.
	C01585	Hexanoate	N.D.	N.D.	N.D.	N.D.	N.D.	N.D.	7.73888	N.D.	N.D.	8.0763	N.D.	8.85678	N.D.	9.2345	N.D.	6.05318	N.D.	N.D.	12.1088	11.2437	N.D.	N.D.	10.6808	N.D.	N.D.	8.94245	N.D.	11.4616
	C08306	Hexylamine	N.D.	N.D.	N.D.	N.D.	N.D.	N.D.	N.D.	N.D.	N.D.	N.D.	N.D.	N.D.	N.D.	N.D.	N.D.	N.D.	N.D.	N.D.	N.D.	N.D.	N.D.	N.D.	N.D.	N.D.	N.D.	N.D.	N.D.	N.D.
	C01586	Hippurate	N.D.	N.D.	N.D.	N.D.	N.D.	N.D.	N.D.	N.D.	N.D.	N.D.	N.D.	N.D.	N.D.	N.D.	N.D.	N.D.	N.D.	N.D.	N.D.	N.D.	N.D.	N.D.	N.D.	N.D.	N.D.	N.D.	N.D.	N.D.
	C00135	His	76.4367	123.507	119.468	190.821	1057.47	1484.81	1283.21	1394.98	139.194	130.098	142.186	151.316	2015.74	558.42	1008.94	2213.69	1269.53	1061.08	1211.47	985.677	110.942	137.999	235.974	159.409	130.256	117.861	146.471	142.079	C06419	C00768
	C00388	Histamine	3.49428	4.14031	4.74829	7.1025	N.D.	N.D.	N.D.	N.D.	6.81784	N.D.	4.59113	4.32102	2.12282	N.D.	2.35836	2.90682	N.D.	N.D.	N.D.	N.D.	N.D.	2.47206	2.48254	14.4362	N.D.	2.85656	N.D.	N.D.
	C00860	Histidinol	N.D.	N.D.	N.D.	N.D.	N.D.	N.D.	N.D.	N.D.	N.D.	N.D.	N.D.	N.D.	N.D.	N.D.	N.D.	N.D.	N.D.	N.D.	N.D.	N.D.	N.D.	N.D.	N.D.	N.D.	N.D.	N.D.	N.D.	N.D.
	C00884	Homocarnosine	N.D.	N.D.	N.D.	N.D.	N.D.	N.D.	N.D.	N.D.	N.D.	N.D.	N.D.	N.D.	N.D.	N.D.	N.D.	N.D.	N.D.	N.D.	N.D.	N.D.	N.D.	N.D.	N.D.	N.D.	N.D.	N.D.	N.D.	N.D.
	C00155	Homocysteine	N.D.	N.D.	N.D.	N.D.	N.D.	N.D.	N.D.	N.D.	N.D.	N.D.	N.D.	N.D.	N.D.	N.D.	N.D.	N.D.	N.D.	N.D.	N.D.	N.D.	N.D.	N.D.	N.D.	N.D.	N.D.	N.D.	N.D.	N.D.	C05330
	C01817	Homocystine	N.D.	N.D.	N.D.	N.D.	N.D.	N.D.	N.D.	N.D.	N.D.	N.D.	N.D.	N.D.	N.D.	N.D.	N.D.	N.D.	N.D.	N.D.	N.D.	N.D.	N.D.	N.D.	N.D.	N.D.	N.D.	N.D.	N.D.	N.D.
	C00263	Homoserine	17.2947	41.1824	41.438	24.661	N.D.	14.0184	N.D.	17.9961	41.0371	37.0815	43.0387	24.0363	38.4272	19.4543	20.2753	31.0272	N.D.	N.D.	11.3479	N.D.	29.973	30.8974	28.9084	57.4172	24.1694	35.7739	26.6351	23.2767
	C05582	Homovanillate	N.D.	N.D.	N.D.	N.D.	N.D.	N.D.	N.D.	N.D.	N.D.	N.D.	N.D.	N.D.	N.D.	N.D.	N.D.	N.D.	N.D.	N.D.	N.D.	N.D.	N.D.	N.D.	N.D.	N.D.	N.D.	N.D.	N.D.	N.D.
	C01015	Hydroxyproline	2126.57	2975.12	2997.75	2842.57	753.284	912.878	1220.39	1041.89	2890.55	2499.34	2302.46	1054.05	1207.32	794.44	985.787	1001.61	719.822	729.084	816.028	733.25	2263.15	3117.73	3928.07	3446.75	3243.53	2303.64	3215.47	2753.39
	C07044	Hydroxyurea	N.D.	N.D.	N.D.	N.D.	N.D.	N.D.	N.D.	N.D.	N.D.	N.D.	N.D.	N.D.	N.D.	N.D.	N.D.	N.D.	N.D.	N.D.	N.D.	N.D.	N.D.	N.D.	N.D.	N.D.	N.D.	N.D.	N.D.	N.D.
	C00519	Hypotaurine	N.D.	N.D.	N.D.	N.D.	53.0547	N.D.	N.D.	N.D.	N.D.	N.D.	N.D.	77.0706	N.D.	N.D.	N.D.	N.D.	N.D.	N.D.	N.D.	N.D.	N.D.	N.D.	N.D.	N.D.	N.D.	N.D.	N.D.	N.D.
	C00262	Hypoxanthine	56.1037	55.1033	56.1899	88.1969	283.173	259.975	249.158	324.168	78.9836	47.0226	57.2827	133.995	203.785	280.672	283.989	251.112	172.79	107.939	207.047	173.301	19.4777	18.6024	21.7168	44.9147	51.1227	33.6737	72.9308	102.748
	C10600	Ibotenate	N.D.	N.D.	N.D.	N.D.	N.D.	N.D.	N.D.	N.D.	N.D.	N.D.	N.D.	N.D.	N.D.	N.D.	N.D.	N.D.	N.D.	N.D.	N.D.	N.D.	N.D.	N.D.	N.D.	N.D.	N.D.	N.D.	N.D.	N.D.
	C00104	IDP	N.D.	N.D.	N.D.	N.D.	N.D.	N.D.	N.D.	N.D.	N.D.	N.D.	N.D.	N.D.	N.D.	N.D.	N.D.	N.D.	N.D.	N.D.	N.D.	N.D.	N.D.	N.D.	N.D.	N.D.	N.D.	N.D.	N.D.	N.D.
	C00407	Ile	140.405	138.647	128.495	329.845	1563.91	1970.97	1620.23	1393.63	130.609	145.273	163.617	253.738	1578.07	463.544	843.742	1799.41	1984.59	1389.91	1827.44	1523.42	155.103	145.542	148.646	215.731	159.697	100.847	208.289	193.833	C06418	C16434
	C02835	Imidazole-4-acetate	9.18707	8.9647	11.1553	7.21176	N.D.	7.46665	7.08685	N.D.	11.0358	7.0002	8.70561	7.98445	6.36973	6.67815	N.D.	N.D.	6.36377	7.15369	N.D.	9.04218	8.5015	10.9313	13.0724	10.6751	10.8491	11.7743	11.85	11.2451
	C00130	IMP	N.D.	N.D.	N.D.	N.D.	N.D.	N.D.	N.D.	N.D.	N.D.	N.D.	N.D.	N.D.	N.D.	N.D.	N.D.	N.D.	N.D.	N.D.	N.D.	N.D.	25.722	N.D.	N.D.	N.D.	N.D.	N.D.	N.D.	N.D.
	C02043	Indolelactate	N.D.	N.D.	N.D.	N.D.	N.D.	N.D.	N.D.	N.D.	N.D.	N.D.	N.D.	N.D.	N.D.	N.D.	N.D.	N.D.	N.D.	N.D.	N.D.	N.D.	N.D.	N.D.	N.D.	N.D.	N.D.	N.D.	N.D.	N.D.
	C00637	Indole-3-acetaldehyde	N.D.	N.D.	N.D.	N.D.	N.D.	N.D.	N.D.	N.D.	N.D.	N.D.	N.D.	N.D.	N.D.	N.D.	N.D.	N.D.	N.D.	N.D.	N.D.	N.D.	N.D.	N.D.	N.D.	N.D.	N.D.	N.D.	N.D.	N.D.
	C02693	Indole-3-acetamide	N.D.	157.127	N.D.	N.D.	N.D.	N.D.	N.D.	N.D.	60.2957	N.D.	159.615	189.155	N.D.	N.D.	N.D.	N.D.	N.D.	N.D.	N.D.	N.D.	62.9349	88.1812	86.4278	219.33	N.D.	93.9683	104.695	65.1765
	C00954	Indole-3-acetate	N.D.	N.D.	N.D.	N.D.	N.D.	N.D.	N.D.	N.D.	N.D.	N.D.	N.D.	N.D.	N.D.	N.D.	N.D.	N.D.	N.D.	N.D.	N.D.	N.D.	N.D.	N.D.	N.D.	N.D.	N.D.	N.D.	N.D.	N.D.
	C00955	Indole-3-ethanol	N.D.	N.D.	N.D.	N.D.	N.D.	N.D.	N.D.	N.D.	N.D.	N.D.	N.D.	N.D.	N.D.	N.D.	N.D.	N.D.	N.D.	N.D.	N.D.	N.D.	N.D.	N.D.	N.D.	N.D.	N.D.	N.D.	N.D.	N.D.
	C00294	Inosine	81.0886	81.5309	178.024	302.24	349.328	109.618	114.778	87.0246	229.304	170.748	129.546	311.372	N.D.	N.D.	68.556	N.D.	426.625	646.091	535.967	601.344	62.4799	N.D.	N.D.	142.751	188.446	118.163	184.172	318.335
	C05123	Isethionate	N.D.	N.D.	N.D.	N.D.	73.0771	101.568	87.9922	102.498	N.D.	N.D.	N.D.	N.D.	51.8848	112.059	130.316	62.3571	176.289	177.297	178.657	134.031	N.D.	N.D.	N.D.	22.5707	N.D.	N.D.	N.D.	N.D.
	C02640	Isoamylamine	N.D.	N.D.	N.D.	N.D.	N.D.	N.D.	N.D.	N.D.	N.D.	N.D.	N.D.	N.D.	N.D.	N.D.	N.D.	N.D.	N.D.	N.D.	N.D.	N.D.	N.D.	N.D.	N.D.	N.D.	N.D.	N.D.	N.D.	N.D.
	C02787	Isobutylamine	N.D.	N.D.	N.D.	N.D.	N.D.	N.D.	N.D.	N.D.	N.D.	N.D.	N.D.	N.D.	N.D.	N.D.	N.D.	N.D.	N.D.	N.D.	N.D.	N.D.	N.D.	N.D.	N.D.	N.D.	N.D.	N.D.	N.D.	N.D.
	C00630	Isobutyryl CoA	N.D.	N.D.	N.D.	N.D.	N.D.	N.D.	N.D.	N.D.	N.D.	N.D.	N.D.	2.41872	N.D.	N.D.	N.D.	N.D.	N.D.	N.D.	N.D.	N.D.	1.56404	13.3603	13.852	N.D.	4.47427	2.81108	7.74193	N.D.
	C00311	Isocitrate	N.D.	N.D.	N.D.	N.D.	N.D.	11.4289	16.5017	N.D.	N.D.	N.D.	N.D.	N.D.	N.D.	N.D.	10.8376	N.D.	19.5694	14.243	15.022	11.1103	11.9303	N.D.	N.D.	N.D.	32.1026	N.D.	21.4751	57.2421
	C02421	Isonicotinamide	N.D.	N.D.	N.D.	N.D.	N.D.	N.D.	N.D.	N.D.	N.D.	N.D.	N.D.	N.D.	N.D.	N.D.	N.D.	N.D.	N.D.	N.D.	N.D.	N.D.	N.D.	N.D.	N.D.	N.D.	N.D.	N.D.	N.D.	N.D.
	C05771	Isopropanolamine	138.692	283.586	314.353	241.405	11.3064	13.1804	14.1415	11.883	391.048	315.007	327.486	240.502	17.6677	18.7432	16.1503	17.2767	N.D.	N.D.	N.D.	N.D.	91.6373	57.0999	34.9533	449.06	62.1748	71.6947	79.6258	28.7015	C03194
	C00490	Itaconate	N.D.	N.D.	N.D.	N.D.	N.D.	N.D.	N.D.	N.D.	N.D.	N.D.	N.D.	N.D.	N.D.	N.D.	N.D.	N.D.	N.D.	N.D.	N.D.	N.D.	N.D.	N.D.	N.D.	N.D.	N.D.	N.D.	N.D.	N.D.
	C00081	ITP	N.D.	N.D.	N.D.	N.D.	N.D.	N.D.	N.D.	N.D.	N.D.	N.D.	N.D.	N.D.	N.D.	N.D.	N.D.	N.D.	N.D.	N.D.	N.D.	N.D.	N.D.	N.D.	N.D.	N.D.	N.D.	N.D.	N.D.	N.D.
	C00328	Kynurenine	N.D.	N.D.	N.D.	N.D.	N.D.	N.D.	N.D.	N.D.	N.D.	N.D.	N.D.	N.D.	N.D.	N.D.	N.D.	N.D.	N.D.	N.D.	N.D.	N.D.	N.D.	N.D.	N.D.	N.D.	N.D.	N.D.	N.D.	N.D.	C01718
	C00186	Lactate	63.2443	420.773	1144.43	323.976	4019.79	4246.99	4290.69	3768.49	415.255	364.247	374.975	2735.85	3004.21	6884.45	7519.54	2595.99	1048.62	1290.86	1287.57	1083.46	1090.95	143.532	N.D.	711.834	221.403	1829.61	632.975	591.663	C00256
	C00123	Leu	176.784	206.862	171.407	649.36	3145.57	3173.82	2487.3	2049.78	133.751	149.019	166.268	327.293	2266.78	800.495	1533.35	2662.34	2760.73	1840.13	2650.44	2100.44	102.849	66.7242	128.806	129.5	165.442	91.7276	174.592	218.503	C01570	C16439
	C11331	Leu-Leu-Tyr	N.D.	N.D.	N.D.	N.D.	N.D.	N.D.	N.D.	N.D.	N.D.	N.D.	N.D.	N.D.	N.D.	N.D.	N.D.	N.D.	N.D.	N.D.	N.D.	N.D.	N.D.	N.D.	N.D.	N.D.	N.D.	N.D.	N.D.	N.D.
	C00047	Lys	1320.91	1364.14	1018.44	1985.88	4092.46	4589.42	4715.28	4635.81	1044.75	2442.71	1245.86	977.031	4805.32	2200.46	2913.44	7023.5	2781.65	3014.98	2679.46	2523.82	552.002	788.352	2450.19	1736.78	1223.63	581.451	1233.61	1538.42	C00739	C16440
	C01930	Lysinamide	N.D.	N.D.	N.D.	N.D.	N.D.	N.D.	N.D.	N.D.	N.D.	N.D.	N.D.	N.D.	N.D.	N.D.	N.D.	N.D.	N.D.	N.D.	N.D.	N.D.	N.D.	N.D.	N.D.	N.D.	N.D.	N.D.	N.D.	N.D.
	C00711	Malate	93.5375	229.52	577.184	580.759	184.359	102.659	160.818	73.9641	470.447	285.717	253.322	274.816	42.0393	136.967	123.962	57.3	67.5147	59.0207	62.7304	40.9964	446.707	277.873	151.654	234.816	224.61	253.214	264.792	206.984	C00149	C00497
	C00383	Malonate	234.536	330.658	424.223	402.555	73.5355	96.8105	83.5702	86.1547	348.764	240.653	353.879	345.312	91.2959	118.868	97.2722	47.5826	207.739	108.331	162.241	142.781	417.764	459.225	430.781	325.229	497.513	438.392	418.271	412.195
	C00083	Malonyl CoA	N.D.	N.D.	N.D.	N.D.	N.D.	N.D.	N.D.	N.D.	N.D.	N.D.	N.D.	N.D.	N.D.	N.D.	N.D.	N.D.	N.D.	N.D.	N.D.	N.D.	N.D.	N.D.	N.D.	N.D.	N.D.	N.D.	N.D.	N.D.
	C03570	Mannosamine	N.D.	N.D.	N.D.	N.D.	N.D.	N.D.	N.D.	N.D.	N.D.	N.D.	N.D.	N.D.	N.D.	N.D.	N.D.	N.D.	N.D.	N.D.	N.D.	N.D.	N.D.	N.D.	N.D.	N.D.	N.D.	N.D.	N.D.	N.D.
	C08737	Melamine	N.D.	N.D.	N.D.	N.D.	N.D.	N.D.	N.D.	N.D.	N.D.	N.D.	N.D.	N.D.	N.D.	N.D.	N.D.	N.D.	N.D.	N.D.	N.D.	N.D.	N.D.	N.D.	N.D.	N.D.	N.D.	N.D.	N.D.	N.D.
	C01598	Melatonin	N.D.	N.D.	N.D.	N.D.	N.D.	N.D.	N.D.	N.D.	N.D.	N.D.	N.D.	N.D.	N.D.	N.D.	N.D.	N.D.	N.D.	N.D.	N.D.	N.D.	N.D.	N.D.	N.D.	N.D.	N.D.	N.D.	N.D.	N.D.
	C00073	Met	161.639	182.885	150.144	262.397	510.092	456.149	353.178	278.877	119.816	194.159	130.023	148.738	336.382	136.912	207.11	393.143	310.957	236.104	322.315	248.875	77.937	84.6777	137.806	170.019	133.86	88.3403	126.106	162.123
	C07151	Metformin	N.D.	N.D.	N.D.	N.D.	N.D.	N.D.	N.D.	N.D.	N.D.	N.D.	N.D.	N.D.	N.D.	N.D.	N.D.	N.D.	N.D.	N.D.	N.D.	N.D.	N.D.	N.D.	N.D.	N.D.	N.D.	N.D.	N.D.	N.D.
	C11145	Methanesulfonate	N.D.	N.D.	N.D.	N.D.	N.D.	N.D.	N.D.	N.D.	N.D.	N.D.	N.D.	N.D.	N.D.	N.D.	N.D.	N.D.	N.D.	N.D.	N.D.	N.D.	N.D.	N.D.	N.D.	N.D.	N.D.	N.D.	N.D.	N.D.
	C02989	Methionine sulfoxide	24.4066	32.6027	24.3437	53.4579	76.9099	97.6295	79.7705	94.4026	18.5382	27.2703	N.D.	23.5039	80.1274	42.2464	77.9151	92.6143	104.679	99.2474	126.83	94.2878	19.84	29.8111	77.3267	25.6063	41.1989	30.3726	47.8382	63.3155
	C03510	Methionine sulfoximine	N.D.	N.D.	N.D.	N.D.	N.D.	N.D.	N.D.	N.D.	N.D.	N.D.	N.D.	N.D.	N.D.	N.D.	N.D.	N.D.	N.D.	N.D.	N.D.	N.D.	N.D.	N.D.	N.D.	N.D.	N.D.	N.D.	N.D.	N.D.	C03829
	C02704	Methyl sulfate	17.294	N.D.	14.0335	20.8344	N.D.	N.D.	9.45763	N.D.	24.5086	N.D.	18.4148	29.4985	N.D.	N.D.	N.D.	N.D.	N.D.	N.D.	N.D.	N.D.	16.9469	14.4751	19.6109	69.2057	13.4852	12.5463	12.7206	19.3296
	C02294	Methylguanidine	N.D.	N.D.	N.D.	N.D.	N.D.	N.D.	N.D.	N.D.	N.D.	N.D.	N.D.	N.D.	N.D.	N.D.	N.D.	N.D.	N.D.	N.D.	N.D.	N.D.	N.D.	N.D.	N.D.	N.D.	N.D.	N.D.	N.D.	N.D.
	C03173	(Methylthio)acetate	N.D.	N.D.	N.D.	N.D.	N.D.	N.D.	N.D.	N.D.	N.D.	N.D.	N.D.	N.D.	N.D.	N.D.	N.D.	N.D.	N.D.	N.D.	N.D.	N.D.	N.D.	N.D.	N.D.	N.D.	N.D.	N.D.	N.D.	N.D.
	C00587	m-Hydroxybenzoate	N.D.	N.D.	N.D.	N.D.	N.D.	N.D.	N.D.	N.D.	N.D.	N.D.	N.D.	N.D.	N.D.	N.D.	N.D.	N.D.	N.D.	N.D.	N.D.	N.D.	N.D.	N.D.	N.D.	N.D.	N.D.	N.D.	N.D.	N.D.
	C00879	Mucate	N.D.	N.D.	N.D.	N.D.	61.4635	90.1279	88.1485	88.0859	N.D.	N.D.	N.D.	N.D.	73.2924	116.334	99.6771	42.6273	222.436	137.626	173.189	181.812	N.D.	19.4931	28.7328	N.D.	19.0227	9.91791	21.7273	30.3925
	C06470	Muramate	N.D.	N.D.	N.D.	N.D.	N.D.	N.D.	N.D.	N.D.	N.D.	N.D.	N.D.	N.D.	N.D.	N.D.	N.D.	N.D.	N.D.	N.D.	N.D.	N.D.	N.D.	N.D.	N.D.	N.D.	N.D.	N.D.	N.D.	N.D.
	C08311	Muscimol	N.D.	N.D.	N.D.	N.D.	N.D.	N.D.	N.D.	N.D.	N.D.	N.D.	N.D.	N.D.	N.D.	N.D.	N.D.	N.D.	N.D.	N.D.	N.D.	N.D.	N.D.	N.D.	N.D.	N.D.	N.D.	N.D.	N.D.	N.D.
	C01026	N,N-Dimethylglycine	N.D.	9.21943	N.D.	8.00864	N.D.	N.D.	N.D.	N.D.	N.D.	8.22137	N.D.	N.D.	N.D.	9.57602	N.D.	N.D.	N.D.	N.D.	N.D.	N.D.	N.D.	7.94165	9.03819	N.D.	7.22396	8.14274	N.D.	N.D.
	C03413	N1,N12-Diacetylspermine	16.3305	48.6999	21.9742	34.0482	N.D.	N.D.	N.D.	N.D.	17.6393	7.9018	16.1586	8.39012	N.D.	N.D.	N.D.	N.D.	N.D.	N.D.	N.D.	N.D.	5.09866	3.13019	N.D.	34.4042	3.27788	7.05871	5.66154	N.D.
	-	N1,N8-Diacetylspermidine	20.4017	27.0894	18.9686	28.2894	4.47823	4.7803	6.26288	6.80386	18.4897	17.0503	17.789	10.6632	20.4863	30.6988	36.4921	28.6845	N.D.	N.D.	N.D.	N.D.	11.2069	36.4645	31.6383	31.7737	15.5323	18.7174	22.1405	21.0212
	C00612	N1-Acetylspermidine	118.063	365.876	227.661	282.149	9.50106	6.6548	7.8861	7.86708	224.514	124.38	168.616	110.432	5.53295	6.38522	6.15643	13.3135	N.D.	3.69826	3.34938	N.D.	95.8879	79.7986	45.2035	305.523	62.6388	80.9709	113.545	54.8256
	C02567	N1-Acetylspermine	N.D.	7.37765	2.89379	3.09377	N.D.	N.D.	N.D.	N.D.	5.61042	1.34002	4.27325	2.60689	N.D.	N.D.	N.D.	N.D.	N.D.	N.D.	N.D.	N.D.	N.D.	N.D.	N.D.	7.35264	N.D.	N.D.	N.D.	N.D.
	C03793	N6,N6,N6-Trimethyllysine	17.2413	28.3096	26.1849	26.4697	22.3739	19.4527	23.7651	21.8366	29.3674	26.974	24.8661	16.0399	26.0406	16.4218	17.6791	33.87	20.209	18.1037	17.8078	19.2812	24.0896	23.8727	28.2963	34.7895	21.6015	21.7632	22.6844	19.7273
	C03795	N6-Methyl-2'-deoxyadenosine	N.D.	N.D.	N.D.	N.D.	N.D.	N.D.	N.D.	N.D.	N.D.	N.D.	N.D.	N.D.	N.D.	N.D.	N.D.	N.D.	N.D.	N.D.	N.D.	N.D.	N.D.	N.D.	N.D.	N.D.	N.D.	N.D.	N.D.	N.D.
	C01029	N8-Acetylspermidine	23.3183	41.5268	29.3605	31.8471	5.33496	3.87071	5.04392	4.80448	54.561	45.9311	39.5186	31.2928	11.0099	11.1697	11.9979	19.4416	N.D.	N.D.	N.D.	N.D.	42.3866	46.7784	21.8487	63.1726	23.8618	34.1437	41.1709	28.4331
	C01042	N-Acetylaspartate	165.91	142.325	196.944	111.49	7.00715	5.68339	N.D.	5.83672	129.377	104.189	135.064	154.212	9.36299	4.97262	N.D.	6.57103	N.D.	N.D.	6.08275	4.85302	64.8972	81.6117	58.4915	99.2097	141.952	158.803	138.547	114.483
	C01073	N-Acetyl-beta-alanine	N.D.	N.D.	N.D.	N.D.	N.D.	N.D.	N.D.	N.D.	N.D.	N.D.	N.D.	N.D.	N.D.	N.D.	N.D.	N.D.	N.D.	N.D.	N.D.	N.D.	N.D.	N.D.	N.D.	N.D.	N.D.	N.D.	N.D.	N.D.
	C00140	N-Acetylglucosamine	100.373	162.215	166.839	164.24	322.866	348.62	348.348	352.688	190.566	139.326	171.066	138.247	411.654	354.662	415.634	370.578	430.338	490.234	553.005	496.006	129.979	105.306	119.318	153.933	92.3929	121.519	108.715	76.4774
	C04501	N-Acetylglucosamine 1-phosphate	10.9629	12.2157	14.9888	18.8721	18.6993	9.25726	12.0719	9.03384	26.8075	26.5394	30.7445	33.6165	5.42957	13.5029	11.3066	7.42286	N.D.	N.D.	N.D.	N.D.	42.4745	25.1942	24.4998	19.5332	17.3021	31.0205	18.8679	15.0038	C04256
	C00357	N-Acetylglucosamine 6-phosphate	14.1874	9.05008	13.3325	32.0821	N.D.	N.D.	N.D.	N.D.	15.3175	40.3946	31.341	31.3338	N.D.	N.D.	N.D.	N.D.	N.D.	N.D.	N.D.	N.D.	115.108	85.1823	78.185	33.8439	41.3935	80.171	44.6438	36.785
	C01239	N-Acetylglucosylamine	N.D.	N.D.	N.D.	N.D.	N.D.	N.D.	N.D.	N.D.	N.D.	N.D.	N.D.	N.D.	N.D.	N.D.	N.D.	N.D.	N.D.	38.7735	46.16	47.7446	N.D.	N.D.	N.D.	N.D.	N.D.	N.D.	N.D.	N.D.
	C00624	N-Acetylglutamate	76.4843	127.693	130.01	122.191	24.7063	21.6979	26.2616	26.2749	275.277	135.809	243.064	348.732	21.6394	19.0865	19.0815	22.1373	N.D.	N.D.	N.D.	N.D.	205.736	201.413	157.032	182.496	171.473	178.814	154.837	127.084
	C02997	N-Acetylhistidine	N.D.	N.D.	N.D.	N.D.	232.744	245.908	238.096	368.318	N.D.	N.D.	N.D.	N.D.	101.631	167.236	147.989	233.589	43.4718	49.8978	46.6725	41.5576	N.D.	N.D.	N.D.	N.D.	N.D.	N.D.	N.D.	N.D.
	C02710	N-Acetylleucine	17.4726	36.2942	21.5016	37.5767	19.3328	22.1864	23.6534	24.0525	33.1274	36.0398	30.8124	31.265	17.3911	15.8952	19.834	14.7105	10.6843	11.4058	11.7958	11.8642	23.9657	34.2926	39.1059	41.3348	31.968	32.133	28.0538	24.7184
	C02712	N-Acetylmethionine	N.D.	N.D.	N.D.	N.D.	N.D.	N.D.	N.D.	N.D.	N.D.	N.D.	N.D.	N.D.	N.D.	N.D.	N.D.	N.D.	N.D.	N.D.	N.D.	N.D.	N.D.	N.D.	N.D.	N.D.	N.D.	N.D.	N.D.	N.D.
	C02713	N-Acetylmuramate	N.D.	N.D.	N.D.	N.D.	N.D.	N.D.	N.D.	N.D.	N.D.	N.D.	N.D.	N.D.	N.D.	N.D.	N.D.	N.D.	N.D.	N.D.	N.D.	N.D.	N.D.	N.D.	N.D.	N.D.	N.D.	N.D.	N.D.	N.D.
	C00270	N-Acetylneuraminate	N.D.	N.D.	N.D.	N.D.	N.D.	N.D.	N.D.	N.D.	N.D.	N.D.	N.D.	N.D.	N.D.	N.D.	N.D.	N.D.	N.D.	N.D.	N.D.	N.D.	N.D.	N.D.	N.D.	N.D.	N.D.	N.D.	N.D.	N.D.
	C00437	N-Acetylornithine	63.227	72.3531	57.6834	59.4009	57.1599	55.8926	62.0642	89.3234	91.7167	150.46	73.0685	45.8367	32.149	28.9229	21.8601	28.3395	N.D.	N.D.	N.D.	N.D.	29.2446	44.0102	84.9165	176.412	55.1734	39.2593	82.4884	42.821
	C03519	N-Acetylphenylalanine	8.83566	10.4488	9.34029	9.94084	13.2075	12.0922	13.3792	14.0767	16.4751	15.3941	13.2767	15.5939	12.2247	15.6518	11.2021	10.6394	N.D.	N.D.	N.D.	N.D.	15.3175	21.5367	23.6287	19.6298	15.8016	13.4787	13.4447	13.0024
	C02714	N-Acetylputrescine	87.3956	67.4087	86.4077	111.839	5.48161	6.97212	7.05241	6.55217	106.475	200.775	112.237	81.5021	8.01747	10.2166	10.052	11.6887	3.95314	4.37755	2.99647	N.D.	193.296	278.392	266.294	236.243	180.627	150.872	311.682	264.724
	-	N-Acetylvaline	20.8998	31.417	25.8755	33.8242	N.D.	24.4716	20.6229	25.5434	42.4236	36.1439	34.1555	35.9655	N.D.	16.3244	20.3386	N.D.	N.D.	N.D.	N.D.	N.D.	25.8416	35.3479	44.9679	49.051	29.0813	28.8121	31.8143	27.6286
	C00003	NAD+	313.648	693.737	587.85	627.878	66.875	52.4049	52.9431	76.2047	763.043	634.855	680.219	585.504	61.1256	70.1257	68.8029	67.3593	N.D.	N.D.	N.D.	N.D.	749.212	842.343	914.786	787.856	718.063	665.702	782.029	638.234
	C00004	NADH	5.96024	N.D.	N.D.	N.D.	8.72785	5.02884	N.D.	N.D.	N.D.	N.D.	N.D.	8.54048	10.6798	7.70115	7.67446	N.D.	N.D.	N.D.	N.D.	N.D.	N.D.	N.D.	5.46167	N.D.	N.D.	6.44117	N.D.	N.D.
	C00006	NADP+	N.D.	N.D.	N.D.	N.D.	N.D.	N.D.	N.D.	N.D.	N.D.	4.06266	N.D.	5.11458	3.36733	1.94138	N.D.	N.D.	N.D.	N.D.	N.D.	N.D.	10.8703	15.4394	24.0336	3.95122	10.1707	5.47387	11.8754	12.0992
	C00005	NADPH	N.D.	N.D.	N.D.	N.D.	N.D.	N.D.	N.D.	N.D.	N.D.	N.D.	N.D.	N.D.	N.D.	N.D.	N.D.	N.D.	N.D.	N.D.	N.D.	N.D.	N.D.	N.D.	N.D.	N.D.	N.D.	N.D.	N.D.	N.D.
	C04259	N-alpha,N-alpha-Dimethylhistidine	N.D.	N.D.	N.D.	N.D.	N.D.	N.D.	N.D.	N.D.	N.D.	N.D.	N.D.	N.D.	N.D.	N.D.	N.D.	N.D.	N.D.	N.D.	N.D.	N.D.	N.D.	N.D.	N.D.	N.D.	N.D.	N.D.	N.D.	N.D.
	C01670	N-alpha-Benzenolarginine ethylester	N.D.	N.D.	N.D.	N.D.	N.D.	N.D.	N.D.	N.D.	N.D.	N.D.	N.D.	N.D.	N.D.	N.D.	N.D.	N.D.	N.D.	N.D.	N.D.	N.D.	N.D.	N.D.	N.D.	N.D.	N.D.	N.D.	N.D.	N.D.
	-	n-Butyl a-Picolinate	N.D.	N.D.	N.D.	N.D.	N.D.	N.D.	N.D.	N.D.	N.D.	N.D.	N.D.	N.D.	N.D.	N.D.	N.D.	N.D.	N.D.	N.D.	N.D.	N.D.	N.D.	N.D.	N.D.	N.D.	N.D.	N.D.	N.D.	N.D.
	C05829	N-Carbamylglutamate	N.D.	N.D.	N.D.	N.D.	N.D.	N.D.	N.D.	N.D.	N.D.	N.D.	N.D.	N.D.	N.D.	N.D.	N.D.	N.D.	N.D.	N.D.	N.D.	N.D.	N.D.	N.D.	N.D.	N.D.	N.D.	N.D.	N.D.	N.D.
	C02727	N-epsilon-Acetyllysine	N.D.	7.20894	N.D.	7.41081	9.74198	7.35303	6.05851	8.18893	7.72939	N.D.	5.54642	N.D.	9.16928	N.D.	8.72139	8.06993	N.D.	N.D.	N.D.	N.D.	N.D.	N.D.	N.D.	8.09013	6.14724	N.D.	N.D.	N.D.
	C01044	N-Formylaspartate	6.03889	9.25126	8.80586	7.09385	N.D.	N.D.	N.D.	N.D.	12.3409	7.06347	N.D.	8.23906	N.D.	N.D.	N.D.	N.D.	N.D.	N.D.	N.D.	N.D.	4.85481	N.D.	N.D.	9.36268	N.D.	N.D.	7.32001	N.D.
	C03145	N-Formylmethionine	71.3288	93.9378	88.4159	85.7205	10.2636	19.0538	21.9439	18.9205	101.205	88.4904	87.5759	79.0006	23.1067	12.298	19.0351	17.1442	9.06987	7.9747	N.D.	N.D.	71.3368	73.5496	85.0321	92.13	86.0937	88.2213	88.7888	79.3477
	C01047	N-gamma-Ethylglutamine	N.D.	N.D.	N.D.	N.D.	N.D.	N.D.	N.D.	N.D.	N.D.	N.D.	N.D.	N.D.	N.D.	N.D.	N.D.	N.D.	N.D.	N.D.	N.D.	N.D.	N.D.	N.D.	N.D.	N.D.	N.D.	N.D.	N.D.	N.D.
	C00153	Nicotinamide	13.2571	19.839	22.5826	23.6211	41.4496	9.68083	11.2629	8.40609	26.4774	23.2721	20.4789	61.8563	N.D.	N.D.	9.74438	6.37215	18.7204	26.8113	22.5897	18.9285	14.9015	27.5038	27.3555	26.7505	15.7898	21.946	28.7278	24.5158
	C00253	Nicotinate	261.046	347.208	457.708	439.62	105.295	140.645	166.071	136.138	379.354	289.032	330.245	319.525	152.993	123.086	182.47	85.1336	105.977	63.7026	62.1315	82.8313	426.271	457.14	406.385	325.144	323.183	445.369	360.984	355.503
	C00745	Nicotine	N.D.	N.D.	N.D.	N.D.	N.D.	N.D.	N.D.	N.D.	N.D.	N.D.	N.D.	N.D.	N.D.	N.D.	N.D.	N.D.	N.D.	N.D.	N.D.	N.D.	N.D.	N.D.	N.D.	N.D.	N.D.	N.D.	N.D.	N.D.	C16150	C16386
	C02721	N-Methylalanine	6.09018	N.D.	N.D.	N.D.	N.D.	N.D.	N.D.	N.D.	5.69519	7.13814	5.54675	N.D.	N.D.	N.D.	N.D.	N.D.	N.D.	N.D.	N.D.	N.D.	7.73801	8.68147	13.9523	8.75363	9.2812	5.048	9.22331	8.63574
	C02299	N-Methylaniline	N.D.	N.D.	N.D.	N.D.	N.D.	N.D.	N.D.	N.D.	N.D.	N.D.	N.D.	N.D.	N.D.	N.D.	N.D.	N.D.	N.D.	N.D.	N.D.	N.D.	N.D.	N.D.	N.D.	N.D.	N.D.	N.D.	N.D.	N.D.
	C01046	N-Methylglutamate	N.D.	N.D.	N.D.	N.D.	N.D.	N.D.	N.D.	N.D.	N.D.	N.D.	N.D.	N.D.	N.D.	N.D.	N.D.	N.D.	N.D.	N.D.	N.D.	N.D.	N.D.	N.D.	N.D.	N.D.	N.D.	N.D.	N.D.	N.D.
	C00455	NMN	N.D.	N.D.	N.D.	N.D.	N.D.	N.D.	N.D.	N.D.	N.D.	N.D.	N.D.	N.D.	N.D.	N.D.	N.D.	N.D.	N.D.	N.D.	N.D.	N.D.	N.D.	N.D.	N.D.	N.D.	71.5795	N.D.	N.D.	107.989
	C06213	N-omega-Methyltryptamine	N.D.	N.D.	N.D.	N.D.	N.D.	N.D.	N.D.	N.D.	N.D.	N.D.	N.D.	N.D.	N.D.	N.D.	N.D.	N.D.	N.D.	N.D.	N.D.	N.D.	N.D.	N.D.	N.D.	N.D.	N.D.	N.D.	N.D.	N.D.
	C00547	Noradrenaline	N.D.	N.D.	N.D.	N.D.	N.D.	N.D.	N.D.	N.D.	N.D.	N.D.	N.D.	N.D.	N.D.	N.D.	N.D.	N.D.	N.D.	N.D.	N.D.	N.D.	N.D.	N.D.	N.D.	N.D.	N.D.	N.D.	N.D.	N.D.
	C06524	Nornicotine	N.D.	N.D.	N.D.	N.D.	N.D.	N.D.	N.D.	N.D.	N.D.	N.D.	N.D.	N.D.	N.D.	N.D.	N.D.	N.D.	N.D.	N.D.	N.D.	N.D.	N.D.	N.D.	N.D.	N.D.	N.D.	N.D.	N.D.	N.D.
	C02571	o-Acetylcarnitine	2.79795	10.7588	6.61434	12.8332	27.4936	9.00081	11.2473	8.43067	12.8519	7.70027	8.17021	38.0332	2.79601	N.D.	10.4461	5.89931	6.48705	11.4204	18.5295	9.56669	4.62343	2.65515	N.D.	8.2465	N.D.	4.08433	8.45762	3.18797
	C00979	O-Acetylserine	N.D.	N.D.	N.D.	N.D.	N.D.	N.D.	N.D.	N.D.	N.D.	N.D.	N.D.	N.D.	N.D.	N.D.	N.D.	N.D.	N.D.	N.D.	N.D.	N.D.	N.D.	N.D.	N.D.	9.83587	N.D.	N.D.	N.D.	N.D.
	C01772	o-Coumarate	N.D.	N.D.	N.D.	N.D.	N.D.	N.D.	N.D.	N.D.	N.D.	N.D.	N.D.	N.D.	N.D.	N.D.	N.D.	N.D.	N.D.	N.D.	N.D.	N.D.	N.D.	N.D.	N.D.	N.D.	N.D.	N.D.	N.D.	N.D.
	C06423	Octanoate	N.D.	N.D.	N.D.	N.D.	5.43274	N.D.	N.D.	N.D.	N.D.	N.D.	N.D.	N.D.	N.D.	N.D.	N.D.	N.D.	6.95028	5.79487	7.30778	N.D.	N.D.	N.D.	N.D.	N.D.	N.D.	N.D.	N.D.	N.D.
	C04137	Octopine	51.8649	68.2306	27.9033	30.7353	48.7126	51.3036	41.6128	38.385	86.6686	82.6045	88.8486	68.7967	56.2131	53.7374	58.8292	53.3476	51.4533	33.9891	33.8401	43.117	41.6915	37.8189	59.0261	66.5118	34.9548	39.4051	80.6216	29.8421
	C01740	Octylamine	N.D.	N.D.	N.D.	N.D.	N.D.	N.D.	N.D.	N.D.	N.D.	N.D.	N.D.	N.D.	N.D.	N.D.	N.D.	N.D.	N.D.	N.D.	N.D.	N.D.	N.D.	N.D.	N.D.	N.D.	N.D.	N.D.	N.D.	N.D.
	C00805	o-Hydroxybenzoate	N.D.	N.D.	N.D.	N.D.	N.D.	N.D.	N.D.	N.D.	N.D.	N.D.	N.D.	N.D.	N.D.	N.D.	N.D.	N.D.	N.D.	N.D.	N.D.	N.D.	N.D.	N.D.	N.D.	N.D.	N.D.	N.D.	N.D.	N.D.
	C07588	o-Hydroxyhippurate	N.D.	N.D.	N.D.	N.D.	N.D.	N.D.	N.D.	N.D.	N.D.	N.D.	N.D.	N.D.	N.D.	N.D.	N.D.	N.D.	N.D.	N.D.	N.D.	N.D.	N.D.	N.D.	N.D.	N.D.	N.D.	N.D.	N.D.	N.D.
	C01005	O-Phosphoserine	N.D.	N.D.	N.D.	N.D.	N.D.	N.D.	N.D.	N.D.	N.D.	N.D.	N.D.	N.D.	N.D.	N.D.	N.D.	N.D.	N.D.	N.D.	N.D.	N.D.	11.4831	13.4606	28.9894	N.D.	12.232	N.D.	11.1418	14.1776
	-	Ophthalmate	30.6507	47.5596	51.802	41.3604	81.8963	86.0397	80.2443	91.088	65.2802	40.3693	53.5267	57.3916	46.2876	45.7105	54.5139	52.1679	65.0609	52.2095	44.7594	40.706	22.0269	34.7877	32.8268	43.6638	16.1576	22.7189	26.6709	N.D.
	C00077	Ornithine	459.554	568.737	409.728	1032.96	2380.91	3206.75	4057.66	3494.05	379.464	1112.21	350.194	128.813	2802.75	1813.5	1813.93	4607.91	34.9127	43.833	44.2295	44.1113	70.7462	166.989	825.873	615.882	384.146	326.469	483.5	549.16	C00515	C01602
	C00295	Orotate	N.D.	N.D.	N.D.	N.D.	N.D.	N.D.	N.D.	N.D.	N.D.	N.D.	N.D.	N.D.	N.D.	N.D.	N.D.	N.D.	N.D.	N.D.	N.D.	N.D.	N.D.	N.D.	N.D.	N.D.	N.D.	N.D.	N.D.	N.D.
	C01103	Orotidine 5'-monophosphate	N.D.	N.D.	N.D.	N.D.	N.D.	N.D.	N.D.	N.D.	N.D.	N.D.	N.D.	N.D.	N.D.	N.D.	N.D.	N.D.	N.D.	N.D.	N.D.	N.D.	N.D.	N.D.	N.D.	N.D.	N.D.	N.D.	N.D.	N.D.
	C01118	o-Succinylhomoserine	N.D.	N.D.	N.D.	N.D.	N.D.	N.D.	N.D.	120.27	N.D.	N.D.	N.D.	N.D.	93.031	N.D.	92.7509	95.396	N.D.	N.D.	111.087	97.4781	N.D.	N.D.	N.D.	N.D.	N.D.	N.D.	N.D.	N.D.
	C01260	P1, P4-Di(adenosine-5') tetraphosphate	N.D.	N.D.	N.D.	N.D.	N.D.	N.D.	N.D.	N.D.	N.D.	N.D.	N.D.	N.D.	N.D.	N.D.	N.D.	N.D.	N.D.	N.D.	N.D.	N.D.	N.D.	N.D.	N.D.	N.D.	N.D.	N.D.	N.D.	N.D.
	C00568	p-Aminobenzoate	N.D.	N.D.	N.D.	N.D.	N.D.	N.D.	N.D.	N.D.	N.D.	N.D.	N.D.	N.D.	N.D.	N.D.	N.D.	N.D.	N.D.	N.D.	N.D.	N.D.	N.D.	N.D.	N.D.	N.D.	N.D.	N.D.	N.D.	N.D.
	C00864	Pantothenate	86.4659	61.0471	54.8706	64.7783	21.5236	23.4632	22.7669	25.1953	62.3665	108.62	55.3834	36.6301	30.0288	23.3307	23.3664	26.6222	9.09368	9.46929	12.0665	9.6851	51.6109	70.5776	119.611	70.4688	135.782	50.0522	109.318	123.183
	C00811	p-Coumarate	N.D.	N.D.	N.D.	N.D.	N.D.	N.D.	N.D.	N.D.	N.D.	N.D.	N.D.	N.D.	N.D.	N.D.	N.D.	N.D.	N.D.	N.D.	N.D.	N.D.	N.D.	N.D.	N.D.	N.D.	N.D.	N.D.	N.D.	N.D.
	C01601	Pelargonate	7.27669	N.D.	N.D.	7.25345	17.9338	16.101	17.4947	14.7676	N.D.	N.D.	N.D.	11.3254	N.D.	14.2161	N.D.	7.41181	23.2884	19.7422	21.7791	15.6568	N.D.	11.4911	22.167	N.D.	7.61869	11.3453	N.D.	15.492
	C00803	Pentanoate	41.1607	29.1649	45.0657	41.825	N.D.	N.D.	N.D.	N.D.	43.4798	124.257	79.7555	115.044	N.D.	N.D.	N.D.	N.D.	N.D.	N.D.	N.D.	N.D.	N.D.	84.4445	72.3863	150.928	58.2994	48.8286	101.285	72.3142
	C00074	PEP	N.D.	N.D.	N.D.	N.D.	N.D.	N.D.	N.D.	N.D.	N.D.	N.D.	N.D.	N.D.	N.D.	N.D.	N.D.	N.D.	N.D.	N.D.	N.D.	N.D.	N.D.	N.D.	N.D.	N.D.	N.D.	N.D.	N.D.	N.D.
	C00079	Phe	114.182	121.734	96.2652	233.696	1096.62	1240.97	982.936	820.126	89.1739	134.542	128.203	165.243	958.752	312.337	538.715	1098.63	1000.65	714.648	951.923	720.277	71.1766	62.9741	158.261	116.182	119.991	73.4998	113.26	150.593
	C05598	Phenaceturate	N.D.	N.D.	N.D.	N.D.	N.D.	N.D.	N.D.	N.D.	N.D.	N.D.	N.D.	N.D.	N.D.	N.D.	N.D.	N.D.	N.D.	N.D.	N.D.	N.D.	N.D.	N.D.	N.D.	N.D.	N.D.	N.D.	N.D.	N.D.
	C05332	Phenethylamine	N.D.	N.D.	N.D.	N.D.	N.D.	N.D.	N.D.	N.D.	N.D.	N.D.	N.D.	N.D.	N.D.	N.D.	N.D.	N.D.	N.D.	N.D.	N.D.	N.D.	N.D.	N.D.	N.D.	N.D.	N.D.	N.D.	N.D.	N.D.
	C02734	Phenyl phosphate	N.D.	N.D.	N.D.	N.D.	N.D.	N.D.	N.D.	N.D.	N.D.	N.D.	N.D.	N.D.	N.D.	N.D.	N.D.	N.D.	N.D.	N.D.	N.D.	N.D.	N.D.	N.D.	N.D.	N.D.	N.D.	N.D.	N.D.	N.D.
	C02735	Phenylethanolamine	N.D.	N.D.	N.D.	N.D.	N.D.	N.D.	N.D.	N.D.	N.D.	N.D.	N.D.	N.D.	N.D.	N.D.	N.D.	N.D.	N.D.	N.D.	N.D.	N.D.	N.D.	N.D.	N.D.	N.D.	N.D.	N.D.	N.D.	N.D.
	C00166	Phenylpyruvate	N.D.	N.D.	N.D.	N.D.	N.D.	N.D.	N.D.	N.D.	N.D.	N.D.	N.D.	N.D.	N.D.	N.D.	N.D.	N.D.	N.D.	N.D.	N.D.	N.D.	N.D.	N.D.	N.D.	N.D.	N.D.	N.D.	N.D.	N.D.
	-	Phe-Phe	N.D.	N.D.	N.D.	N.D.	N.D.	N.D.	N.D.	N.D.	N.D.	N.D.	N.D.	N.D.	N.D.	N.D.	N.D.	N.D.	N.D.	N.D.	N.D.	N.D.	N.D.	N.D.	N.D.	N.D.	N.D.	N.D.	N.D.	N.D.
	C05682	Phosphonoacetate	N.D.	N.D.	N.D.	N.D.	N.D.	N.D.	N.D.	N.D.	N.D.	N.D.	N.D.	N.D.	N.D.	N.D.	N.D.	N.D.	N.D.	N.D.	N.D.	N.D.	N.D.	N.D.	N.D.	N.D.	N.D.	N.D.	N.D.	N.D.
	C00588	Phosphorylcholine	58.0886	72.1068	85.5755	89.5505	172.627	N.D.	36.3554	N.D.	68.6503	N.D.	58.9225	851.208	N.D.	N.D.	N.D.	N.D.	N.D.	N.D.	N.D.	N.D.	58.4361	N.D.	77.2499	65.7196	102.879	78.615	94.2859	117.685
	C01606	Phthalate	2.16788	N.D.	1.56285	3.97167	N.D.	N.D.	N.D.	N.D.	N.D.	N.D.	N.D.	1.4344	N.D.	N.D.	0.920683	N.D.	3.13842	N.D.	N.D.	N.D.	1.51186	2.20204	2.22222	2.08119	2.81759	2.40806	2.19735	2.30859
	C00156	p-Hydroxybenzoate	32.5527	36.1721	60.8479	80.3312	N.D.	N.D.	26.201	N.D.	48.2672	37.3852	43.9692	58.3726	N.D.	N.D.	N.D.	N.D.	N.D.	N.D.	N.D.	N.D.	107.301	80.2649	47.8858	55.1786	65.6713	95.1335	77.2407	84.4582
	C00642	p-Hydroxyphenylacetate	171.47	N.D.	N.D.	N.D.	N.D.	N.D.	N.D.	N.D.	N.D.	186.842	N.D.	N.D.	N.D.	N.D.	N.D.	N.D.	N.D.	N.D.	N.D.	N.D.	N.D.	N.D.	362.995	N.D.	80.6948	N.D.	N.D.	159.031
	C01950	Picolinamide	N.D.	N.D.	N.D.	N.D.	N.D.	N.D.	N.D.	N.D.	N.D.	N.D.	N.D.	N.D.	N.D.	N.D.	N.D.	N.D.	N.D.	N.D.	N.D.	N.D.	N.D.	N.D.	N.D.	N.D.	N.D.	N.D.	N.D.	N.D.
	C02656	Pimelate	15.3228	20.5876	16.8882	12.401	N.D.	N.D.	N.D.	N.D.	15.6308	12.1466	14.6961	17.8559	N.D.	N.D.	N.D.	N.D.	N.D.	N.D.	N.D.	N.D.	16.6236	10.0008	15.4595	16.9611	20.0005	14.5645	13.3609	14.9337
	C00408	Pipecolate	44.462	49.4651	53.2315	50.9296	18.3204	18.346	20.67	20.7904	59.0869	53.2181	46.9871	22.8194	42.982	19.1006	21.1764	36.5816	N.D.	N.D.	N.D.	N.D.	51.5221	67.728	96.7518	74.924	49.308	33.9981	56.089	50.3986
	C00931	Porphobilinogen	N.D.	N.D.	N.D.	N.D.	N.D.	N.D.	N.D.	N.D.	N.D.	N.D.	N.D.	N.D.	N.D.	N.D.	N.D.	N.D.	N.D.	N.D.	N.D.	N.D.	N.D.	N.D.	N.D.	N.D.	N.D.	N.D.	N.D.	N.D.
	C00148	Pro	15255.9	17051.6	17054.3	16907.3	21492.8	25012.5	26119.1	28031.5	17315.8	19878.8	14768.7	7726.13	29917.6	20032.2	21631.1	32930.9	20764.7	20439.6	20320.4	22327.5	14628.3	18045.3	27344.3	24275.7	17114.9	14231.1	17637.8	17554.8	C00763	C16435
	C10172	Proline betaine	N.D.	N.D.	N.D.	N.D.	N.D.	N.D.	N.D.	N.D.	N.D.	N.D.	N.D.	N.D.	N.D.	4.62067	4.16286	N.D.	N.D.	N.D.	N.D.	N.D.	N.D.	N.D.	5.40296	N.D.	N.D.	N.D.	N.D.	N.D.
	C00163	Propionate	6767.6	4055.81	6403.68	4942.48	2732.42	4372.82	3224.84	2901.53	4619.66	5260.65	5332.54	6190.84	4140.62	2510.62	2942.94	2630.97	775.817	389.935	480.609	548.807	6212.75	17954.3	12236.6	9029.58	10314.1	12530.7	15719.2	12363.9
	C00584	Prostaglandin E2	N.D.	N.D.	N.D.	N.D.	N.D.	N.D.	N.D.	N.D.	N.D.	N.D.	N.D.	N.D.	N.D.	N.D.	N.D.	N.D.	N.D.	N.D.	N.D.	N.D.	N.D.	N.D.	N.D.	N.D.	N.D.	N.D.	N.D.	N.D.
	C00639	Prostaglandin F2alpha	N.D.	N.D.	N.D.	N.D.	N.D.	N.D.	N.D.	N.D.	N.D.	N.D.	N.D.	N.D.	N.D.	N.D.	N.D.	N.D.	N.D.	N.D.	N.D.	N.D.	N.D.	N.D.	N.D.	N.D.	N.D.	N.D.	N.D.	N.D.
	C00119	PRPP	N.D.	N.D.	N.D.	N.D.	N.D.	N.D.	N.D.	N.D.	N.D.	N.D.	N.D.	N.D.	N.D.	N.D.	N.D.	N.D.	N.D.	N.D.	N.D.	N.D.	N.D.	N.D.	N.D.	N.D.	N.D.	N.D.	N.D.	N.D.
	C10865	Pseudopelletierine	N.D.	N.D.	N.D.	N.D.	N.D.	N.D.	N.D.	N.D.	N.D.	N.D.	N.D.	N.D.	N.D.	N.D.	N.D.	N.D.	N.D.	N.D.	N.D.	N.D.	N.D.	N.D.	N.D.	N.D.	N.D.	N.D.	N.D.	N.D.
	C00715	Pterin	N.D.	N.D.	N.D.	N.D.	N.D.	N.D.	N.D.	N.D.	N.D.	N.D.	N.D.	N.D.	N.D.	N.D.	N.D.	N.D.	N.D.	N.D.	N.D.	N.D.	N.D.	N.D.	N.D.	N.D.	N.D.	N.D.	N.D.	N.D.
	C15587	Purine	N.D.	N.D.	N.D.	N.D.	N.D.	N.D.	N.D.	N.D.	N.D.	N.D.	N.D.	N.D.	N.D.	N.D.	N.D.	N.D.	N.D.	N.D.	N.D.	N.D.	N.D.	N.D.	N.D.	N.D.	N.D.	N.D.	N.D.	N.D.
	C01736	Purine riboside	N.D.	N.D.	N.D.	N.D.	N.D.	N.D.	N.D.	N.D.	N.D.	N.D.	N.D.	N.D.	N.D.	N.D.	N.D.	N.D.	N.D.	N.D.	N.D.	N.D.	N.D.	N.D.	N.D.	N.D.	N.D.	N.D.	N.D.	N.D.
	C00134	Putrescine(1,4-Butanediamine)	81.5122	159.174	186.243	170.595	9.93835	5.7223	8.63044	8.55092	212.051	172.226	136.389	126.286	6.08997	6.90231	8.83303	11.104	7.37742	3.81365	N.D.	N.D.	162.528	116.187	42.3091	474.809	71.9056	70.2928	114.862	62.3074
	C00481	Pyrazole	N.D.	N.D.	N.D.	N.D.	N.D.	N.D.	N.D.	N.D.	N.D.	N.D.	N.D.	N.D.	N.D.	N.D.	N.D.	N.D.	N.D.	N.D.	N.D.	N.D.	N.D.	N.D.	N.D.	N.D.	N.D.	N.D.	N.D.	N.D.
	C00250	Pyridoxal	12.7297	17.0859	23.2145	17.9129	N.D.	7.80089	7.17823	8.13611	17.1671	13.0504	16.6296	16.3528	N.D.	N.D.	N.D.	N.D.	N.D.	N.D.	N.D.	N.D.	N.D.	11.3002	11.4508	12.091	9.70712	9.47297	10.5681	N.D.
	C00534	Pyridoxamine	7.23629	11.2177	10.6418	10.092	N.D.	N.D.	3.94035	6.11987	9.22629	8.71101	7.82584	N.D.	N.D.	N.D.	N.D.	5.13074	N.D.	N.D.	N.D.	N.D.	6.12934	5.04068	5.05012	11.5311	5.20513	5.87492	6.79855	9.3609
	C00647	Pyridoxamine 5'-phosphate	N.D.	N.D.	N.D.	N.D.	N.D.	N.D.	N.D.	N.D.	N.D.	N.D.	N.D.	N.D.	N.D.	N.D.	N.D.	N.D.	N.D.	N.D.	N.D.	N.D.	N.D.	18.3059	35.6781	N.D.	16.6441	N.D.	23.7894	26.2604
	C00314	Pyridoxine	15.5279	23.6614	21.7656	21.9018	5.84898	4.18532	5.81912	8.11282	19.9944	17.8233	19.2914	17.333	N.D.	6.12116	6.59841	6.59924	N.D.	4.06289	N.D.	5.3545	16.4227	18.3926	19.8332	25.2179	15.4623	17.3736	22.7937	19.9517
	C05942	Pyrrole-2-carboxylate	N.D.	N.D.	N.D.	N.D.	N.D.	N.D.	N.D.	N.D.	N.D.	N.D.	N.D.	N.D.	N.D.	N.D.	N.D.	N.D.	N.D.	N.D.	N.D.	N.D.	N.D.	N.D.	N.D.	N.D.	N.D.	N.D.	N.D.	N.D.
	C00022	Pyruvate	N.D.	N.D.	N.D.	N.D.	N.D.	N.D.	N.D.	N.D.	N.D.	N.D.	N.D.	N.D.	N.D.	N.D.	N.D.	N.D.	N.D.	N.D.	N.D.	N.D.	N.D.	N.D.	N.D.	N.D.	N.D.	N.D.	N.D.	N.D.
	C00296	Quinate	N.D.	N.D.	N.D.	N.D.	N.D.	N.D.	N.D.	N.D.	N.D.	N.D.	N.D.	N.D.	N.D.	N.D.	N.D.	N.D.	N.D.	N.D.	N.D.	N.D.	N.D.	N.D.	N.D.	N.D.	N.D.	N.D.	N.D.	N.D.
	C00117	R5P	N.D.	N.D.	N.D.	N.D.	N.D.	N.D.	N.D.	N.D.	N.D.	N.D.	N.D.	N.D.	N.D.	N.D.	N.D.	N.D.	N.D.	N.D.	N.D.	N.D.	N.D.	N.D.	N.D.	N.D.	N.D.	N.D.	N.D.	N.D.	C03736
	C00255	Riboflavin	N.D.	N.D.	N.D.	N.D.	N.D.	N.D.	N.D.	N.D.	N.D.	N.D.	N.D.	N.D.	N.D.	N.D.	N.D.	N.D.	N.D.	N.D.	N.D.	N.D.	N.D.	N.D.	N.D.	N.D.	N.D.	N.D.	N.D.	N.D.
	C01182	Ribulose 1,5-diphosphate	N.D.	N.D.	N.D.	N.D.	N.D.	N.D.	N.D.	N.D.	N.D.	N.D.	N.D.	N.D.	N.D.	N.D.	N.D.	N.D.	N.D.	N.D.	N.D.	N.D.	N.D.	N.D.	N.D.	N.D.	N.D.	N.D.	N.D.	N.D.	C01151
	C00199	Ru5P	N.D.	N.D.	N.D.	N.D.	N.D.	N.D.	N.D.	N.D.	N.D.	N.D.	N.D.	N.D.	N.D.	N.D.	N.D.	N.D.	N.D.	N.D.	N.D.	N.D.	66.6572	N.D.	N.D.	N.D.	36.6753	N.D.	58.6751	92.9732	C01101
	C05382	S7P	N.D.	N.D.	N.D.	N.D.	N.D.	N.D.	N.D.	N.D.	N.D.	20.3695	N.D.	N.D.	N.D.	N.D.	N.D.	N.D.	N.D.	N.D.	N.D.	N.D.	133.478	28.1692	34.159	N.D.	43.6911	63.3841	36.8002	N.D.
	C00818	Saccharate	N.D.	N.D.	N.D.	N.D.	71.5214	187.988	171.534	175.876	N.D.	N.D.	N.D.	N.D.	182.609	274.208	220.299	77.5261	626.85	236.334	300.831	382.252	N.D.	N.D.	N.D.	N.D.	N.D.	N.D.	N.D.	N.D.
	C00449	Saccharopine	N.D.	16.6513	18.7822	18.185	203.212	231.891	139.093	228.088	13.5796	N.D.	N.D.	N.D.	30.0923	41.2216	40.6763	37.4076	53.8274	44.1403	38.1469	37.1225	N.D.	N.D.	N.D.	15.092	N.D.	N.D.	N.D.	N.D.
	C00021	SAH	N.D.	4.31811	5.70518	10.8527	N.D.	N.D.	N.D.	N.D.	N.D.	N.D.	N.D.	N.D.	N.D.	N.D.	N.D.	N.D.	N.D.	N.D.	N.D.	N.D.	N.D.	N.D.	N.D.	N.D.	N.D.	N.D.	N.D.	N.D.
	C00019	SAM+	19.3088	63.2326	50.6205	49.4731	15.2483	8.99991	14.2312	12.9232	83.4918	66.2746	71.5466	60.2808	11.9445	11.0101	10.9503	19.9481	N.D.	N.D.	N.D.	N.D.	44.336	29.0759	26.1832	110.135	20.8716	24.4936	25.2398	15.3799
	C00213	Sarcosine	N.D.	10.3094	6.64355	9.23441	6.88898	N.D.	N.D.	N.D.	N.D.	8.7012	6.35098	8.87977	12.1805	6.07438	8.85938	12.0364	12.303	8.80865	13.3554	17.6863	6.26578	12.704	14.158	10.202	N.D.	7.43494	9.62921	10.7077
	-	SDMA	8.88304	15.7008	13.5483	11.5589	4.46066	5.10916	4.81373	5.72476	14.4416	11.8407	12.9342	8.16878	5.10659	5.14899	4.84747	6.74956	4.68295	4.03583	4.77046	N.D.	11.227	12.035	15.2495	17.8714	10.809	12.6908	11.3384	9.42867
	C08277	Sebacate	2.48741	N.D.	N.D.	N.D.	2.35165	2.53003	2.43214	N.D.	1.983	N.D.	2.16498	3.29947	1.81495	2.31532	2.43284	N.D.	3.96252	3.87999	3.79416	3.50275	3.82253	4.13195	4.15599	N.D.	5.28128	3.58229	3.95847	5.19674
	C00835	Sepiapterin	N.D.	N.D.	N.D.	N.D.	N.D.	N.D.	N.D.	N.D.	N.D.	N.D.	N.D.	N.D.	N.D.	N.D.	N.D.	N.D.	N.D.	N.D.	N.D.	N.D.	N.D.	N.D.	N.D.	N.D.	N.D.	N.D.	N.D.	N.D.
	C00065	Ser	250.091	636.239	467.708	951.829	722.96	325.12	231.205	226.207	553.505	413.111	653.264	611.91	141.845	212.03	282.97	163.886	5942.48	5335.33	5688.19	4419.66	251.154	257.17	276.262	614.59	257.357	256.6	281.097	325.535	C00740	C00716
	C02703	Serine O-sulfate	N.D.	N.D.	N.D.	N.D.	N.D.	N.D.	N.D.	N.D.	N.D.	N.D.	N.D.	N.D.	N.D.	N.D.	N.D.	N.D.	N.D.	N.D.	N.D.	N.D.	N.D.	N.D.	N.D.	N.D.	N.D.	N.D.	N.D.	N.D.
	C00780	Serotonin	N.D.	N.D.	N.D.	11.5131	14.6627	N.D.	N.D.	N.D.	14.3319	N.D.	9.03527	37.1087	N.D.	N.D.	N.D.	N.D.	N.D.	N.D.	N.D.	N.D.	N.D.	N.D.	10.8702	25.1824	N.D.	14.3034	N.D.	N.D.
	C00493	Shikimate	116.502	185.692	175.913	164.772	75.3134	102.785	99.2096	104.772	184.321	86.4386	186.807	128.902	151.426	153.834	126.103	123.001	75.8548	88.634	107.371	69.214	162.716	159.774	140.086	92.4369	145.525	148.498	188.77	122.409
	C00482	Sinapate	164.331	209.312	278.525	260.481	N.D.	N.D.	N.D.	N.D.	263.708	245.713	261.263	290.242	N.D.	N.D.	N.D.	N.D.	N.D.	N.D.	N.D.	N.D.	N.D.	N.D.	N.D.	298.556	N.D.	149.44	N.D.	N.D.
	C03451	S-Lactoylglutathione	N.D.	N.D.	N.D.	N.D.	N.D.	N.D.	N.D.	N.D.	N.D.	N.D.	N.D.	N.D.	N.D.	N.D.	N.D.	N.D.	N.D.	N.D.	N.D.	N.D.	N.D.	N.D.	N.D.	N.D.	N.D.	N.D.	N.D.	N.D.
	C03172	S-Methylmethionine	N.D.	N.D.	N.D.	N.D.	N.D.	N.D.	N.D.	N.D.	N.D.	N.D.	N.D.	N.D.	N.D.	N.D.	N.D.	N.D.	N.D.	N.D.	N.D.	N.D.	N.D.	N.D.	N.D.	N.D.	N.D.	N.D.	N.D.	N.D.
	C01096	Sorbitol 6-phosphate	N.D.	N.D.	N.D.	N.D.	N.D.	N.D.	N.D.	N.D.	N.D.	N.D.	N.D.	N.D.	N.D.	N.D.	N.D.	N.D.	N.D.	N.D.	N.D.	N.D.	N.D.	N.D.	N.D.	N.D.	N.D.	N.D.	N.D.	N.D.
	C00315	Spermidine	30.6273	229.159	160.13	192.695	17.5371	5.32736	11.2522	9.54986	298.041	111.757	253.984	160.628	7.13551	4.43912	4.11973	18.2072	N.D.	N.D.	N.D.	N.D.	83.3619	33.6554	21.9389	394.372	25.3166	44.3435	30.3295	20.1395
	C00750	Spermine	N.D.	N.D.	N.D.	N.D.	N.D.	N.D.	N.D.	N.D.	1.92658	N.D.	N.D.	N.D.	N.D.	N.D.	N.D.	N.D.	N.D.	N.D.	N.D.	N.D.	N.D.	N.D.	N.D.	2.10018	N.D.	N.D.	N.D.	N.D.
	C00042	Succinate	42595.3	133434	114127	108809	1395.07	1225.32	861.645	752.3	114369	71801.8	90179.2	63288.6	372.277	1059.04	893.519	337.005	40.9685	34.8661	49.6161	35.847	67123	35386.3	9832.77	73510	17309.9	42242.5	16079.3	5743.16
	C00091	Succinyl CoA	N.D.	N.D.	N.D.	N.D.	N.D.	N.D.	N.D.	N.D.	N.D.	N.D.	N.D.	N.D.	N.D.	N.D.	N.D.	N.D.	N.D.	N.D.	N.D.	N.D.	N.D.	N.D.	N.D.	N.D.	N.D.	N.D.	N.D.	N.D.
	C04548	Synephrine	N.D.	N.D.	N.D.	N.D.	N.D.	N.D.	N.D.	N.D.	N.D.	N.D.	N.D.	N.D.	N.D.	N.D.	N.D.	N.D.	N.D.	N.D.	N.D.	N.D.	N.D.	N.D.	N.D.	N.D.	N.D.	N.D.	N.D.	N.D.	C01869
	C10833	Syringate	32.4119	36.1625	41.9515	45.7772	N.D.	N.D.	N.D.	N.D.	41.9008	34.6753	43.266	47.2023	N.D.	N.D.	N.D.	N.D.	N.D.	N.D.	N.D.	N.D.	N.D.	N.D.	N.D.	36.5916	N.D.	N.D.	N.D.	N.D.
	C00898	Tartrate	N.D.	N.D.	N.D.	N.D.	N.D.	N.D.	N.D.	N.D.	N.D.	N.D.	N.D.	N.D.	N.D.	N.D.	N.D.	N.D.	N.D.	N.D.	N.D.	N.D.	N.D.	N.D.	N.D.	N.D.	N.D.	N.D.	N.D.	N.D.	C02107
	C00245	Taurine	4520.97	7980.8	7477.32	3900.72	791.583	318.986	410.455	324.963	8516.52	8981.86	6041.4	6117.56	373.271	306.487	349.506	500.152	N.D.	260.3	404.19	180.428	10332.8	5712.39	13092.5	7269.72	8202.02	13606.6	8958.88	7661.57
	C05122	Taurocholate	186.429	234.663	358.693	217.448	10029	1032.05	304.586	238.597	486.231	440.808	523.083	5778.27	340.376	292.188	562.416	562.256	391.033	539.212	543.545	625.728	2113.51	523.491	449.735	819.348	412.201	5946.47	469.339	327.903
	C01959	Taurocyamine	N.D.	N.D.	N.D.	N.D.	N.D.	N.D.	N.D.	N.D.	N.D.	N.D.	N.D.	N.D.	N.D.	N.D.	N.D.	N.D.	N.D.	N.D.	N.D.	N.D.	N.D.	N.D.	N.D.	N.D.	N.D.	N.D.	N.D.	N.D.
	C00842	TDP-glucose	N.D.	N.D.	N.D.	13.0116	N.D.	N.D.	N.D.	N.D.	17.7769	15.4506	N.D.	10.4579	N.D.	N.D.	N.D.	N.D.	N.D.	N.D.	N.D.	N.D.	22.8913	7.73635	N.D.	13.4089	N.D.	13.6272	N.D.	N.D.
	C06337	Terephthalate	6.7253	N.D.	N.D.	N.D.	8.80837	N.D.	9.02357	10.1718	N.D.	6.56112	N.D.	7.53268	4.55416	N.D.	N.D.	4.0151	10.7141	N.D.	9.12377	N.D.	N.D.	N.D.	5.83134	N.D.	N.D.	7.26621	4.39412	N.D.
	C02890	Tetrahydropalmatine	N.D.	N.D.	N.D.	N.D.	N.D.	N.D.	N.D.	N.D.	N.D.	N.D.	N.D.	N.D.	N.D.	N.D.	N.D.	N.D.	N.D.	N.D.	N.D.	N.D.	N.D.	N.D.	N.D.	N.D.	N.D.	N.D.	N.D.	N.D.
	C00378	Thiamine	N.D.	N.D.	N.D.	N.D.	7.3776	5.45299	7.95671	7.74826	N.D.	N.D.	N.D.	N.D.	N.D.	N.D.	N.D.	N.D.	N.D.	7.82111	4.21639	5.66393	N.D.	N.D.	N.D.	N.D.	N.D.	N.D.	N.D.	N.D.
	C01081	Thiamine monophosphate	N.D.	N.D.	N.D.	N.D.	N.D.	N.D.	N.D.	N.D.	N.D.	N.D.	N.D.	N.D.	N.D.	N.D.	N.D.	N.D.	N.D.	N.D.	N.D.	N.D.	N.D.	N.D.	N.D.	N.D.	N.D.	N.D.	N.D.	N.D.
	C00188	Thr	215.335	491.492	460.136	684.943	6899.32	8360.78	8299.21	9376.18	566.124	426.008	529.144	583.989	4734.43	2358.39	3173.36	9588.6	8601.4	9952.3	9162.86	7924.06	455.868	392.901	444.364	619.644	311.507	408.025	390.068	325.942	C00820
	C03618	threo-beta-methylaspartate+Glu	3600.95	5899.14	5273.65	7074.58	7990.8	8911.55	9199.37	9668.57	6610.5	6172.9	6632.2	7015.03	10976.8	8387.08	8251.14	11178.8	5095.17	6832.59	6693.05	4726.47	7116.06	8538.96	13582.5	6408.18	8051.2	7160.08	7628.65	10157.4	C00217	C00302
	C01620	Threonate	274.309	382.319	351.158	323.917	269.083	264.098	248.271	292.058	446.275	309.058	388.286	375.721	389.936	341.836	313.518	306.53	554.418	383.04	453.736	441.568	347.766	448.358	503.631	405.013	494.331	376.681	395.195	355.465
	C00214	Thymidine	403.003	406.371	410.511	385.248	444.5	391.986	442.971	456.906	435.64	430.301	423.69	373.878	404.306	428.089	381.35	391.069	751.468	758.421	792.05	725.519	362.642	429.225	421.198	379.436	433.853	339.13	431.947	339.061
	C00178	Thymine	562.339	641.244	666.376	673.827	2628.68	2450.95	2607.15	2646.5	758.902	737.818	680.535	799.629	2418.51	2450.12	2361.84	2284.83	3556.06	3109.45	3141.93	3274.44	653.719	668.576	630.678	766.279	657.639	607.369	621.136	642.257
	C08279	Tiglate	N.D.	N.D.	N.D.	N.D.	N.D.	N.D.	N.D.	N.D.	N.D.	N.D.	N.D.	N.D.	N.D.	N.D.	N.D.	N.D.	N.D.	N.D.	N.D.	N.D.	N.D.	N.D.	N.D.	N.D.	N.D.	N.D.	N.D.	N.D.
	C01494	trans-4-Hydroxy-3-methoxycinnamate	234.478	253.667	231.278	231.812	96.9951	91.5888	80.8236	87.643	241.677	259.572	260.342	191.39	90.0345	97.7464	121.155	76.1777	117.834	102.023	123.921	N.D.	70.5191	59.6707	56.4882	294.997	N.D.	170.76	N.D.	97.8171
	C02341	trans-Aconitate	N.D.	N.D.	N.D.	N.D.	N.D.	N.D.	N.D.	N.D.	N.D.	N.D.	N.D.	N.D.	N.D.	N.D.	N.D.	N.D.	N.D.	N.D.	N.D.	N.D.	N.D.	N.D.	N.D.	N.D.	N.D.	N.D.	N.D.	N.D.
	C00423	trans-Cinnamate	N.D.	N.D.	N.D.	N.D.	N.D.	N.D.	N.D.	N.D.	N.D.	N.D.	N.D.	N.D.	N.D.	N.D.	N.D.	N.D.	N.D.	N.D.	N.D.	N.D.	N.D.	N.D.	N.D.	N.D.	N.D.	N.D.	N.D.	N.D.
	C00371	trans-Zeatin	N.D.	N.D.	N.D.	N.D.	N.D.	N.D.	N.D.	N.D.	N.D.	N.D.	N.D.	N.D.	N.D.	N.D.	N.D.	N.D.	N.D.	N.D.	N.D.	N.D.	N.D.	N.D.	N.D.	N.D.	N.D.	N.D.	N.D.	N.D.
	C00689	Trehalose 6-phosphate	N.D.	N.D.	N.D.	N.D.	N.D.	N.D.	N.D.	N.D.	N.D.	N.D.	N.D.	N.D.	N.D.	N.D.	N.D.	N.D.	N.D.	N.D.	N.D.	N.D.	N.D.	N.D.	N.D.	N.D.	N.D.	N.D.	N.D.	N.D.
	C03958	TRH	N.D.	N.D.	N.D.	N.D.	N.D.	N.D.	N.D.	N.D.	N.D.	N.D.	N.D.	N.D.	N.D.	N.D.	N.D.	N.D.	N.D.	N.D.	N.D.	N.D.	N.D.	N.D.	N.D.	N.D.	N.D.	N.D.	N.D.	N.D.
	C07166	Trientine	N.D.	N.D.	N.D.	N.D.	N.D.	N.D.	N.D.	N.D.	N.D.	N.D.	N.D.	N.D.	N.D.	N.D.	N.D.	N.D.	N.D.	N.D.	N.D.	N.D.	N.D.	N.D.	N.D.	N.D.	N.D.	N.D.	N.D.	N.D.
	C01004	Trigonelline	11.7797	11.819	9.99718	7.83829	N.D.	11.4265	9.5291	11.5361	11.0101	N.D.	10.621	9.38407	11.959	N.D.	7.57536	10.7072	10.7143	17.2889	16.9532	10.298	N.D.	10.6367	18.5429	32.4226	10.2147	N.D.	9.75137	11.9287
	C00565	Trimethylamine	N.D.	N.D.	N.D.	N.D.	N.D.	N.D.	N.D.	N.D.	N.D.	N.D.	N.D.	N.D.	N.D.	N.D.	N.D.	N.D.	N.D.	N.D.	N.D.	N.D.	N.D.	N.D.	N.D.	N.D.	N.D.	N.D.	N.D.	N.D.
	C01104	Trimethylamine N-oxide	N.D.	N.D.	N.D.	N.D.	17.5913	26.1076	13.7505	14.4898	N.D.	N.D.	N.D.	N.D.	N.D.	6.37904	6.90631	4.24488	153.277	152.536	134.682	122.7	N.D.	N.D.	N.D.	N.D.	N.D.	N.D.	N.D.	N.D.
	C01008	Trimethylsulfonium	N.D.	N.D.	N.D.	N.D.	N.D.	N.D.	N.D.	N.D.	N.D.	N.D.	N.D.	N.D.	N.D.	N.D.	N.D.	N.D.	N.D.	N.D.	N.D.	N.D.	N.D.	N.D.	N.D.	N.D.	N.D.	N.D.	N.D.	N.D.
	C00729	Tropine	N.D.	N.D.	N.D.	N.D.	N.D.	N.D.	N.D.	N.D.	N.D.	N.D.	N.D.	N.D.	N.D.	N.D.	N.D.	N.D.	N.D.	N.D.	N.D.	N.D.	N.D.	N.D.	N.D.	N.D.	N.D.	N.D.	N.D.	N.D.
	C00783	Tropinone	N.D.	N.D.	N.D.	N.D.	N.D.	N.D.	N.D.	N.D.	N.D.	N.D.	N.D.	N.D.	N.D.	N.D.	N.D.	N.D.	N.D.	N.D.	N.D.	N.D.	N.D.	N.D.	N.D.	N.D.	N.D.	N.D.	N.D.	N.D.
	C00078	Trp	69.3756	61.5339	51.1864	107.362	355.214	524.563	422.495	404.994	67.3874	87.293	75.4758	105.863	432.987	149.705	254.355	519.047	535.663	346.885	429.309	408.728	46.1916	54.6328	96.8856	86.9261	70.2349	61.93	70.7834	87.2229	C00525	C00806
	C00398	Tryptamine	N.D.	N.D.	N.D.	N.D.	N.D.	N.D.	N.D.	N.D.	N.D.	N.D.	N.D.	N.D.	N.D.	N.D.	N.D.	N.D.	N.D.	N.D.	N.D.	N.D.	N.D.	N.D.	N.D.	N.D.	N.D.	N.D.	N.D.	N.D.
	C00082	Tyr	189.66	153.594	108.144	248.419	1328.05	1615.09	1270.53	1294.59	118.594	250.242	147.782	207.78	1755.75	504.483	838.132	1958.38	1574.18	1080.61	1285.03	1155.18	93.9758	86.4782	260.688	175.275	136.581	85.2666	159.676	215.54	C06420	C01536
	C00483	Tyramine	N.D.	N.D.	N.D.	N.D.	N.D.	N.D.	N.D.	N.D.	N.D.	N.D.	N.D.	N.D.	N.D.	N.D.	N.D.	N.D.	N.D.	N.D.	N.D.	N.D.	N.D.	N.D.	N.D.	N.D.	N.D.	N.D.	N.D.	N.D.
	C00015	UDP	N.D.	N.D.	N.D.	6.7501	N.D.	N.D.	N.D.	N.D.	N.D.	8.30574	N.D.	N.D.	N.D.	N.D.	N.D.	N.D.	N.D.	N.D.	N.D.	N.D.	15.6924	20.7397	38.0115	11.2072	25.2523	18.3846	30.9228	21.4352
	C00029	UDP-glucose	16.7686	42.7038	57.9642	37.8898	15.661	N.D.	N.D.	N.D.	73.4626	51.9746	48.4365	100.624	6.09118	N.D.	N.D.	7.04271	N.D.	N.D.	N.D.	N.D.	90.8393	31.6153	15.3739	72.3511	33.0375	110.052	46.9451	19.8992
	C00167	UDP-glucuronate	6.63235	15.3352	11.8089	13.3052	N.D.	N.D.	N.D.	N.D.	13.734	11.6524	14.4213	17.5903	N.D.	N.D.	N.D.	N.D.	N.D.	N.D.	N.D.	N.D.	16.8226	15.9866	18.7699	13.678	17.7354	14.2764	15.9938	12.9177
	C00043	UDP-N-acetylglucosamine	22.4065	71.6964	62.8694	38.2103	51.0244	14.0343	10.8452	18.9417	97.1112	64.301	102.414	175.808	10.3042	18.528	16.0117	13.5988	N.D.	N.D.	N.D.	N.D.	83.3977	63.4695	44.4416	99.2631	32.0322	80.2119	41.6286	21.457
	C00105	UMP	32.1011	N.D.	36.7212	61.0204	34.7616	35.0216	43.5021	30.4095	36.4894	51.7548	51.487	107.309	32.7938	58.1818	55.6358	55.4491	N.D.	N.D.	N.D.	N.D.	68.2713	51.8204	90.9408	45.1348	75.6873	55.669	96.3943	108.584
	C17715	Undecanoate	N.D.	N.D.	N.D.	N.D.	N.D.	N.D.	N.D.	N.D.	N.D.	N.D.	N.D.	N.D.	N.D.	N.D.	N.D.	N.D.	N.D.	N.D.	N.D.	N.D.	N.D.	N.D.	N.D.	N.D.	N.D.	N.D.	N.D.	N.D.
	C00106	Uracil	N.D.	N.D.	N.D.	N.D.	N.D.	81.2448	N.D.	N.D.	N.D.	N.D.	N.D.	N.D.	N.D.	100.147	N.D.	N.D.	N.D.	107.02	121.903	N.D.	N.D.	N.D.	N.D.	N.D.	N.D.	N.D.	N.D.	N.D.
	C00366	Urate	N.D.	N.D.	N.D.	N.D.	276.909	212.204	277.123	243.965	N.D.	N.D.	N.D.	52.8021	319.997	283.778	215.757	321.29	186.547	196.238	225.456	181.64	N.D.	N.D.	N.D.	N.D.	N.D.	N.D.	N.D.	N.D.
	C00086	Urea	26849.5	40059.3	35080.6	36907.4	30709	30996.2	37195.9	34212.6	30384	29050.9	32077.9	30636.8	5889.64	4554.3	6069.54	7000.91	59792.1	40401.7	38830	52901	20938.3	19376.3	12613.4	47009.1	28749.8	26231.6	33275	28732.7
	C00299	Uridine	165.891	N.D.	133.804	192.492	145.02	125.762	120.618	122.303	172.895	120.757	N.D.	N.D.	138.804	128.734	117.68	163.291	536.631	707.396	645.108	774.72	N.D.	N.D.	N.D.	N.D.	N.D.	N.D.	133.554	190.42
	C00785	Urocanate	7.23271	N.D.	N.D.	10.5761	17.1433	4.63657	N.D.	N.D.	N.D.	N.D.	N.D.	11.2766	N.D.	N.D.	12.5831	9.47285	79.8817	81.1313	82.7719	77.5395	N.D.	N.D.	N.D.	9.99857	N.D.	11.0948	N.D.	8.48437
	C00075	UTP	N.D.	N.D.	N.D.	N.D.	N.D.	N.D.	N.D.	N.D.	N.D.	N.D.	N.D.	N.D.	N.D.	N.D.	N.D.	N.D.	N.D.	N.D.	N.D.	N.D.	N.D.	N.D.	8.4228	N.D.	N.D.	N.D.	N.D.	N.D.
	C00183	Val	419.161	503.629	409.299	822.553	3739.27	4795.15	4041.24	4007.77	574.241	538.19	549.791	630.54	4628.83	1427.56	2691.56	5384.76	4280.65	3303.75	3807.9	3138.31	355.968	276.789	383.935	529.627	374.381	326.952	384.305	494.702	C06417	C16436
	C00385	Xanthine	N.D.	N.D.	N.D.	51.8859	630.052	624.826	638.518	709.083	58.1438	N.D.	N.D.	N.D.	840.955	772.652	643.814	701.813	437.883	269.474	649.992	537.252	N.D.	N.D.	N.D.	N.D.	N.D.	N.D.	N.D.	N.D.
	-	Xanthopterin	N.D.	N.D.	N.D.	N.D.	N.D.	N.D.	N.D.	N.D.	N.D.	N.D.	N.D.	N.D.	N.D.	N.D.	N.D.	N.D.	N.D.	N.D.	N.D.	N.D.	N.D.	N.D.	N.D.	N.D.	N.D.	N.D.	N.D.	N.D.
	C01762	Xanthosine	N.D.	N.D.	N.D.	N.D.	N.D.	N.D.	N.D.	N.D.	N.D.	N.D.	N.D.	N.D.	N.D.	N.D.	N.D.	N.D.	N.D.	N.D.	72.0644	N.D.	N.D.	N.D.	N.D.	N.D.	N.D.	N.D.	N.D.	N.D.
	C02470	Xanthurenate	12.2503	13.3402	7.84749	8.074	2.96449	4.0487	5.0147	N.D.	11.8376	7.39455	10.215	11.3342	N.D.	N.D.	N.D.	N.D.	N.D.	N.D.	N.D.	N.D.	N.D.	8.54474	6.31648	26.9855	N.D.	N.D.	N.D.	N.D.
	C00655	XMP	N.D.	N.D.	N.D.	5.56813	8.4129	11.6977	13.003	7.20309	N.D.	N.D.	N.D.	N.D.	15.705	12.1443	10.34	N.D.	12.9665	10.1977	15.2296	11.2601	7.04706	8.3225	10.4358	N.D.	N.D.	N.D.	N.D.	N.D.
	C00700	XTP	N.D.	N.D.	N.D.	N.D.	N.D.	N.D.	N.D.	N.D.	N.D.	N.D.	N.D.	N.D.	N.D.	N.D.	N.D.	N.D.	N.D.	N.D.	N.D.	N.D.	N.D.	N.D.	N.D.	N.D.	N.D.	N.D.	N.D.	N.D.
	C03969	1-Amino-1-cyclopentanecarboxylate	N.D.	N.D.	N.D.	N.D.	N.D.	N.D.	N.D.	N.D.	N.D.	N.D.	N.D.	N.D.	N.D.	N.D.	N.D.	N.D.	N.D.	N.D.	N.D.	N.D.	N.D.	N.D.	N.D.	N.D.	N.D.	N.D.	N.D.	N.D.
	C01234	1-Aminocyclopropane-1-carboxylate	N.D.	N.D.	N.D.	N.D.	N.D.	N.D.	N.D.	N.D.	N.D.	N.D.	N.D.	N.D.	N.D.	N.D.	N.D.	N.D.	N.D.	N.D.	N.D.	N.D.	N.D.	N.D.	N.D.	N.D.	N.D.	N.D.	N.D.	N.D.
	C03782	1-Aminoethylphosphonate	N.D.	N.D.	N.D.	N.D.	N.D.	N.D.	N.D.	N.D.	N.D.	N.D.	N.D.	N.D.	N.D.	N.D.	N.D.	N.D.	N.D.	N.D.	N.D.	N.D.	N.D.	N.D.	N.D.	N.D.	N.D.	N.D.	N.D.	N.D.
	C11118	1-Methyl-2-pyrrolidinone	N.D.	N.D.	N.D.	N.D.	N.D.	N.D.	N.D.	N.D.	N.D.	N.D.	N.D.	N.D.	N.D.	N.D.	N.D.	N.D.	N.D.	N.D.	N.D.	N.D.	N.D.	N.D.	N.D.	N.D.	N.D.	N.D.	N.D.	N.D.
	C02494	1-Methyladenosine	N.D.	9.61369	10.9513	10.7083	N.D.	N.D.	N.D.	N.D.	10.5766	N.D.	10.4186	8.24453	N.D.	N.D.	N.D.	N.D.	13.5011	13.936	8.57045	12.6627	N.D.	N.D.	N.D.	7.18831	N.D.	N.D.	N.D.	N.D.
	C05127	1-Methylhistamine	N.D.	N.D.	N.D.	N.D.	N.D.	N.D.	N.D.	N.D.	N.D.	N.D.	N.D.	N.D.	N.D.	N.D.	N.D.	N.D.	N.D.	N.D.	N.D.	N.D.	N.D.	N.D.	N.D.	16.6329	N.D.	N.D.	N.D.	N.D.
	C02918	1-Methylnicotinamide	58.9425	51.6129	32.1111	33.3431	10.1201	14.9496	12.6335	15.4072	64.8018	19.6236	48.3702	63.3976	8.73624	10.6455	12.6149	17.9037	9.97421	19.6794	12.7357	10.3611	18.2277	35.4379	35.548	224.551	25.9814	30.4246	38.0928	28.5122
	C00986	1,3-Diaminopropane	N.D.	N.D.	N.D.	N.D.	N.D.	N.D.	N.D.	N.D.	N.D.	N.D.	N.D.	N.D.	N.D.	N.D.	N.D.	N.D.	N.D.	N.D.	N.D.	N.D.	N.D.	N.D.	N.D.	N.D.	N.D.	N.D.	N.D.	N.D.
	C02354	2',3'-cCMP	N.D.	N.D.	N.D.	N.D.	N.D.	N.D.	N.D.	N.D.	N.D.	N.D.	N.D.	N.D.	N.D.	N.D.	N.D.	N.D.	N.D.	N.D.	N.D.	N.D.	N.D.	N.D.	N.D.	N.D.	N.D.	N.D.	N.D.	N.D.
	C06393	2,3-Diaminopropionate	N.D.	N.D.	N.D.	N.D.	N.D.	N.D.	N.D.	N.D.	N.D.	N.D.	N.D.	N.D.	N.D.	N.D.	N.D.	N.D.	N.D.	N.D.	N.D.	N.D.	N.D.	N.D.	N.D.	N.D.	N.D.	N.D.	N.D.	N.D.	C03401
	C01159	2,3-DPG	N.D.	N.D.	N.D.	N.D.	N.D.	N.D.	N.D.	N.D.	N.D.	N.D.	N.D.	N.D.	N.D.	N.D.	N.D.	N.D.	N.D.	N.D.	N.D.	N.D.	N.D.	N.D.	N.D.	N.D.	N.D.	N.D.	N.D.	N.D.	C03339
	C03722	2,3-Pyridinedicarboxylate	N.D.	8.4317	N.D.	N.D.	N.D.	N.D.	N.D.	12.9566	15.2571	N.D.	N.D.	12.4944	N.D.	12.3841	12.0748	N.D.	9.96284	13.8766	17.9488	10.9076	N.D.	14.1977	17.5188	34.4811	11.9606	9.41133	14.3012	17.4958
	C03283	2,4-Diaminobutyrate	N.D.	5.46922	8.16071	N.D.	N.D.	N.D.	N.D.	N.D.	N.D.	N.D.	N.D.	N.D.	N.D.	N.D.	N.D.	N.D.	N.D.	N.D.	N.D.	N.D.	N.D.	N.D.	N.D.	N.D.	N.D.	N.D.	N.D.	N.D.
	C03030	2,4-Dihydroxypyrimidine-5-carboxylate	N.D.	N.D.	N.D.	N.D.	N.D.	N.D.	N.D.	N.D.	N.D.	N.D.	N.D.	N.D.	N.D.	N.D.	N.D.	N.D.	N.D.	N.D.	N.D.	N.D.	N.D.	N.D.	N.D.	N.D.	N.D.	N.D.	N.D.	N.D.
	C11003	2,4-Dimethylaniline	N.D.	N.D.	N.D.	N.D.	N.D.	N.D.	N.D.	N.D.	N.D.	N.D.	N.D.	N.D.	N.D.	N.D.	N.D.	N.D.	N.D.	N.D.	N.D.	N.D.	N.D.	N.D.	N.D.	N.D.	N.D.	N.D.	N.D.	N.D.
	C00628	2,5-Dihydroxybenzoate	N.D.	N.D.	34.5676	N.D.	N.D.	N.D.	N.D.	N.D.	N.D.	22.1061	N.D.	N.D.	N.D.	N.D.	N.D.	N.D.	N.D.	N.D.	N.D.	N.D.	122.84	168.965	147.043	24.9201	74.2316	71.7782	70.1511	96.3032
	C02356	2AB	175.363	105.966	100.351	144.153	44.399	50.8872	50.459	47.4749	138.036	644.866	196.263	162.32	135.725	45.0635	63.5074	93.2521	7.37215	5.84854	N.D.	N.D.	73.6712	101.989	227.934	556.893	116.468	76.0614	166.68	136.275	C02261
	C05672	2-Amino-3-phosphonopropionate	N.D.	N.D.	N.D.	N.D.	N.D.	N.D.	N.D.	N.D.	N.D.	N.D.	N.D.	N.D.	N.D.	N.D.	N.D.	N.D.	N.D.	N.D.	N.D.	N.D.	N.D.	N.D.	N.D.	N.D.	N.D.	N.D.	N.D.	N.D.
	C10901	2-Aminobenzimidazole	N.D.	N.D.	N.D.	N.D.	N.D.	N.D.	N.D.	N.D.	N.D.	N.D.	N.D.	N.D.	N.D.	N.D.	N.D.	N.D.	N.D.	N.D.	N.D.	N.D.	N.D.	N.D.	N.D.	N.D.	N.D.	N.D.	N.D.	N.D.
	C03557	2-Aminoethylphosphonate	N.D.	N.D.	N.D.	N.D.	N.D.	N.D.	N.D.	N.D.	N.D.	N.D.	N.D.	N.D.	N.D.	N.D.	N.D.	N.D.	N.D.	N.D.	N.D.	N.D.	N.D.	N.D.	N.D.	N.D.	N.D.	N.D.	N.D.	N.D.
	C01987	2-Aminophenol	2.75016	2.29839	N.D.	3.26055	N.D.	N.D.	N.D.	N.D.	N.D.	N.D.	2.56709	3.71628	N.D.	N.D.	N.D.	N.D.	N.D.	N.D.	N.D.	N.D.	4.58289	N.D.	2.52981	3.92833	N.D.	4.6875	N.D.	N.D.
	C00881	2'-Deoxycytidine	N.D.	N.D.	N.D.	N.D.	20.5228	14.0812	N.D.	N.D.	N.D.	N.D.	N.D.	N.D.	N.D.	N.D.	N.D.	N.D.	114.389	109.116	106.459	121.59	N.D.	N.D.	N.D.	N.D.	N.D.	N.D.	N.D.	N.D.
	C06369	2-Deoxyglucose 6-phosphate	35.7914	N.D.	N.D.	67.5495	N.D.	N.D.	N.D.	N.D.	40.8544	68.1071	61.5584	89.6614	N.D.	N.D.	N.D.	N.D.	N.D.	N.D.	N.D.	N.D.	164.406	122.569	167.732	81.363	179.468	95.0767	114.971	122.896
	C00330	2'-Deoxyguanosine	33.8511	N.D.	N.D.	N.D.	25.8241	20.4512	N.D.	N.D.	N.D.	N.D.	N.D.	N.D.	N.D.	N.D.	N.D.	N.D.	128.493	174.265	108.277	147.537	N.D.	N.D.	N.D.	N.D.	N.D.	N.D.	N.D.	N.D.
	C05512	2'-Deoxyinosine	N.D.	N.D.	N.D.	N.D.	N.D.	N.D.	N.D.	N.D.	N.D.	N.D.	N.D.	N.D.	N.D.	N.D.	N.D.	N.D.	N.D.	N.D.	N.D.	N.D.	N.D.	N.D.	N.D.	N.D.	N.D.	N.D.	N.D.	N.D.
	C00672	2-Deoxyribose 1-phosphate	N.D.	N.D.	N.D.	N.D.	N.D.	N.D.	N.D.	N.D.	N.D.	N.D.	N.D.	N.D.	N.D.	N.D.	N.D.	N.D.	N.D.	N.D.	N.D.	N.D.	N.D.	N.D.	N.D.	N.D.	N.D.	N.D.	N.D.	N.D.
	C02627	2-Deoxystreptamine	N.D.	N.D.	N.D.	N.D.	N.D.	N.D.	N.D.	N.D.	N.D.	N.D.	N.D.	N.D.	N.D.	N.D.	N.D.	N.D.	N.D.	N.D.	N.D.	N.D.	N.D.	N.D.	N.D.	N.D.	N.D.	N.D.	N.D.	N.D.
	C01546	2-Furoate	N.D.	N.D.	N.D.	N.D.	N.D.	N.D.	N.D.	N.D.	N.D.	N.D.	N.D.	N.D.	N.D.	N.D.	N.D.	N.D.	N.D.	N.D.	N.D.	N.D.	N.D.	N.D.	N.D.	N.D.	N.D.	N.D.	N.D.	N.D.
	C10898	2-Guanidinobenzimidazole	N.D.	N.D.	N.D.	N.D.	N.D.	N.D.	N.D.	N.D.	N.D.	N.D.	N.D.	N.D.	N.D.	N.D.	N.D.	N.D.	N.D.	N.D.	N.D.	N.D.	N.D.	N.D.	N.D.	N.D.	N.D.	N.D.	N.D.	N.D.
	C03264	2-Hydroxy-4-methylpentanoate	27.1334	28.734	49.301	34.7766	N.D.	N.D.	N.D.	N.D.	N.D.	27.3276	28.5188	N.D.	N.D.	N.D.	N.D.	N.D.	N.D.	N.D.	N.D.	N.D.	N.D.	N.D.	N.D.	N.D.	198.236	210.569	N.D.	N.D.
	C05984	2-Hydroxybutyrate	22.9033	29.3183	45.9845	42.6315	N.D.	20.2549	15.5219	N.D.	38.1215	46.6229	36.6094	36.9987	24.3623	32.5064	27.7422	N.D.	N.D.	N.D.	N.D.	N.D.	46.1172	29.1452	N.D.	63.2834	44.4364	56.5306	43.8553	27.8031
	C02630	2-Hydroxyglutarate	44.7913	64.0656	68.5121	62.4894	22.7406	20.5857	18.9135	16.966	70.9727	39.8762	55.8352	63.0311	18.6616	11.4099	17.4876	17.4182	13.835	12.602	8.88814	11.8398	50.8215	55.1417	64.6187	52.6731	81.6456	68.1939	84.0828	80.8634	C01087	C03196
	-	2-Hydroxyisobutyrate	N.D.	N.D.	N.D.	N.D.	N.D.	N.D.	N.D.	N.D.	N.D.	N.D.	N.D.	N.D.	N.D.	N.D.	N.D.	N.D.	N.D.	N.D.	N.D.	N.D.	N.D.	N.D.	N.D.	N.D.	N.D.	N.D.	N.D.	N.D.
	-	2-Hydroxyoctanoate	N.D.	N.D.	N.D.	N.D.	N.D.	N.D.	N.D.	N.D.	N.D.	N.D.	N.D.	N.D.	N.D.	N.D.	N.D.	N.D.	N.D.	N.D.	N.D.	N.D.	N.D.	N.D.	N.D.	N.D.	N.D.	N.D.	N.D.	N.D.
	-	2-Hydroxypentanoate	65.2119	90.8473	109.468	137.304	6.47921	7.73781	N.D.	N.D.	153.218	195.883	132.191	137.104	N.D.	N.D.	N.D.	N.D.	6.85587	N.D.	N.D.	N.D.	141.256	233.638	155.477	216.442	N.D.	N.D.	N.D.	N.D.
	C05852	2-Hydroxyphenylacetate	N.D.	N.D.	N.D.	N.D.	N.D.	N.D.	N.D.	N.D.	N.D.	N.D.	N.D.	N.D.	N.D.	N.D.	N.D.	N.D.	N.D.	N.D.	N.D.	N.D.	N.D.	N.D.	N.D.	N.D.	N.D.	N.D.	N.D.	N.D.
	C02504	2-Isopropylmalate	13.8179	46.2003	44.82	26.0789	N.D.	N.D.	N.D.	N.D.	75.7848	35.9712	54.9846	46.1882	N.D.	N.D.	N.D.	N.D.	N.D.	N.D.	N.D.	N.D.	31.6419	23.2492	N.D.	32.0404	11.7749	13.6448	8.97839	N.D.
	C00322	2-Oxoadipate	N.D.	N.D.	N.D.	N.D.	N.D.	N.D.	N.D.	N.D.	N.D.	N.D.	N.D.	N.D.	N.D.	N.D.	N.D.	N.D.	N.D.	N.D.	N.D.	N.D.	N.D.	N.D.	N.D.	N.D.	N.D.	N.D.	N.D.	N.D.
	C00109	2-Oxobutyrate	N.D.	N.D.	N.D.	N.D.	N.D.	N.D.	N.D.	N.D.	N.D.	N.D.	N.D.	N.D.	N.D.	N.D.	N.D.	N.D.	N.D.	N.D.	N.D.	N.D.	N.D.	N.D.	N.D.	N.D.	N.D.	N.D.	N.D.	N.D.
	C00026	2-Oxoglutarate	N.D.	N.D.	N.D.	N.D.	N.D.	N.D.	N.D.	N.D.	N.D.	N.D.	N.D.	N.D.	N.D.	N.D.	N.D.	N.D.	N.D.	N.D.	N.D.	N.D.	N.D.	N.D.	N.D.	N.D.	N.D.	N.D.	N.D.	N.D.
	C00141	2-Oxoisopentanoate	N.D.	N.D.	N.D.	N.D.	N.D.	N.D.	N.D.	N.D.	N.D.	N.D.	N.D.	N.D.	N.D.	N.D.	N.D.	N.D.	16.1852	N.D.	N.D.	N.D.	19.2077	N.D.	N.D.	N.D.	N.D.	N.D.	N.D.	N.D.
	-	2-Oxooctanoate	N.D.	N.D.	N.D.	N.D.	N.D.	N.D.	N.D.	N.D.	N.D.	N.D.	N.D.	N.D.	N.D.	N.D.	N.D.	N.D.	N.D.	N.D.	N.D.	N.D.	N.D.	N.D.	N.D.	N.D.	N.D.	N.D.	N.D.	N.D.
	C00631	2PG	N.D.	N.D.	N.D.	N.D.	N.D.	N.D.	N.D.	N.D.	N.D.	N.D.	N.D.	N.D.	N.D.	N.D.	N.D.	N.D.	N.D.	N.D.	N.D.	N.D.	38.9904	28.2287	15.3911	N.D.	15.3233	N.D.	20.5492	N.D.
	C06325	2-Quinolinecarboxylate	N.D.	N.D.	N.D.	N.D.	N.D.	N.D.	N.D.	N.D.	N.D.	N.D.	N.D.	N.D.	N.D.	N.D.	N.D.	N.D.	N.D.	N.D.	N.D.	N.D.	N.D.	N.D.	N.D.	N.D.	N.D.	N.D.	N.D.	N.D.
	C02595	2-Thiopheneacetate	N.D.	N.D.	N.D.	N.D.	N.D.	N.D.	N.D.	N.D.	N.D.	N.D.	N.D.	N.D.	N.D.	N.D.	N.D.	N.D.	N.D.	N.D.	N.D.	N.D.	N.D.	N.D.	N.D.	N.D.	N.D.	N.D.	N.D.	N.D.
	C01198	3-(2-Hydroxyphenyl)propionate	N.D.	N.D.	N.D.	N.D.	N.D.	N.D.	N.D.	N.D.	N.D.	N.D.	N.D.	N.D.	N.D.	N.D.	N.D.	N.D.	N.D.	N.D.	N.D.	N.D.	N.D.	N.D.	N.D.	N.D.	N.D.	N.D.	N.D.	N.D.
	C01744	3-(4-Hydroxyphenyl)propionate	N.D.	N.D.	N.D.	N.D.	N.D.	N.D.	N.D.	N.D.	N.D.	N.D.	N.D.	N.D.	N.D.	N.D.	N.D.	N.D.	N.D.	N.D.	N.D.	N.D.	N.D.	N.D.	N.D.	N.D.	N.D.	N.D.	N.D.	N.D.
	C02465	3,3',5-Triiodothyronine	N.D.	N.D.	N.D.	N.D.	N.D.	N.D.	N.D.	N.D.	N.D.	N.D.	N.D.	N.D.	N.D.	N.D.	N.D.	N.D.	N.D.	N.D.	N.D.	N.D.	N.D.	N.D.	N.D.	N.D.	N.D.	N.D.	N.D.	N.D.
	C00968	3',5'-Cyclic dAMP	N.D.	N.D.	N.D.	N.D.	N.D.	N.D.	N.D.	N.D.	N.D.	N.D.	N.D.	N.D.	N.D.	N.D.	N.D.	N.D.	N.D.	N.D.	N.D.	N.D.	N.D.	N.D.	N.D.	N.D.	N.D.	N.D.	N.D.	N.D.
	C01060	3,5-Diiodo-tyrosine	N.D.	N.D.	N.D.	N.D.	N.D.	N.D.	N.D.	N.D.	N.D.	N.D.	N.D.	N.D.	N.D.	N.D.	N.D.	N.D.	N.D.	N.D.	N.D.	N.D.	N.D.	N.D.	N.D.	N.D.	N.D.	N.D.	N.D.	N.D.
	C05145	3-Aminoisobutyrate	4.59814	6.81442	6.12672	5.38536	N.D.	N.D.	N.D.	N.D.	6.34606	5.37973	6.32623	N.D.	N.D.	N.D.	N.D.	N.D.	N.D.	N.D.	3.20363	N.D.	4.07251	5.71354	7.55326	6.72353	N.D.	N.D.	6.93818	5.0503
	C06057	3-Aminopropane-1,2-diol	77.3102	118.061	97.1767	92.5544	N.D.	N.D.	N.D.	N.D.	103.387	106.598	101.451	89.8523	9.06811	8.74078	9.2441	7.98746	N.D.	N.D.	N.D.	N.D.	60.0853	54.217	60.7326	143.734	68.9225	60.881	82.7425	69.6832
	C05670	3-Aminopropionitrile	N.D.	N.D.	N.D.	N.D.	N.D.	N.D.	N.D.	N.D.	N.D.	N.D.	N.D.	N.D.	N.D.	N.D.	N.D.	N.D.	N.D.	N.D.	N.D.	N.D.	N.D.	N.D.	N.D.	N.D.	N.D.	N.D.	N.D.	N.D.
	C01367	3'-AMP	N.D.	N.D.	N.D.	N.D.	N.D.	N.D.	N.D.	N.D.	N.D.	N.D.	N.D.	N.D.	N.D.	N.D.	N.D.	N.D.	N.D.	N.D.	N.D.	N.D.	N.D.	N.D.	N.D.	N.D.	N.D.	N.D.	N.D.	N.D.
	C02635	3-Chloroalanine	N.D.	N.D.	N.D.	N.D.	N.D.	N.D.	N.D.	N.D.	N.D.	N.D.	N.D.	N.D.	N.D.	N.D.	N.D.	N.D.	N.D.	N.D.	N.D.	N.D.	N.D.	N.D.	N.D.	N.D.	N.D.	N.D.	N.D.	N.D.
	C03761	3-Hydroxy-3-methylglutarate	178.911	489.575	485.011	441.708	N.D.	N.D.	N.D.	N.D.	465.967	253.247	336.575	189.871	N.D.	N.D.	N.D.	N.D.	N.D.	N.D.	N.D.	N.D.	350.436	194.156	63.5659	311.459	N.D.	15.7037	N.D.	N.D.
	C00632	3-Hydroxyanthranilate	N.D.	N.D.	N.D.	N.D.	N.D.	N.D.	N.D.	N.D.	N.D.	N.D.	N.D.	N.D.	N.D.	N.D.	N.D.	N.D.	N.D.	N.D.	N.D.	N.D.	N.D.	N.D.	N.D.	N.D.	N.D.	N.D.	N.D.	N.D.
	C01089	3-Hydroxybutyrate	449.081	802.684	891.943	978.053	131.903	95.8494	106.185	80.2414	957.448	1383.93	1242.49	1635.8	67.0029	99.8895	127.462	42.2311	79.0151	58.1368	62.8058	72.3223	684.567	1049.35	914.765	865.972	721.173	760.07	873.896	720.376	C03197
	C02794	3-Hydroxykynurenine	N.D.	N.D.	N.D.	N.D.	N.D.	N.D.	N.D.	N.D.	N.D.	N.D.	N.D.	N.D.	N.D.	N.D.	N.D.	N.D.	N.D.	N.D.	N.D.	N.D.	N.D.	N.D.	N.D.	N.D.	N.D.	N.D.	N.D.	N.D.	C03227
	C01013	3-Hydroxypropionate	N.D.	N.D.	N.D.	N.D.	93.3631	71.7825	107.968	127.276	N.D.	N.D.	N.D.	79.9491	36.8606	103.842	96.3429	N.D.	94.5838	50.2654	N.D.	131.513	N.D.	N.D.	N.D.	81.3249	N.D.	78.9569	N.D.	N.D.
	C11284	3-Indolebutyrate	N.D.	N.D.	N.D.	N.D.	N.D.	N.D.	N.D.	N.D.	N.D.	N.D.	N.D.	N.D.	N.D.	N.D.	N.D.	N.D.	N.D.	N.D.	N.D.	N.D.	N.D.	N.D.	N.D.	N.D.	N.D.	N.D.	N.D.	N.D.
	-	3-Indoxyl sulfate	N.D.	N.D.	N.D.	N.D.	N.D.	N.D.	N.D.	N.D.	N.D.	N.D.	N.D.	N.D.	N.D.	N.D.	N.D.	N.D.	N.D.	N.D.	N.D.	N.D.	N.D.	N.D.	N.D.	9.69956	N.D.	N.D.	N.D.	N.D.
	C02515	3-Iodotyrosine	N.D.	N.D.	N.D.	N.D.	N.D.	N.D.	N.D.	N.D.	N.D.	N.D.	N.D.	N.D.	N.D.	N.D.	N.D.	N.D.	N.D.	N.D.	N.D.	N.D.	N.D.	N.D.	N.D.	N.D.	N.D.	N.D.	N.D.	N.D.
	C05587	3-Methoxytyramine	N.D.	N.D.	N.D.	N.D.	N.D.	N.D.	N.D.	N.D.	N.D.	N.D.	N.D.	N.D.	N.D.	N.D.	N.D.	N.D.	N.D.	N.D.	N.D.	N.D.	N.D.	N.D.	N.D.	N.D.	N.D.	N.D.	N.D.	N.D.
	C00913	3-Methyladenine	N.D.	N.D.	N.D.	N.D.	N.D.	N.D.	N.D.	N.D.	N.D.	N.D.	N.D.	N.D.	N.D.	N.D.	N.D.	N.D.	N.D.	N.D.	N.D.	N.D.	N.D.	N.D.	N.D.	N.D.	N.D.	N.D.	N.D.	N.D.
	C08262	3-Methylbutanoate	95.5591	36.3657	N.D.	25.9885	N.D.	N.D.	N.D.	N.D.	N.D.	99.5033	N.D.	N.D.	N.D.	N.D.	N.D.	N.D.	N.D.	N.D.	N.D.	N.D.	N.D.	N.D.	295.402	N.D.	122.532	25.7844	108.592	229.135
	C02230	3-Methylguanine	9.21296	9.56629	13.7754	14.1243	18.6596	25.0125	22.8233	25.2918	30.6995	44.5724	32.0855	45.5722	17.3459	19.8272	22.0687	13.9405	N.D.	N.D.	N.D.	N.D.	11.9435	12.765	15.918	30.4613	11.3073	15.9296	9.91555	4.4215
	C01152	3-Methylhistidine	21.0947	22.3441	33.9072	32.6482	17.6171	20.7286	19.0695	22.5819	20.7624	18.8279	18.9029	16.0703	24.981	12.103	18.8266	20.3398	19.5332	18.6408	18.8981	18.8949	17.5941	34.8553	42.319	21.5404	29.5472	17.473	22.5428	28.778
	C00197	3PG	N.D.	N.D.	N.D.	N.D.	N.D.	N.D.	N.D.	N.D.	N.D.	N.D.	N.D.	N.D.	N.D.	N.D.	N.D.	N.D.	N.D.	N.D.	N.D.	N.D.	N.D.	N.D.	N.D.	N.D.	N.D.	N.D.	N.D.	N.D.	C00597
	C05607	3-Phenyllactate	N.D.	N.D.	N.D.	N.D.	N.D.	N.D.	N.D.	N.D.	N.D.	N.D.	N.D.	N.D.	N.D.	N.D.	N.D.	N.D.	N.D.	N.D.	N.D.	N.D.	N.D.	N.D.	N.D.	N.D.	N.D.	N.D.	N.D.	N.D.
	C05629	3-Phenylpropionate	N.D.	N.D.	N.D.	N.D.	N.D.	N.D.	N.D.	N.D.	N.D.	N.D.	N.D.	N.D.	N.D.	N.D.	N.D.	N.D.	N.D.	N.D.	N.D.	N.D.	N.D.	N.D.	N.D.	N.D.	N.D.	N.D.	N.D.	N.D.
	C02642	3-Ureidopropionate	N.D.	N.D.	N.D.	N.D.	N.D.	N.D.	N.D.	N.D.	N.D.	N.D.	N.D.	N.D.	N.D.	N.D.	N.D.	N.D.	N.D.	N.D.	N.D.	N.D.	N.D.	N.D.	N.D.	N.D.	N.D.	N.D.	N.D.	N.D.
	C05135	4-(beta-Acetylaminoethyl)imidazole	5.25926	4.54653	N.D.	4.23599	N.D.	N.D.	N.D.	N.D.	5.41235	3.84225	4.49305	6.29814	N.D.	N.D.	N.D.	N.D.	N.D.	N.D.	N.D.	N.D.	N.D.	3.93148	4.89186	12.2445	4.59435	4.46709	4.62559	6.37766
	C02129	4-Acetylbutyrate	10.286	8.71645	9.408	6.86178	11.4551	8.81106	7.10395	8.13884	10.5042	6.54378	11.0891	9.63865	N.D.	10.0715	9.00349	7.58557	12.3771	7.66914	10.4391	11.9169	N.D.	7.59226	8.47979	11.2142	N.D.	8.25225	7.82408	8.01919
	C03678	4-Amino-3-hydroxybutyrate	N.D.	N.D.	N.D.	N.D.	N.D.	N.D.	N.D.	N.D.	N.D.	N.D.	N.D.	N.D.	N.D.	N.D.	N.D.	N.D.	N.D.	N.D.	N.D.	N.D.	N.D.	N.D.	N.D.	N.D.	N.D.	N.D.	N.D.	N.D.
	C02518	4-Aminosalicylate	N.D.	N.D.	N.D.	N.D.	N.D.	N.D.	N.D.	N.D.	N.D.	N.D.	N.D.	N.D.	N.D.	N.D.	N.D.	N.D.	N.D.	N.D.	N.D.	N.D.	N.D.	N.D.	N.D.	N.D.	N.D.	N.D.	N.D.	N.D.
	C05584	4-Hydroxy-3-methoxymandelate	N.D.	N.D.	N.D.	N.D.	N.D.	N.D.	N.D.	N.D.	N.D.	N.D.	N.D.	N.D.	N.D.	N.D.	N.D.	N.D.	N.D.	N.D.	N.D.	N.D.	N.D.	N.D.	N.D.	N.D.	N.D.	N.D.	N.D.	N.D.
	C11527	4-Hydroxymandelate	N.D.	N.D.	N.D.	N.D.	N.D.	N.D.	N.D.	N.D.	N.D.	N.D.	N.D.	N.D.	N.D.	N.D.	N.D.	N.D.	N.D.	N.D.	N.D.	N.D.	N.D.	N.D.	N.D.	N.D.	N.D.	N.D.	N.D.	N.D.	C03198	C05343
	C05562	4-Hydroxymethylimidazole	N.D.	N.D.	N.D.	N.D.	N.D.	N.D.	N.D.	N.D.	N.D.	N.D.	N.D.	N.D.	N.D.	N.D.	N.D.	N.D.	N.D.	N.D.	N.D.	N.D.	N.D.	N.D.	N.D.	N.D.	N.D.	N.D.	N.D.	N.D.
	C00233	4-Methyl-2-oxopentanoate	N.D.	N.D.	N.D.	14.423	10.4643	N.D.	N.D.	N.D.	N.D.	N.D.	N.D.	N.D.	N.D.	N.D.	N.D.	N.D.	N.D.	N.D.	N.D.	N.D.	24.3338	N.D.	N.D.	N.D.	N.D.	14.1333	N.D.	N.D.
	C04294	4-Methyl-5-thiazoleethanol	N.D.	N.D.	N.D.	N.D.	N.D.	N.D.	N.D.	N.D.	N.D.	N.D.	N.D.	N.D.	N.D.	N.D.	N.D.	N.D.	N.D.	N.D.	N.D.	N.D.	N.D.	N.D.	N.D.	N.D.	N.D.	N.D.	N.D.	N.D.
	C01180	4-Methylthio-2-oxobutyrate	N.D.	N.D.	N.D.	N.D.	N.D.	N.D.	N.D.	N.D.	N.D.	N.D.	N.D.	N.D.	N.D.	N.D.	N.D.	N.D.	N.D.	N.D.	N.D.	N.D.	N.D.	N.D.	N.D.	N.D.	N.D.	N.D.	N.D.	N.D.
	-	4-Oxohexanoate	N.D.	N.D.	N.D.	N.D.	N.D.	N.D.	N.D.	N.D.	N.D.	N.D.	N.D.	N.D.	N.D.	N.D.	N.D.	N.D.	N.D.	N.D.	N.D.	N.D.	N.D.	N.D.	N.D.	N.D.	N.D.	N.D.	N.D.	N.D.
	-	4-Oxopentanoate	N.D.	N.D.	N.D.	N.D.	N.D.	N.D.	N.D.	N.D.	N.D.	N.D.	N.D.	N.D.	N.D.	N.D.	N.D.	N.D.	N.D.	N.D.	N.D.	N.D.	N.D.	N.D.	N.D.	N.D.	N.D.	N.D.	N.D.	N.D.
	C00847	4-Pyridoxate	13.4949	9.71564	12.2131	11.4969	5.54962	2.83819	1.35988	2.14373	12.343	13.0669	9.57325	9.53878	N.D.	2.92839	2.45861	N.D.	3.41484	2.71724	3.50646	2.38866	8.50563	12.0807	11.3893	22.5564	15.6374	10.7556	9.23543	12.1162
	C03114	5,6-Dimethylbenzimidazole	N.D.	N.D.	N.D.	N.D.	N.D.	N.D.	N.D.	N.D.	N.D.	N.D.	N.D.	N.D.	N.D.	N.D.	N.D.	N.D.	N.D.	N.D.	N.D.	N.D.	N.D.	N.D.	N.D.	N.D.	N.D.	N.D.	N.D.	N.D.
	C00430	5-Aminolevulinate	N.D.	8.65788	N.D.	N.D.	N.D.	N.D.	N.D.	N.D.	N.D.	9.30677	10.5746	N.D.	N.D.	N.D.	N.D.	10.8548	N.D.	N.D.	N.D.	N.D.	N.D.	6.79562	8.98343	14.8085	7.56028	N.D.	7.68069	N.D.
	C00431	5-Aminovalerate	N.D.	16.1177	18.1178	19.8917	37.8079	48.771	49.178	47.168	15.2728	19.8467	N.D.	24.7238	53.418	38.2681	41.3921	49.5204	42.7838	44.9216	44.2155	41.1177	16.5144	17.7462	37.3836	18.1894	N.D.	15.6409	19.3283	19.8674
	C05198	5'-Deoxyadenosine	N.D.	N.D.	6.79095	N.D.	5.36854	N.D.	N.D.	N.D.	N.D.	N.D.	N.D.	N.D.	N.D.	N.D.	N.D.	N.D.	N.D.	N.D.	N.D.	N.D.	N.D.	N.D.	N.D.	N.D.	N.D.	N.D.	N.D.	N.D.
	C05635	5-Hydroxyindoleacetate	722.529	1006.75	1047.6	952.178	N.D.	64.8005	83.2157	92.4039	901.717	768.534	858.153	883.8	105.835	117.878	101.706	63.2278	145.519	105.198	118.002	109.528	855.646	957.609	780.937	892.067	862.667	891.274	906.286	690.758
	C16741	5-Hydroxylysine	9.09259	19.6379	22.156	22.2433	13.9821	15.135	16.7497	15.6168	15.8203	12.0428	14.6606	9.86506	15.8065	10.3024	10.4664	20.5765	9.86476	9.82196	11.415	10.029	11.2342	13.7056	17.8273	18.94	16.6745	18.356	18.2372	17.2534
	C00643	5-Hydroxytryptophan	N.D.	N.D.	N.D.	N.D.	N.D.	N.D.	N.D.	N.D.	N.D.	N.D.	N.D.	N.D.	N.D.	N.D.	N.D.	N.D.	N.D.	N.D.	N.D.	N.D.	N.D.	N.D.	N.D.	N.D.	N.D.	N.D.	N.D.	N.D.
	C05660	5-Methoxyindoleacetate	N.D.	N.D.	N.D.	N.D.	N.D.	N.D.	N.D.	N.D.	N.D.	N.D.	N.D.	N.D.	N.D.	N.D.	N.D.	N.D.	N.D.	N.D.	N.D.	N.D.	N.D.	N.D.	N.D.	N.D.	N.D.	N.D.	N.D.	N.D.
	C05659	5-Methoxytryptamine	N.D.	N.D.	N.D.	N.D.	N.D.	N.D.	N.D.	N.D.	N.D.	N.D.	N.D.	N.D.	N.D.	N.D.	N.D.	N.D.	N.D.	N.D.	N.D.	N.D.	N.D.	N.D.	N.D.	N.D.	N.D.	N.D.	N.D.	N.D.
	C03592	5-Methyl-2'-deoxycytidine	N.D.	N.D.	N.D.	N.D.	N.D.	N.D.	N.D.	N.D.	N.D.	N.D.	N.D.	N.D.	N.D.	N.D.	N.D.	N.D.	N.D.	N.D.	N.D.	N.D.	N.D.	N.D.	N.D.	N.D.	N.D.	N.D.	N.D.	N.D.
	C02376	5-Methylcytosine	N.D.	N.D.	N.D.	N.D.	N.D.	N.D.	N.D.	N.D.	N.D.	N.D.	N.D.	N.D.	N.D.	N.D.	N.D.	N.D.	N.D.	N.D.	N.D.	N.D.	N.D.	N.D.	N.D.	N.D.	N.D.	N.D.	N.D.	N.D.
	C00440	5-Methyltetrahydrofolate	N.D.	N.D.	N.D.	N.D.	N.D.	N.D.	N.D.	N.D.	N.D.	N.D.	N.D.	N.D.	N.D.	N.D.	N.D.	N.D.	N.D.	N.D.	N.D.	N.D.	N.D.	N.D.	N.D.	N.D.	N.D.	N.D.	N.D.	N.D.
	C00170	5-Methylthioadenosine	N.D.	9.79736	11.075	8.58829	N.D.	N.D.	N.D.	N.D.	11.7492	13.9601	11.6321	14.1779	N.D.	N.D.	N.D.	N.D.	N.D.	N.D.	N.D.	N.D.	7.05031	10.5307	9.56584	20.2032	5.63506	8.18274	8.4225	N.D.
	C01879	5-Oxoproline	14.8437	14.0933	21.825	14.4558	62.2552	56.3565	57.6406	62.5682	27.4559	22.0883	27.3409	36.3953	133.726	68.4641	87.8311	92.7017	326.823	201.075	248.028	235.099	13.4895	27.1454	41.2505	44.9351	31.4829	25.2395	30.7093	42.2018
	C02378	6-Aminohexanoate	12.9666	14.8605	16.3775	11.7475	12.7797	12.1746	15.142	15.0107	20.1812	18.5657	17.077	14.5861	15.9171	17.5784	16.432	15.4051	16.2451	15.5573	16.9083	18.2339	13.3	23.663	33.3219	24.5859	19.0034	12.7037	25.9801	16.3889
	C06103	6-Hydroxyhexanoate	N.D.	N.D.	N.D.	N.D.	N.D.	N.D.	N.D.	N.D.	N.D.	N.D.	N.D.	N.D.	N.D.	N.D.	N.D.	N.D.	N.D.	N.D.	N.D.	N.D.	N.D.	N.D.	N.D.	N.D.	N.D.	N.D.	N.D.	N.D.
	C01020	6-Hydroxynicotinate	N.D.	N.D.	N.D.	N.D.	N.D.	N.D.	N.D.	N.D.	N.D.	N.D.	N.D.	N.D.	N.D.	N.D.	N.D.	N.D.	N.D.	N.D.	N.D.	N.D.	N.D.	N.D.	N.D.	N.D.	N.D.	N.D.	N.D.	N.D.
	C08434	6-Methylaminopurine	N.D.	N.D.	N.D.	N.D.	N.D.	N.D.	N.D.	29.2522	N.D.	N.D.	N.D.	28.9598	N.D.	N.D.	N.D.	N.D.	N.D.	N.D.	N.D.	N.D.	N.D.	N.D.	N.D.	N.D.	N.D.	N.D.	N.D.	N.D.
	C00345	6-Phosphogluconate	N.D.	N.D.	N.D.	N.D.	N.D.	N.D.	N.D.	N.D.	N.D.	N.D.	N.D.	N.D.	N.D.	N.D.	N.D.	N.D.	N.D.	N.D.	N.D.	N.D.	N.D.	N.D.	N.D.	N.D.	N.D.	N.D.	N.D.	N.D.
	C02953	7,8-Dihydrobiopterin	N.D.	N.D.	N.D.	N.D.	N.D.	N.D.	N.D.	N.D.	N.D.	N.D.	N.D.	N.D.	N.D.	N.D.	N.D.	N.D.	N.D.	N.D.	N.D.	N.D.	N.D.	N.D.	N.D.	51.0539	N.D.	N.D.	N.D.	N.D.
	C04874	7,8-Dihydroneopterin	N.D.	N.D.	N.D.	N.D.	N.D.	N.D.	N.D.	N.D.	N.D.	N.D.	N.D.	N.D.	N.D.	N.D.	N.D.	N.D.	N.D.	N.D.	N.D.	N.D.	N.D.	N.D.	N.D.	N.D.	N.D.	N.D.	N.D.	N.D.
	C02242	7-Methylguanine	29.2444	28.0075	24.0666	23.9722	16.7089	17.8924	16.8333	18.1388	28.4248	29.1814	28.6351	25.1122	20.2355	22.2933	18.6738	22.7019	15.9669	15.5672	14.3427	14.451	19.4639	27.3555	32.5744	45.0917	29.511	23.9125	32.2045	26.6764
	C02774	10-Hydroxydecanoate	N.D.	N.D.	N.D.	N.D.	N.D.	N.D.	N.D.	N.D.	N.D.	N.D.	N.D.	N.D.	N.D.	N.D.	N.D.	N.D.	N.D.	N.D.	N.D.	N.D.	N.D.	N.D.	N.D.	N.D.	N.D.	N.D.	N.D.	N.D.
	# MasterHands Ver.2.18.0.2
	# Engine Ver.1.48

## Sheet: Table S3
Supplementary Table 3. Concentrations (μM) of serum metabolites in gnotobiotic mice fed a fiber-rich (FR) diet at baseline (BL) and at the end of the 30 d EAE disease course (EAE) by CE-TOF/MS.
		MOUSE_ID	M_310	M_311	M_312	M_313	M_300	M_301	M_302	M_306	M_134	M_135	M_136	M_137	M_159	M_160	M_162	M_163	M_040	M_041	M_042	M_043	M_034	M_035	M_036	M_171	M_026	M_027	M_028	M_029
		SM	SM01	SM01	SM01	SM01	SM13	SM13	SM13	SM13	SM14	SM14	SM14	SM14	SM01	SM01	SM01	SM01	SM13	SM13	SM13	SM13	SM14	SM14	SM14	SM14	GF	GF	GF	GF
		EAE_STATUS	BL	BL	BL	BL	BL	BL	BL	BL	BL	BL	BL	BL	EAE	EAE	EAE	EAE	EAE	EAE	EAE	EAE	EAE	EAE	EAE	EAE	EAE	EAE	EAE	EAE
		ORIGIN	SERUM	SERUM	SERUM	SERUM	SERUM	SERUM	SERUM	SERUM	SERUM	SERUM	SERUM	SERUM	SERUM	SERUM	SERUM	SERUM	SERUM	SERUM	SERUM	SERUM	SERUM	SERUM	SERUM	SERUM	SERUM	SERUM	SERUM	SERUM
		GROUP	SM01_BL_SERUM	SM01_BL_SERUM	SM01_BL_SERUM	SM01_BL_SERUM	SM13_BL_SERUM	SM13_BL_SERUM	SM13_BL_SERUM	SM13_BL_SERUM	SM14_BL_SERUM	SM14_BL_SERUM	SM14_BL_SERUM	SM14_BL_SERUM	SM01_EAE_SERUM	SM01_EAE_SERUM	SM01_EAE_SERUM	SM01_EAE_SERUM	SM13_EAE_SERUM	SM13_EAE_SERUM	SM13_EAE_SERUM	SM13_EAE_SERUM	SM14_EAE_SERUM	SM14_EAE_SERUM	SM14_EAE_SERUM	SM14_EAE_SERUM	GF_EAE_SERUM	GF_EAE_SERUM	GF_EAE_SERUM	GF_EAE_SERUM
	KEGG ID	COMPOUND	μM	μM	μM	μM	μM	μM	μM	μM	μM	μM	μM	μM	μM	μM	μM	μM	μM	μM	μM	μM	μM	μM	μM	μM	μM	μM	μM	μM
	C05127	1-Methylhistamine	0	0	0	0	0	0	1.05977	0	0	0	0	0	1.09802	1.00356	0	0	2.11854	2.23814	0.959599	1.37253	0	0	0	1.00064	0	0	0	0
	C02918	1-Methylnicotinamide	1.59847	1.69421	2.59905	0	1.43176	2.59444	2.60772	3.09107	1.25482	0	0	1.26841	0	0	0	0	0	0	1.63776	1.81233	1.18897	2.68968	0	2.22016	1.13645	2.55271	0	0
	C01159	2,3-DPG	0	0	0	0	0	0	0	0	0	0	0	0	0	0	0	0	0	0	43.9794	213.346	0	0	0	0	0	0	0	0
	C02356	2AB	12.0334	13.281	9.85031	9.05173	9.03401	9.67344	13.7354	13.2367	8.4786	15.3879	11.9686	17.6314	6.83302	7.90791	9.73771	6.65396	4.06931	6.17064	4.64636	4.64275	8.89449	8.83043	8.70972	9.86983	4.68359	8.79767	6.65534	5.74458
	C05984	2-Hydroxybutyrate	14.8799	16.8285	14.271	9.87402	11.9632	12.419	18.9546	9.999	19.7421	32.1815	23.8975	26.2216	16.3052	17.2804	13.9521	6.85817	12.8624	12.5237	6.93638	9.88924	11.8262	17.7071	14.5909	7.3648	5.89057	10.1637	11.7938	10.9492
	C02630	2-Hydroxyglutarate	3.05603	2.61303	3.44146	3.42893	4.04033	4.72775	4.86995	2.84053	4.74042	4.42478	4.6164	3.94594	4.38202	3.60798	4.36212	2.27246	4.39075	6.78458	3.63251	3.79747	3.02785	4.30535	4.01545	3.20814	1.58119	1.58122	3.91204	2.58883
	HIB	2-Hydroxyisobutyrate	0	0.502907	0	0	0	0	0	0	0	2.2944	0	0	0	0	0	0	1.13711	0	0	0	0	0	0	0	0	0	0	0
	HP	2-Hydroxypentanoate	0	0	0.699975	0	1.5192	1.60362	0.969744	1.36128	0	1.52648	0	0	0	0	0	0.540002	0	0	0.879803	0	0.703149	0.728232	0.686879	0	0	0	0	0.527026
	C02504	2-Isopropylmalate	0	0	0	0	0	0	0	0	0	0	0	0	0	0	0	0	0.364228	0	0	0	0	0	0	0	0	0	0	0
	C00322	2-Oxoadipate	2.50853	1.97559	1.73715	0	0	2.41944	3.03243	0	2.65102	2.43137	2.75194	0	2.81192	0	3.01724	0	0	2.2959	0	1.61436	0	0	3.01646	0	0	0	0	1.53495
	C00026	2-Oxoglutarate	0	34.4025	0	50.8586	51.6221	57.6082	45.1416	0	60.7733	71.1397	55.5314	0	47.3909	0	56.2297	0	40.6755	0	0	0	55.7064	46.3495	49.6399	0	0	0	0	0
	C00141	2-Oxoisopentanoate	11.3191	7.22042	3.74815	6.10145	8.32877	6.67601	8.42863	3.17101	7.58649	8.33133	6.54196	7.22921	6.93736	4.9171	4.83718	2.78484	5.16374	4.83976	4.05638	4.72631	7.27723	4.52982	6.21881	2.74939	3.17664	2.91384	4.89334	4.21236
	C00631	2PG	0	0	0	0	0	0	0	0	0	0	0	0	0	0	0	0	0	0	7.04284	14.082	0	0	0	0	0	0	0	0
	C03761	3-Hydroxy-3-methylglutarate	0	0	0	0	2.57185	2.71439	2.55722	1.55327	2.89244	2.38536	2.41145	2.30123	0	0.643391	0	0	0	1.12654	0	0	1.64709	2.67754	1.74538	2.11732	0	0	0	0
	C01089	3-Hydroxybutyrate	176.437	107.854	58.7306	71.4264	145.495	91.5509	141.646	60.7945	158.673	280.862	152.909	194.779	124.617	93.9318	86.5053	28.0414	142.512	103.437	60.5017	87.0442	98.8272	114.027	303.17	78.5399	38.3328	276.677	116.255	75.101
	IS	3-Indoxyl sulfate	0	0	0	0	6.96732	1.05062	0.663653	9.51166	5.27332	13.5191	7.48379	1.66908	0	0	0	0	7.9919	2.27586	16.3626	10.3911	10.7664	19.5152	9.9012	29.5003	0	0	0	0
	C08262	3-Methylbutanoate	0	1.33798	0	0	0	0	1.14913	0	1.73991	0	0	0	0	0	0	0	0	0	0	0	0	0	0	0	0	0	0	0
	C01152	3-Methylhistidine	13.7011	13.7346	10.2168	12.0501	17.4829	11.9841	24.9847	22.0034	10.6733	9.75941	10.7653	10.5663	9.45785	10.1738	12.3934	10.4835	20.0501	13.301	10.7828	18.1101	9.3206	20.7876	12.2269	7.69466	8.56175	11.3548	13.986	14.6376
	C00197	3PG	2.29397	4.19075	2.27563	2.07407	4.94992	3.10589	2.09458	2.45368	2.52781	1.72377	0.952932	1.34882	1.56754	3.48194	1.89004	1.72784	2.21795	3.10487	50.7412	82.0879	3.45168	1.79133	2.55478	1.64651	2.59315	1.35434	7.37874	2.97127
	C02642	3-Ureidopropionate	0	0	0	0	0	6.7864	0	0	0	0	0	0	0	15.8949	14.9505	0	13.7977	37.3973	0	0	0	27.098	0	0	0	0	0	0
	C00233	4-Methyl-2-oxopentanoate	23.9478	15.2466	6.17995	12.9512	16.9986	10.384	14.2544	5.4311	13.7459	13.5551	14.5531	13.0112	11.0833	6.04888	8.76137	3.70433	7.59751	10.7014	5.34348	7.2161	8.58319	11.1228	11.3205	4.86807	5.11474	5.2614	8.1244	8.7105
	C00847	4-Pyridoxate	0	0	0	0	0	0	0	0	0	0	0	0.117504	0	0	0	0	0.12145	0	0	0	0	0.145034	0	0.1018	0	0	0	0
	C00431	5-Aminovalerate	0	0	0	0	0	0	0	0	0	0	0	0	0	0	0	0	0	0	0	0	5.74972	0	0	0	0	0	0	0
	C16741	5-Hydroxylysine	0	1.28819	0	1.2373	0	0	0	0	0	0	0	0	0	0	0	0	0	0	0	1.38019	0	0	0	0	0	0	0	0
	C01879	5-Oxoproline	27.2419	24.2766	20.2367	22.2008	28.6183	23.1445	27.3892	21.5455	17.8115	17.5035	17.0166	19.7354	25.5086	26.2052	21.8692	19.9761	18.8863	19.8009	16.9624	15.2397	24.2027	18.5983	19.2101	18.6315	25.343	16.1838	25.2131	21.9369
	C00345	6-Phosphogluconate	0	0	0	0	0	0	0	0	0	0	0	0	0	0	0	0	0	0	5.70774	5.45027	0	0	0	0	0	0	0	0
	C00212	Adenosine	0	0	0	0	0	0	0	0	0	0	0	1.8918	0	0	0	0	0	0	0	0	0	0	0	0	0	0	0	0
	C03794	Adenylosuccinate	0	0	0	0	0	0	0	0	0	0	0	0	0	0	0	0	0	0	0	0.237893	0	0	0	0	0	0	0	0
	C03626	ADMA	1.35541	0	1.20309	1.33117	1.30495	1.46226	1.57857	1.34695	1.22088	0	1.2291	1.44792	0	1.01785	0	1.00655	1.30628	1.3154	0.945782	1.08228	0	1.22774	0	1.16049	0	0	0	0
	C00008	ADP	0	0	0	0	0	0	0	0	0	0	0	0	0	0	0	0	0	0	26.7642	33.637	0	0	0	0	0	0	0	0
	C00301	ADP-ribose	0	0	0	0	0	0	0	0	0	0	0	0	0	0	0	0	0	0	1.11111	1.12706	0	0	0	0	0	0	0	0
	C00041	Ala	1061.44	954.94	568.565	1161.07	984.028	954.799	1077.96	760.288	888.768	728.275	777.528	876.951	720.246	886.664	1244.49	760.147	621.522	1302.29	608.776	761.227	1076.53	1174.89	685.093	999.114	409.411	388.738	957.32	794.549
	C01551	Allantoin	192.872	215.186	199.361	164.445	166.305	273.788	213	177.464	181.435	234.607	207.906	194.221	193.33	231.748	231.912	128.154	221.412	210.983	223.479	206.112	87.4267	242.703	118.819	221.587	146.04	129.976	206.918	110.518
	C00956	alpha-Aminoadipate	7.07761	7.72814	4.39982	6.09452	6.29226	5.95047	7.92528	4.98945	4.99773	4.35609	4.79527	5.55258	7.3097	5.56659	9.16566	6.22285	5.31635	6.38482	8.12542	8.14596	3.49728	5.47826	5.97793	5.44157	4.05739	0	7.22895	5.82855
	C00020	AMP	0	0	0	0	0	0	0	0	0	0	0	0	0	0	0	0	0	2.3394	16.4565	18.6076	0	2.27372	0	0	0	0	1.82071	0
	C01262	Anserine	0.634783	1.02108	0.682342	0.974435	1.36655	1.12625	1.89755	0.864749	0.530419	0.478525	0.782467	0.631697	0.559587	0.932372	0	0.602211	1.62501	2.0002	0.957827	1.89679	0.806248	1.73652	1.11366	0.698184	0	0.538279	1.20707	1.61591
	C00062	Arg	323.277	263.6	190.09	291.28	193.374	190.851	223.824	201.26	167.709	158.516	136.293	187.241	230.503	271.19	241.607	211.97	172.716	243.717	151.025	188.294	148.809	210.635	177.614	201.077	147.269	196.971	205.799	185.016
	C00152	Asn	60.3753	56.2869	30.264	67.7469	48.7363	45.525	60.287	45.1957	43.7546	44.8933	38.4427	44.1438	48.8242	47.6085	64.6356	50.228	38.497	66.1536	32.5423	40.9299	87.3345	50.1204	46.9062	46.0658	32.7928	41.1942	60.0221	59.1532
	C00049	Asp	22.0253	21.4902	18.1808	18.8454	23.1475	18.534	20.8898	21.1531	13.1245	11.053	11.1471	9.11736	32.2325	34.4603	20.9427	27.9816	24.2122	22.9386	17.6347	18.3807	21.0402	23.8021	20.6395	23.0019	32.2162	12.4339	25.9849	27.2462
	C00002	ATP	0	0	0	0	0	0	0	0	0	0	0	0	0	0	0	0	0	0	39.1078	54.5831	0	0	0	0	0	0	0	0
	C08261	Azelate	0.746293	0.478775	0.462643	0.530298	0.560933	0.524953	0.298441	0.559257	0.410266	0.686721	0.385434	0.439544	0.579529	0.64225	0.715911	0.440058	0.69164	0.470712	0.418447	0.398324	0.614545	0.591799	0.50996	0.60294	0.667531	0.354157	0.859956	0.432805
	C00099	beta-Ala	3.25911	4.02077	3.55647	3.25181	3.19664	3.91397	3.68455	2.78321	2.88088	3.17821	2.364	2.96836	3.08448	2.8455	3.39655	2.83792	2.80353	3.43561	2.82335	3.19085	4.41133	2.68608	2.54639	1.85113	3.43772	2.58003	3.12157	3.07842
	C00719	Betaine	86.8624	99.2935	73.7252	89.4834	88.3801	83.625	118.318	59.8414	55.2403	45.4476	58.3074	52.3193	67.49	133.618	108.126	71.8878	58.5204	137.369	75.9755	94.5527	293.402	136.249	55.6352	100.992	30.6185	45.0966	63.0586	41.0896
	C00246	Butyrate	55.6915	55.9513	55.3593	56.4809	48.0024	50.2432	56.1425	50.5136	54.8352	55.761	50.4186	52.549	69.5331	59.6209	55.1716	57.4804	52.0934	45.0745	57.5309	53.7793	56.1839	60.378	52.8545	55.1174	60.908	57.6656	59.6411	54.9349
	C00318	Carnitine	63.1251	46.7595	35.4125	40.691	49.2149	52.1135	38.628	24.758	44.7117	36.7937	47.6057	28.0129	47.4067	43.6075	43.0976	34.5942	46.4356	47.3228	42.1221	45.7768	55.3575	52.8784	37.3991	40.4379	24.6214	23.4667	40.1984	32.5517
	C00386	Carnosine	1.01529	1.52397	1.30976	0.895647	1.07719	1.68688	1.24173	1.07773	0.945895	0.654706	1.25136	1.19083	0	0	0	0	0	0	0	0	0	0	0	0	0	0	0	0
	C00112	CDP	0	0	0	0	0	0	0	0	0	0	0	0	0	0	0	0	0	0	0	0.252415	0	0	0	0	0	0	0	0
	C00695	Cholate	0	0	0	0	0	0	0	0	0	0	0	0	0	0	0	0	0	0	0	0	1.75847	0.212123	0	0	0	0	0	0
	C00114	Choline	77.2115	69.2583	67.1828	62.8405	69.94	70.9316	70.1308	60.6585	47.86	45.4661	45.5754	43.0978	75.6627	64.9002	59.571	57.5553	59.0208	61.9936	54.1744	64.4654	62.3511	78.0656	54.7485	54.2179	82.4153	54.575	69.7836	69.0315
	C00417	cis-Aconitate	5.43077	3.87752	4.02536	4.78314	6.94871	7.05234	6.30945	3.30796	7.02181	6.18878	6.70345	4.97603	7.8729	5.50764	5.53801	3.67591	8.21403	7.70574	4.65634	4.58	4.83547	7.44716	5.50642	4.47268	2.62994	2.79786	5.57928	3.3507
	C02226	Citraconate	0	0	0	0	0	0	0	0	0.4901	0.543854	0	0.395435	0.366361	0	0	0	0	0	0	0	0	0.585797	0	0	0.403541	0	0	0.195809
	C02614	Citramalate	0.229014	0	0	0	0.451184	0.418607	0.467335	0	0.615358	0.797013	0	0.335354	0.380535	0.661277	0.585246	0.314677	1.40852	1.09239	0.464368	0.604268	0.561725	0.856807	0.674882	0.491462	0.319139	0	0.441819	0.339817
	C00158	Citrate	226.265	225.625	210.287	248.19	293.65	332.582	314.919	201.961	333.28	312.974	342.613	274.375	302.492	302.554	348.534	161.471	352.814	491.383	280.71	272.895	217.798	407.43	352.149	271.362	117.088	141.083	327.035	185.168
	C00327	Citrulline	175.982	168.003	129.297	164.546	102.463	113.941	117.993	121.945	102.221	85.8762	89.1264	89.8483	162.229	161.836	173.449	128.114	87.6023	98.0765	77.5076	88.5548	108.866	98.5239	82.8092	86.9212	87.432	100.946	150.41	113.58
	C00300	Creatine	143.605	145.215	74.0281	160.311	202.479	165.041	162.931	108.678	127.297	102.049	105.683	132.58	130.547	166.368	171.939	109.926	144.281	222.103	109.535	130	128.511	212.962	126.168	131.468	89.828	42.6648	145.695	120.555
	C00791	Creatinine	10.4935	12.181	11.814	12.6286	11.7726	16.2839	13.7952	11.4408	11.1716	9.31514	10.8051	12.6953	11.5996	13.4231	13.5211	10.3611	13.2978	16.0197	12.4558	14.5088	10.4912	13.5592	9.04901	15.8967	9.02667	8.2709	11.2907	11.4596
	C02291	Cystathionine	0	0	0	0	0	4.64517	4.29384	0	0	0	0	0	0	0	0	0	0	0	0	0	0	0	0	0	0	0	0	0
	C05824	Cysteine S-sulfate	16.6077	14.3724	9.12554	16.9423	11.7551	8.58995	13.442	13.9642	12.9032	14.0557	13.6228	15.016	16.9865	18.3683	22.0789	11.8799	13.4039	16.6576	5.41397	5.14138	40.3731	19.0686	13.4781	13.8898	4.67582	3.67233	21.7478	12.694
	CGD	Cysteine-glutathione disulphide	17.3543	17.9757	16.4946	17.249	12.1861	13.7255	17.49	13.5816	20.4654	17.8313	21.4462	20.39	11.7769	16.255	16.3874	11.4135	20.5474	31.4572	40.6871	55.0406	11.5431	22.8571	21.9568	16.4465	9.08095	16.2363	16.4436	7.69134
	C00491	Cystine	11.6909	7.81995	9.53915	10.3181	7.35203	6.21844	9.67014	10.4669	9.69608	7.21845	10.8572	11.8158	5.86503	5.64164	9.02867	5.91307	10.2187	12.1233	10.813	14.8405	0	14.852	9.98859	7.33396	4.91524	13.331	7.36163	0
	C00475	Cytidine	4.67744	4.23395	3.16664	3.03008	4.76826	4.19372	4.57754	2.49388	2.8951	2.61151	3.26987	3.29992	3.81862	5.47577	3.43554	2.63902	4.49136	7.57047	3.17497	3.6568	2.96966	4.22129	4.10789	2.76328	5.02794	3.28304	0	3.67874
	C01571	Decanoate	0	0.844551	0.821432	0	0.944911	0	0	0	0.928482	0	0	0.844155	1.06507	0	0.891906	0	0.963459	0	1.00541	0.973651	1.07548	0.568153	1.08276	1.11019	1.32719	0	1.01027	0.988997
	C00111	DHAP	0	0	0	0	0	0	0	0	0	0	0	0	0	0	0	0	0	0	0	0	0	0	0	0	0	0	0	4.71459
	C06772	Diethanolamine	6.64307	3.03887	2.6375	1.92676	2.46519	0	2.51256	2.35596	2.13469	2.74362	2.63487	1.81765	1.31885	3.69693	2.14524	0	2.03862	0	2.16652	0	2.64592	1.73897	1.4665	2.62452	3.55148	4.69829	1.94169	0
	C02679	Dodecanoate	5.26915	3.99108	5.19606	3.46424	4.67333	3.94497	4.34669	4.23473	4.63541	4.08535	3.42282	3.91289	4.71157	4.52135	4.23956	4.41994	5.13822	5.81268	6.13352	4.24945	4.82803	5.4437	5.08385	4.91314	5.57528	4.47339	4.55668	3.7872
	C00346	Ethanolamine phosphate	9.31915	10.051	10.1113	10.5536	9.95483	9.24302	11.3391	9.61097	7.99916	8.35233	9.99269	7.73226	11.0331	16.5469	13.9127	10.8723	9.76834	15.3336	12.3587	12.4154	8.40879	16.0571	11.004	13.9674	9.74476	7.24556	16.5084	11.573
	C00354	F1,6P	0	0	0	0	0	0	0	0	0	0	0	0	0	0	0	0	0	0	2.9366	4.72773	0	0	0	0	0	0	0	0
	C00085	F6P	0.351313	0	0	0	1.58412	0	0	0	0	0	0	0	0	0	0	0	0	0	0	0	0	0	0	0.419653	1.36848	0	0	0
	C00103	G1P	0	0	0	0	0.792786	0	0	0	0	0	0	0	0	0	0	0	0	0	2.37515	3.09647	0	0	0	0	0.933316	0	0	0
	C00092	G6P	3.09431	3.54531	3.60943	3.41886	9.13369	3.77774	3.63385	3.42689	2.4215	3.17242	2.7489	2.82321	4.21789	4.57592	3.96678	3.50814	3.00059	3.73367	3.99333	2.92499	2.77607	3.54748	2.66299	3.23614	10.3036	2.74187	4.83132	11.0582
	C00334	GABA	0	0	0	0	0	0	0	0	0	0	0	0	0	0	0	0	0	0	0	0	1.4521	0	0	0	2.49449	0	0	0
	C01181	gamma-Butyrobetaine	2.04539	1.45719	1.09706	1.47663	1.62047	1.75062	1.49215	0.996581	1.31339	0.869259	1.018	1.12945	0	1.64773	1.38009	1.1607	1.30106	1.80259	1.59132	2.15293	1.92488	1.2613	1.34522	1.09176	0.987139	0	1.34312	0.968447
	C00035	GDP	0	0	0	0	0	0	0	0	0	0	0	0	0	0	0	0	0	0	2.76148	3.45957	0	0	0	0	0	0	0	0
	C00096	GDP-mannose	0	0	0	0	0	0	0	0	0	0	0	0	0	0	0	0	0	0	0.752748	1.7608	0	0	0	0	0	0	0	0
	C00064	Gln	1145.28	967.312	583.618	930.404	974.441	981.194	1119.99	947.841	893.845	906.826	862.154	957.44	871.644	1037.59	1092	739.666	773.361	1148.49	614.992	738.949	1033.86	900.2	856.787	1010.79	361.784	638.97	813.07	600.693
	C00025	Glu	50.8172	64.1655	46.2541	52.9579	104.046	67.5187	60.9338	44.0443	41.4852	36.9054	35.2576	31.8094	74.383	69.1058	53.5096	47.2978	50.2089	54.0107	55.5865	71.9566	68.2768	49.4391	50.1902	40.201	81.8345	28.1841	75.6641	85.6668
	C00191	Glucuronate	7.36989	9.92458	20.2504	8.81871	9.78306	16.3242	12.2072	28.2132	8.9122	15.1119	14.464	15.3289	9.52881	11.6337	13.9023	19.1927	8.5602	9.07276	17.0984	11.9749	6.66746	11.0403	6.61144	19.2326	15.5098	32.0164	8.79209	11.1859
	C00489	Glutarate	0	0	0	0	0	0	0	0	0	0	0	0	0	0	0	0	0	2.61591	0	0	0	2.41666	0	0	0	0	0	0
	C00127	Glutathione(ox)	6.24551	7.79808	5.04153	5.36107	12.5824	8.31228	8.13735	4.42648	7.26592	4.64033	5.35981	4.40643	5.54634	7.09695	3.85787	3.86818	7.32544	11.171	70.4961	97.8821	5.62038	4.80658	6.89455	4.80185	4.61294	3.24185	8.75792	4.82783
	C00037	Gly	464.199	521.594	272.428	590.415	353.897	295.172	328.478	316.974	320.613	219.569	222.204	216.706	435.019	367.649	546.973	517.372	251.33	406.602	242.838	282.457	477.566	350.385	348.094	249.481	341.058	329.835	578.591	415.817
	C00093	Glycerophosphate	30.1738	26.2989	22.1025	26.3104	26.9747	25.4213	31.7679	22.5311	17.0113	19.3169	18.2282	16.6341	26.921	28.8887	28.7275	25.7145	22.18	27.7586	31.2949	33.8467	15.2724	31.3815	22.6664	30.9643	32.6231	18.2888	28.421	27.9407
	C00670	Glycerophosphorylcholine	49.0772	36.5991	29.3402	28.2016	43.5535	33.288	43.3157	27.4976	0	17.4584	0	0	22.5204	0	0	21.7005	0	0	17.0844	0	0	0	0	0	34.6756	0	0	28.4335
	C01921	Glycocholate	0	0	0	0	0	0	0	0	0	0	0	0	0	0	0	0	0	0	0	0	0.563644	0	0	0	0	0	0	0
	C00160	Glycolate	78.0992	79.8808	64.986	72.0915	84.864	75.181	68.6748	70.8603	86.4103	76.6468	65.2016	75.2573	76.3681	65.4414	61.4945	57.0234	75.6389	67.3805	67.8024	70.058	55.1836	70.8675	66.8959	70.5422	71.4618	42.2393	75.392	71.5002
	C00144	GMP	0	0.6461	0.366315	0	0	0	0	0	0	0	0	0.303436	0	0.420431	0	0	0	1.21476	3.81498	5.79829	0.340403	2.08103	0.272895	0	0	0	1.1057	0
	C00044	GTP	0	0	0	0	0	0	0	0	0	0	0	0	0	0	0	0	0	0	5.26693	8.73554	0	0	0	0	0	0	0	0
	C00581	Guanidinoacetate	3.25026	3.09239	2.00549	2.8565	2.01762	2.08785	2.12053	1.63952	1.89708	1.39524	1.65025	1.67067	2.87469	2.84149	2.24681	1.73126	1.80866	2.76229	1.26406	1.54699	3.95478	1.70704	0	1.95553	1.77793	1.55558	2.21	1.8362
	C17714	Heptanoate	0.552087	0.723166	0	0	1.02749	0.551571	0.395549	0.530409	0	0	0	0	0	0	0	0	0	0	0	0	0	0.258132	0.411917	0	0	0	0	0.420988
	C01585	Hexanoate	0	1.8558	1.53713	1.70596	2.19281	0	1.57115	1.34232	0	1.34978	1.57409	1.36193	1.84725	1.4482	0.965621	1.20805	0	0	1.30068	1.08571	0	0	1.36781	1.40814	1.68734	1.12009	1.40248	1.69948
	C00135	His	72.6043	72.2118	70.8352	57.7769	57.9793	59.2057	64.3875	73.9118	52.7509	48.5849	54.3615	47.3133	57.0484	66.3113	64.2322	62.2768	45.0369	72.6748	44.5866	53.4014	104.551	76.7863	40.4631	63.7212	34.4675	76.3646	47.8761	48.1555
	C00388	Histamine	0	0	0	0	1.0457	0.860199	0	0	0	0	0	0	0	0	0	0	0	0	0	0	0	0	0	0	0	0	0	0
	C00263	Homoserine	0	0	0	0	0	0	0	0	0	0	0	0	0	0	0	0	0	0	0	1.66691	0	0	0	0	0	0	0	0
	C01015	Hydroxyproline	36.4896	36.8435	23.8806	35.1626	33.3638	33.6514	39.4576	30.5463	34.6247	19.7994	23.7921	29.9268	28.1709	32.4522	33.6126	27.8687	23.5271	35.8124	21.7027	25.2459	33.6643	37.2763	31.5553	27.1583	15.9298	16.4941	31.8827	23.8265
	C00519	Hypotaurine	0	0	9.85188	9.32462	15.6608	0	13.408	0	0	0	0	0	0	0	0	0	0	0	0	0	24.6781	0	0	0	0	0	0	0
	C00262	Hypoxanthine	0	0	0	0	0	0	0	0	0	0	0	7.61932	0	0	0	0	0	0	0	0	0	0	0	0	60.3524	0	20.2459	116.511
	C00407	Ile	160.271	128.878	86.6709	121.277	86.1231	85.0909	114.337	98.3381	70.9352	63.5439	72.5317	75.0125	102.424	94.631	107.741	89.6875	86.0608	104.238	60.6954	82.007	87.4049	103.962	72.7994	67.5061	79.9737	178.014	96.6191	88.5327
	C00130	IMP	0	0	0	0	0	0	0	0	0	0	0	0	0	0	0	0	0	0	5.21005	9.62739	0	0	0	0	0	0	0	0
	C00294	Inosine	0	0	0	0	0	0	0	0	0	0	0	13.0689	0	0	0	0	0	0	0	0	0	0	0	0	33.294	0	0	76.0296
	C05123	Isethionate	6.81213	5.41796	6.02858	4.66733	3.76861	4.19932	5.33264	3.04414	4.14238	5.13943	5.02346	4.77825	6.62438	5.97179	7.02821	5.24459	7.51098	5.16518	6.25674	5.85732	2.61752	4.40408	4.54362	4.57543	4.91423	4.03599	6.87073	5.47328
	C00311	Isocitrate	10.8434	9.38467	9.07036	11.0737	13.7777	15.413	13.3371	8.3146	14.6729	13.5764	13.1201	11.5298	13.4079	12.8776	14.141	6.13438	12.1818	16.2557	11.3228	10.9372	9.64265	13.6958	13.0845	10.2605	5.33939	6.03648	14.0401	7.83077
	C00490	Itaconate	0	0	0	0	0	0	0	0	0	0	0	0	0.479369	2.19417	0.848537	0	1.4141	1.34565	0	0.761004	0	1.08844	0	0	0	0	0	0
	C00328	Kynurenine	2.40015	0	2.95594	0	0	0	2.32366	1.85253	0	0	0	0	0	2.30426	2.09479	2.67723	1.96779	0	0	0	0	0	0	0	0	0	0	0
	C00186	Lactate	6115.63	5415.54	4328.09	6215.66	6338.07	5798.98	6038.13	3613.99	5373.16	4706.7	4366.74	3836.39	7533.52	7334.77	5590.64	4358.63	7239.12	9140.43	4164.27	5487.23	5395.7	7759	5485.63	4341.03	5482.41	3294.34	7794.35	6733.06
	C00123	Leu	262.488	205.871	136.949	184.047	123.604	115.693	142.902	150.713	86.9156	91.1187	109.683	95.5316	148.424	170.925	185.362	142.317	110.329	182.934	74.4197	114.664	140.507	188.894	94.3813	105.139	102.623	322.546	123.962	145.275
	C00047	Lys	600.704	521.618	371.402	563.025	359.007	411.959	604.414	490.226	312.348	320.399	324.37	431.743	440.667	406.707	525.102	391.585	272.118	468.662	295.015	333.866	286.221	444.746	330.408	398.97	254.066	402.099	374.258	394.073
	C00711	Malate	66.3711	69.1694	56.1411	82.1992	100.153	114.001	94.6882	49.841	91.2081	100.218	83.4915	52.4207	83.9111	87.9274	105.949	25.8421	76.5101	123.263	57.2011	70.155	78.1087	106.585	80.9458	60.0904	33.0659	19.8507	80.6769	55.1591
	C00383	Malonate	1.80789	0	1.68054	1.89265	1.85697	2.25654	2.01194	1.67074	2.44199	2.70273	2.16829	1.56215	2.47294	2.04792	1.91474	0	3.23536	2.53582	2.00887	1.7695	2.14202	3.9756	1.92446	1.69453	1.72693	0	1.22177	0.845461
	C00073	Met	86.968	100.167	57.9463	94.0754	85.8271	72.2178	84.8698	66.8794	61.3309	53.1931	55.3048	68.9047	75.7296	63.2983	91.231	71.7292	46.3269	75.8829	55.2281	55.5364	83.4013	77.6289	62.3602	56.4179	51.0895	66.5076	74.8761	67.5207
	C02989	Methionine sulfoxide	0	0	0	6.18159	0	0	0	0	0	0	0	0	5.82185	6.89353	0	7.59908	0	5.01346	0	6.07834	0	4.84147	0	0	6.61408	0	6.55869	10.186
	C02704	Methyl sulfate	0	0	0	0	0	0	0	0	0	0	0	0	0	0	0	0	0	0	1.6438	1.06436	0	0	0	0	0	0	0	0
	C00879	Mucate	4.57709	3.09781	3.36695	4.35606	4.5799	3.57259	4.89623	3.72256	4.15328	5.83847	3.90312	4.27497	5.98985	7.56113	5.30784	4.13874	6.62723	8.93285	3.80672	3.42581	3.8245	6.02388	4.29817	4.47914	3.60164	3.29147	5.31859	5.39638
	C01026	N,N-Dimethylglycine	9.42828	12.9751	10.727	8.97623	9.66312	12.7434	13.3526	10.0521	8.72111	6.63367	8.31685	9.12912	8.75876	18.4401	10.5552	7.64209	15.3621	15.897	9.32747	12.4891	12.0209	11.8673	8.05516	9.25655	4.44394	4.04701	8.5302	5.78525
	C03793	N6,N6,N6-Trimethyllysine	0.979606	1.50467	1.17416	1.03444	1.40924	0	1.35162	1.11449	0	0.898434	0	0	0	1.37626	0	0	0	1.50615	6.82793	8.98861	0	1.27363	1.04758	0	0	0	0	0
	C01042	N-Acetylaspartate	2.19386	1.67333	1.91268	2.38544	2.4065	2.96699	2.62458	1.64157	2.29546	2.58818	2.63276	2.22909	2.70622	2.24645	2.67072	1.24309	2.30136	3.29553	1.94397	2.14374	1.52163	2.42294	1.6162	2.15785	3.83621	0.890671	1.75921	1.67224
	C04501	N-Acetylglucosamine 1-phosphate	0.733188	0.695083	0.605398	0.641264	0.824943	0.638477	0.956392	0.42563	0.616539	0	0.550219	0.584812	0.790349	1.03599	0.621812	0.68969	0.680315	0.632613	0.509512	0.567683	0.51004	0.305269	0.59688	0.560279	0.705751	0.57585	1.04182	0.846529
	C00357	N-Acetylglucosamine 6-phosphate	0.299818	0.789572	0.54228	0.574158	0.832914	0.608927	0.740957	0.570007	0	0.430344	0.443355	0.354725	0.626411	0.576321	0.498855	0.472411	0.472952	0.597095	0.472913	0.619247	0.612677	0	0.484845	0.165377	0.590262	0	0.787157	0.676663
	C00624	N-Acetylglutamate	0.732371	0.767225	0.574632	1.07949	0.89214	1.27681	0.907098	0.518655	0.947841	0.77069	0.880405	0.80434	1.22652	1.13748	1.25558	0.575086	0.773796	1.32785	1.04412	0.795843	0.91296	1.51737	0.818154	0.962663	0.348622	0	0.844592	0.693855
	C02710	N-Acetylleucine	0.803562	0.848403	0.519909	0.827605	0.479373	0.70323	0.526342	0.443819	0.516546	0.508469	0.712344	0.404632	0.962672	0.818973	1.14906	0.521305	0.635509	0.961474	0.579145	0.615985	0.705409	0.806208	0.437832	0.522096	0.395238	0.214345	0.87542	0.610708
	C03519	N-Acetylphenylalanine	0.491154	0.521474	0.407763	0.505163	0.416995	0.389474	0.574213	0.368076	0.290193	0.377588	0.404244	0.387949	0.741343	0.579732	0.755907	0.375688	0.58521	0.619786	0.438142	0.526471	0.989407	0.567574	0.427479	0	0.403512	0.567807	0.690638	0.523113
	C00003	NAD+	0	0	0	0	0	0	0	0	0	0	0	0	0	0	0	0	0	0	2.49424	4.18593	0	0	0	0	0	0	0	0
	C00004	NADH	0	0	0	0	0	0	0	0	0	0	0	0	0	0	0	0	0	0	0	0.325447	0	0	0	0	0	0	0	0
	C00006	NADP+	0	0	0	0	0	0	0	0	0	0	0	0	0	0	0	0	0	0	0.662662	1.19872	0	0	0	0	0	0	0	0
	C00005	NADPH	0	0	0	0	0	0	0	0	0	0	0	0	0	0	0	0	0	0	0.47817	0.514954	0	0	0	0	0	0	0	0
	C00153	Nicotinamide	4.63984	3.99011	4.76102	2.29385	3.63385	5.21398	4.711	5.77581	3.76666	3.06098	3.41125	4.17618	1.90576	3.08833	3.17334	3.4931	1.98063	5.4753	6.28567	8.57548	4.83231	6.21748	4.21669	3.70516	3.82459	7.51332	3.63093	2.51476
	C02571	o-Acetylcarnitine	32.1566	15.3247	6.24933	12.3999	22.663	15.347	17.8477	5.18359	24.2913	19.2708	20.3089	15.5906	13.4176	10.7587	11.7044	5.52744	17.0778	17.3336	13.7757	17.0571	20.194	16.0189	26.7294	8.00093	3.56466	8.20919	16.105	10.9565
	C06423	Octanoate	1.38422	1.10641	1.04216	1.09563	1.50701	1.11567	1.20447	1.0394	0.784749	0	0.838792	1.06513	1.07161	0.86653	1.02945	0.989332	0	0.955329	0.793239	0.985737	0	0.956158	0.986213	0.978533	1.18508	0.943395	1.10032	0.950084
	C00077	Ornithine	57.3541	56.7837	40.5031	75.139	44.2101	42.0744	51.4159	57.3463	34.4976	33.9142	35.5653	42.8527	47.4919	52.688	72.5772	60.5142	31.6965	58.9434	36.6075	39.7649	62.4217	51.3848	38.4975	47.8865	38.0042	62.3151	57.911	58.9893
	C00864	Pantothenate	1.5911	1.40678	1.01179	1.58584	2.09349	1.68378	2.03924	1.303	1.74759	1.68678	1.82898	1.32596	1.94581	2.27462	2.00534	1.46651	2.34806	2.74741	1.49298	1.77626	2.15725	1.80363	1.86716	1.74117	0.940661	0.824728	1.99339	1.63854
	C01601	Pelargonate	2.24308	1.84621	1.40846	1.33826	1.93493	1.46924	1.40759	1.73978	1.44871	1.54068	1.02829	1.41003	1.2134	1.25445	1.19439	1.37914	1.21876	1.39027	1.26513	1.32727	1.26562	1.39134	1.72883	1.35244	1.81537	1.41105	1.81676	1.49904
	C00803	Pentanoate	0	0	1.81121	0	0	0	0	0	0	0	0	0	0	0	0	2.39361	0	0	0	0	0	0	0	0	0	0	0	0
	C00074	PEP	1.0549	1.20234	1.35634	1.03259	2.55327	1.55563	1.10107	1.12693	0.602406	0.720652	0	0	0.650378	1.37175	0.815937	0.793298	1.26731	1.17398	14.2115	25.6493	1.27242	0.619775	0.99704	0.690328	1.57727	0.523665	2.36035	1.62387
	C00079	Phe	80.8636	87.1558	69.4646	82.2097	65.0097	72.6259	69.1941	58.0027	44.4726	47.9083	52.0544	44.6164	70.0086	82.6424	95.7858	59.4396	76.9966	94.8322	53.4758	75.2866	127.404	89.0254	47.9414	55.9996	52.6134	84.5815	71.49	65.1675
	C05682	Phosphonoacetate	0	0	0	0	0	0	0	0	0	0	0	0	0	0	0	0	0	0	5.46903	6.12948	0	0	0	0	0	0	0	0
	C01606	Phthalate	0	0	0	0	0.0867118	0	0	0	0	0	0	0.100871	0	0	0	0	0	0	0	0	0	0	0	0.150024	0.096923	0	0	0
	C00156	p-Hydroxybenzoate	5.46606	4.16993	0	3.47188	6.69642	3.57611	5.06699	0	0	0	0	0	0	0	0	0	2.8371	8.0949	0	1.8886	5.08494	5.49151	9.95457	0	0	0	4.02122	0
	C02656	Pimelate	0	0	0	0	0	0	0	0	0	0	0	0	0	0	0	0	0	0	0.351228	0.302895	0	0	0	0.475152	0	0	0	0
	C00408	Pipecolate	3.23317	3.77131	3.07847	3.16165	3.66629	3.85935	3.83511	3.39817	3.00599	3.11697	3.20646	3.07744	2.92927	2.78166	3.25714	2.4436	3.55068	3.22075	3.33964	3.53876	2.28837	4.42732	3.10859	3.18295	2.65549	2.01896	3.85371	3.24355
	C00148	Pro	160.096	173.044	117.482	201.587	151.63	154.888	156.521	123.993	118.899	97.1944	104.289	110.437	164.261	198.66	243.836	145.587	125.203	224.347	97.1283	148.605	245.04	174.73	110.867	135.607	80.5313	92.0719	172.67	152.065
	C00163	Propionate	101.432	103.056	105.858	109.713	83.8214	91.5093	100.343	103.055	100.632	103.131	100.111	107.783	125.203	115.307	98.9583	107.159	101.274	109.637	113.102	110.242	113.372	125.207	105.43	104.848	107.935	111.445	123.149	97.1317
	C00022	Pyruvate	274.686	179.955	237.879	251.143	177.224	225.084	231.118	232.355	256.535	223.12	218.594	205.884	225.637	204.728	216.385	123.599	227.226	290.928	106.175	83.8737	208.956	285.88	193.885	164.707	84.0778	156.229	170.823	61.5561
	C00117	R5P	0	0	0	0	0	0	0	0	0	0	0	0	0	0	0	0	0	0	6.52842	8.69625	0	0	0	0	0	0	0	0
	C01182	Ribulose 1,5-diphosphate	0	0	0	0	0	0	0	0	0	0	0	0	0	0	0	0	0	0	0	3.76994	0	0	0	0	0	0	0	0
	C00199	Ru5P	3.29746	9.72101	7.79058	5.39565	5.46731	6.69108	6.37778	5.30217	6.19806	6.45391	11.889	22.6867	8.1298	18.0259	8.67455	13.3815	8.76736	26.3937	13.0112	17.0456	9.58819	20.7664	11.0149	12.5101	7.83282	10.9541	13.4398	12.448
	C05382	S7P	0	0	0	0	2.23739	0	0	0	0	0	0	0	0	0	0	0	0	0	8.87406	17.4241	0	0	0	0	4.05695	0	4.31431	6.10402
	C00818	Saccharate	2.04499	1.90754	2.08681	2.10666	0.896382	2.19293	1.48572	0.86644	1.05299	1.21707	0.840704	0.877627	3.08249	3.82148	2.85167	2.04523	1.27517	1.27896	1.58269	1.47684	1.19309	1.08857	0.909185	1.57838	2.39942	1.70126	3.06031	2.24769
	C00213	Sarcosine	0	3.22403	2.55942	3.33123	2.49676	4.35624	3.60201	2.8294	0	0	0	0	3.7813	4.84566	3.99728	2.24803	0	4.93737	2.17858	3.31797	3.64331	4.0451	0	2.47376	0	0	0	0
	C08277	Sebacate	0	0	0	0	0	0	0	0	0.108607	0	0	0	0	0	0	0	0	0	0	0.09134	0	0.108792	0	0	0	0.105556	0	0
	C00065	Ser	238.642	242.296	138.156	278.582	259.122	212.842	285.442	239.203	217.387	175.013	165.508	197.74	182.692	145.851	233.665	222.727	73.5651	171.417	126.949	124.407	254.688	184.109	156.692	186.593	141.069	164.39	180.862	185.03
	C00780	Serotonin	21.4112	13.6998	16.0767	22.1896	14.6485	18.3169	21.3753	16.0793	18.5245	19.5602	21.9089	28.7626	28.1004	24.6021	19.9066	17.9681	25.1938	26.0031	4.60727	3.76745	21.2597	23.3004	18.6589	27.4258	12.1138	17.9672	9.9767	16.0813
	C00315	Spermidine	0	0	0	0	0	0	0	0	0	0	0	0	0	0	0	0	0	0	2.02719	4.22567	0	0	0	0	0	0	0	0
	C00042	Succinate	19.8596	22.5339	25.6285	30.1238	41.9571	74.1464	41.652	17.8818	21.7309	26.8752	23.761	14.7491	20.565	70.1325	54.7422	10.4867	49.5258	308.531	16.8774	39.9196	30.0845	122.516	27.4259	38.8181	11.3749	9.15812	22.9459	16.4843
	C00245	Taurine	840.597	712.933	577.069	740.507	717.446	708.57	775.492	568.397	657.555	653.801	659.261	571.828	1028.81	1058.28	728.871	641.15	876.865	886.325	598.389	614.498	779.994	1022.72	755.98	733.795	826.055	538.342	1019.97	758.595
	C05122	Taurocholate	1.26584	1.80698	3.42846	2.76602	1.02689	0.397271	0.48151	0.980633	0.663664	1.19435	0.32932	0.516546	2.4672	3.03692	1.6064	2.36722	0.506555	0.554172	1.125	2.58206	132.353	1.37891	1.14824	0.45895	1.14143	4.23965	7.15112	2.62953
	C06337	Terephthalate	0.244095	0.312135	0.27637	0.308709	0	0.115905	0.195475	0.293843	0.41121	0.360918	0.403059	0.407654	0.351803	0.522323	0.401381	0.282787	0.352652	0.525634	0.408372	0.161325	0.352819	0.233313	0.49465	0.278343	0	0	0.51644	0.420717
	C00188	Thr	389.357	359.269	199.944	383.997	276.345	253.481	378.735	258.252	198.202	169.613	174.4	235.952	271.145	213.879	319.902	262.373	121.65	252.474	151.774	150.696	207.355	230.815	221.125	173.438	162.34	222.078	244.428	258.834
	C01620	Threonate	32.0532	26.8309	25.3277	27.4601	32.0327	27.974	31.7491	24.7227	29.5645	38.7248	25.7131	28.766	34.3138	45.6103	36.6063	27.1587	40.8025	57.6281	46.3794	56.0965	31.3119	49.5358	32.1622	34.4901	27.7541	21.9683	35.9883	29.6615
	C00178	Thymine	416.494	423.363	432.849	328.344	385.094	489.875	511.326	391.8	409.692	473.727	415.778	408.839	269.969	281.117	301.223	312.846	440.555	477.946	324.698	367.807	341.326	487.681	456.573	337.667	360.315	582.7	254.648	252.143
	C02341	trans-Aconitate	0	0	0	0	0	0	0	0	0	0	0	0	0	0	0	0	0	0	0	0	0	1.30692	0	0	0	0	0	0
	C01004	Trigonelline	0	0	0	2.24818	1.97388	0	1.63572	1.69198	0	0	0	0	0	0	0	2.2953	0	2.28632	0	0	0	2.76029	0	2.32533	0	0	0	0
	C01104	Trimethylamine N-oxide	3.34483	3.75951	3.38411	7.96631	4.02552	12.5984	3.01153	1.95987	4.0488	1.8196	2.84487	2.89633	2.46948	4.44996	7.84312	4.78768	3.07079	9.97648	1.24135	0	5.58136	7.36701	3.97542	12.4966	5.14853	3.50468	1.74455	2.90941
	C00078	Trp	160.026	167.643	111.072	154.814	136.043	141.827	180.906	127.257	105.091	113.99	104.971	131.48	203.627	90.6663	138.813	133.59	134.544	103.888	98.1533	96.0483	155.953	82.3056	122.243	71.6051	130.695	112.872	159.519	162.758
	C00082	Tyr	101.714	110.722	69.0013	134.077	114.417	100.738	102.126	79.2686	75.1267	56.0052	66.0061	62.1708	109.593	108.863	132.745	76.6843	109.225	125.59	73.3655	100.252	209.452	84.8716	61.3203	54.9032	71.1419	82.995	110.974	110.32
	C00015	UDP	0	0	0	0	0	0	0	0	0	0	0	0	0	0	0	0	0	0	1.59045	1.67069	0	0	0	0	0	0	0	0
	C00029	UDP-glucose	0	0	0	0	0	0	0	0	0	0	0	0	0	0	0	0	0	0	0.460811	2.09569	0	0	0	0	0	0	0	0
	C00167	UDP-glucuronate	0	0	0	0	0	0	0	0	0	0	0	0	0	0	0	0	0	0	0	0.23228	0	0	0	0	0	0	0	0
	C00043	UDP-N-acetylglucosamine	0	0	0	0	0	0	0	0	0	0	0	0	0	0	0	0	0	0.321379	0.50456	0.680317	0	0.363701	0	0	0	0	0	0
	C00105	UMP	0	0	0	0	0	0	0	0	0	0	0	0	0	0	0	0	0	0	2.20254	3.32252	0	0	0	0	0	0	0	0
	C00106	Uracil	0	0	0	0	0	0	0	0	0	0	0	0	0	0	0	0	0	24.282	0	0	0	0	0	0	0	0	0	0
	C00366	Urate	66.8124	82.8523	70.4432	75.9895	147.97	91.8039	111.581	55.6039	55.8972	57.6554	59.8291	57.0396	121.373	141.202	86.0782	95.0183	123.147	260.61	58.6194	84.9093	86.1163	158.11	74.7469	63.228	75.6553	65.7564	115.874	66.3496
	C00086	Urea	10436.8	12268.4	11931.3	10588.8	9937.22	11265.4	8718.66	8506.77	7063.31	8685.29	8298.38	8486.8	12370.1	9130.9	10386.5	9799	9694.63	7522.74	9907.3	8486.35	7688.66	10535.1	7328.68	10061.8	11436.3	9620.1	8160.29	8810.44
	C00299	Uridine	0	0	0	0	0	0	23.1352	0	0	0	14.8414	21.2333	0	0	0	0	27.909	52.4392	23.8598	0	0	37.2367	26.1388	0	0	0	16.5988	0
	C00075	UTP	0	0	0	0	0	0	0	0	0	0	0	0	0	0	0	0	0	0	1.28121	1.19204	0	0	0	0	0	0	0	0
	C00183	Val	402.693	369.082	273.832	345.082	258.941	252.134	294.052	272.911	187.586	173.491	190.75	201.764	292.684	269.565	294.468	275.318	205.571	260.777	184.376	216.234	288.186	263.355	194.181	194.065	225.163	365.913	261.614	275.835
	C00385	Xanthine	0	0	0	0	0	0	0	0	0	0	0	0	0	0	0	0	0	0	0	0	0	0	0	0	78.9258	0	53.8807	104.274
	C00655	XMP	0	0	0	0	0	0	0	0	0	0	0	0	0	0	0	0	0	0	0.509629	0.9808	0	0	0	0	0	0	0	0
	# MasterHands Ver.2.18.0.2
	# Engine Ver.1.48
