# Supplementary material for: Gut microbial factors predict disease severity in a mouse model of multiple sclerosis
Source: Nat Microbiol. 2024 Jul 15;9(9):2244–61. doi: 10.1038/s41564-024-01761-3 (PMC11371644; doi:10.1038/s41564-024-01761-3)
Supplement: Supplementary file 4 — Statistical source data. [file 41564_2024_1761_MOESM4_ESM.xlsx]

## Sheet: 1A
Figure 1
a, This figure panel contains no data.

## Sheet: 1B
Figure 1
b, This figure panel contains no data.

## Sheet: 1C
Figure 1
c, V4 16S rRNA gene sequencing data from specific-pathogen-free (SPF) mice from Charles River (CR_WT), MUC2-competent (Muc2_WT) and MUC2-knockout (Muc2_KO) mice, used to generate Bray-Curtis NMDS and weighted UniFrac PCoA plots.
								MOUSE_ID	M2-MD-100	M2-MD-101	M2-MD-102	M2-MD-113	M2-MD-114	M2-MD-115	M2-MD-116	M2-MD-117	M2-MD-145	M2-MD-146	M2-MD-147	M2-MD-149	MD-515	MD-516	MD-517	MD-518	MD-519	MD-520	MD-521	MD-522	MD-523	MD-524	MD-531	MD-532	MD-533	MD-534	M2-MD-098	M2-MD-099
								DIET	FR	FR	FR	FF	FF	FF	FF	FF	FR	FR	FR	FR	FR	FR	FR	FR	FR	FR	FR	FR	FR	FR	FF	FF	FF	FF	FR	FR
								COLONIZATION	SPF	SPF	SPF	SPF	SPF	SPF	SPF	SPF	SPF	SPF	SPF	SPF	SPF	SPF	SPF	SPF	SPF	SPF	SPF	SPF	SPF	SPF	SPF	SPF	SPF	SPF	SPF	SPF
								GENOTYPE	MUC2_WT	MUC2_WT	MUC2_WT	MUC2_WT	MUC2_WT	MUC2_WT	MUC2_WT	MUC2_WT	MUC2_KO	MUC2_KO	MUC2_KO	MUC2_KO	C57BL6	C57BL6	C57BL6	C57BL6	C57BL6	C57BL6	C57BL6	C57BL6	C57BL6	C57BL6	C57BL6	C57BL6	C57BL6	C57BL6	MUC2_WT	MUC2_WT
								GENOTYPE ABBREV	WT	WT	WT	WT	WT	WT	WT	WT	KO	KO	KO	KO	WT	WT	WT	WT	WT	WT	WT	WT	WT	WT	WT	WT	WT	WT	WT	WT
	DOMAIN	PHYLUM	CLASS	ORDER	FAMILY	GENUS	SPECIES	ID	S_100SPFD0FR	S_101SPFD0FR	S_102SPFD0FR	S_113SPFD0FF	S_114SPFD0FF	S_115SPFD0FF	S_116SPFD0FF	S_117SPFD0FF	S_145SPFD0FR	S_146SPFD0FR	S_147SPFD0FR	S_149SPFD0FR	S_515-D0-Before-EAE	S_516-D0-Before-EAE	S_517-D0-Before-EAE	S_518-D0-Before-EAE	S_519-D0-Before-EAE	S_520-D0-Before-EAE	S_521-D0-Before-EAE	S_522-D0-Before-EAE	S_523-D0-Before-EAE	S_524-D0-Before-EAE	S_531-D0-Before-EAE	S_532-D0-Before-EAE	S_533-D0-Before-EAE	S_534-D0-Before-EAE	S_98SPFD0FR	S_99SPFD0FR
	d__Bacteria	p__Bacteroidota	c__Bacteroidia	o__Bacteroidales	f__Muribaculaceae	g__Muribaculaceae	s__uncultured_bacterium	OTU_0001	1704	1441	2646	701	758	614	992	1262	3102	2279	1353	2066	7879	5527	5461	7271	7397	5234	8320	4745	5219	4895	1227	1008	50	1897	1380	2197
	d__Bacteria	p__Firmicutes	c__Bacilli	o__Lactobacillales	f__Lactobacillaceae	g__Lactobacillus	__	OTU_0002	769	769	1319	1297	499	1105	420	666	507	400	216	324	5139	5024	2588	6188	3002	5812	5969	3741	3716	2713	6187	3176	14322	9142	950	623
	d__Bacteria	p__Firmicutes	c__Bacilli	o__Erysipelotrichales	f__Erysipelotrichaceae	g__Faecalibaculum	s__uncultured_bacterium	OTU_0003	4140	4817	7436	217	608	1481	424	101	18308	8462	4278	6574	0	0	0	0	0	0	0	0	0	0	0	0	0	0	6863	5968
	d__Bacteria	p__Firmicutes	c__Clostridia	o__Lachnospirales	f__Lachnospiraceae	__	__	OTU_0004	382	60	63	356	1260	1027	605	528	254	239	139	295	108	1219	1421	4991	1216	1345	402	3163	963	2043	2231	2107	1437	1310	72	677
	d__Bacteria	p__Bacteroidota	c__Bacteroidia	o__Bacteroidales	f__Bacteroidaceae	g__Bacteroides	__	OTU_0005	445	180	489	581	212	435	701	918	1758	889	447	689	699	330	445	573	1805	1294	762	711	525	785	607	820	146	614	261	536
	d__Bacteria	p__Verrucomicrobiota	c__Verrucomicrobiae	o__Verrucomicrobiales	f__Akkermansiaceae	g__Akkermansia	s__Akkermansia_muciniphila	OTU_0006	931	467	1726	411	1034	298	1146	450	2801	1879	1072	1688	0	0	0	0	0	0	0	0	0	0	0	0	0	0	434	882
	d__Bacteria	p__Firmicutes	c__Clostridia	o__Lachnospirales	f__Lachnospiraceae	g__Lachnospiraceae_NK4A136_group	s__uncultured_bacterium	OTU_0007	599	367	417	0	0	22	0	0	485	590	530	2022	0	0	0	0	0	0	0	0	70	0	0	0	0	0	314	781
	d__Bacteria	p__Bacteroidota	c__Bacteroidia	o__Bacteroidales	f__Rikenellaceae	g__Alistipes	s__uncultured_bacterium	OTU_0008	380	316	531	662	348	366	608	1159	766	793	610	817	189	84	266	672	2419	874	272	177	953	955	924	472	0	575	387	507
	d__Bacteria	p__Firmicutes	c__Clostridia	o__Lachnospirales	f__Lachnospiraceae	g__Lachnospiraceae_NK4A136_group	__	OTU_0009	92	0	81	61	261	482	204	84	23	142	137	108	650	364	1750	475	2565	5284	167	717	4058	3759	153	310	102	0	0	471
	d__Bacteria	p__Firmicutes	c__Bacilli	o__Erysipelotrichales	f__Erysipelotrichaceae	g__Turicibacter	s__Turicibacter_sp.	OTU_0010	78	463	234	0	0	0	0	0	543	160	515	28	361	294	331	403	581	536	516	73	756	0	0	0	0	0	264	422
	d__Bacteria	p__Firmicutes	c__Clostridia	o__Lachnospirales	f__Lachnospiraceae	g__Lachnoclostridium	__	OTU_0011	132	18	70	221	333	512	170	194	176	253	126	114	0	111	110	342	267	360	0	66	165	676	658	1539	386	922	46	173
	d__Bacteria	p__Bacteroidota	c__Bacteroidia	o__Bacteroidales	f__Rikenellaceae	g__Alistipes	__	OTU_0012	0	0	3	4	0	0	8	4	0	0	0	4	412	380	346	699	1173	853	324	478	628	905	1075	681	323	838	0	2
	d__Bacteria	p__Firmicutes	c__Bacilli	o__Erysipelotrichales	f__Erysipelotrichaceae	g__Faecalibaculum	__	OTU_0013	0	0	16	0	0	0	0	0	0	0	0	16	949	1435	325	1007	97	0	237	0	536	0	1627	1679	2356	1578	0	0
	d__Bacteria	p__Firmicutes	c__Bacilli	o__Lactobacillales	f__Lactobacillaceae	g__Lactobacillus	s__Lactobacillus_gasseri	OTU_0014	999	963	2165	2626	975	1693	118	676	637	537	269	320	0	0	0	0	0	0	0	0	0	0	0	0	0	0	1657	1376
	d__Bacteria	p__Firmicutes	c__Clostridia	o__Oscillospirales	f__Oscillospiraceae	g__uncultured	__	OTU_0015	0	11	0	271	623	404	306	339	0	26	25	28	42	138	535	567	549	394	0	298	250	34	1865	852	263	503	0	0
	d__Bacteria	p__Bacteroidota	c__Bacteroidia	o__Bacteroidales	f__Rikenellaceae	g__Alistipes	s__Alistipes_finegoldii	OTU_0016	108	85	479	788	343	518	960	1323	704	333	202	327	0	0	0	0	0	0	0	0	0	0	0	0	0	0	225	251
	d__Bacteria	p__Bacteroidota	c__Bacteroidia	o__Bacteroidales	f__Muribaculaceae	g__Muribaculaceae	__	OTU_0017	124	187	293	0	50	0	43	0	197	124	114	60	357	287	235	438	376	302	680	578	315	304	0	0	0	0	243	157
	d__Bacteria	p__Bacteroidota	c__Bacteroidia	o__Bacteroidales	f__Rikenellaceae	g__Rikenellaceae_RC9_gut_group	__	OTU_0018	0	10	42	213	118	230	247	370	219	149	146	249	79	122	235	0	441	0	82	71	281	432	523	645	0	573	20	0
	d__Bacteria	p__Firmicutes	c__Clostridia	o__Lachnospirales	f__Lachnospiraceae	g__Blautia	__	OTU_0019	30	0	126	0	0	0	9	0	91	146	74	0	0	133	762	885	309	622	47	0	255	294	1690	1253	968	1329	0	0
	d__Bacteria	p__Firmicutes	c__Clostridia	o__Clostridiales	f__Clostridiaceae	g__Clostridium_sensu_stricto_1	__	OTU_0020	127	121	301	132	275	446	231	94	304	424	126	220	0	0	0	0	0	413	378	348	0	40	378	363	337	264	90	111
	d__Bacteria	p__Bacteroidota	c__Bacteroidia	o__Bacteroidales	f__Prevotellaceae	g__Prevotellaceae_UCG-001	s__uncultured_bacterium	OTU_0021	83	84	237	4	0	0	0	0	408	409	161	291	370	245	325	348	791	450	600	183	362	215	0	3	0	2	77	133
	d__Bacteria	p__Firmicutes	c__Clostridia	o__Oscillospirales	f__Oscillospiraceae	__	__	OTU_0022	77	31	65	75	304	211	146	279	229	203	169	294	0	140	474	354	595	140	95	209	172	113	199	849	111	390	0	100
	d__Bacteria	p__Firmicutes	c__Clostridia	o__Clostridia_UCG-014	f__Clostridia_UCG-014	g__Clostridia_UCG-014	__	OTU_0023	175	53	24	43	210	104	134	0	541	524	283	389	252	18	224	248	234	142	248	27	191	24	106	285	41	122	0	203
	d__Bacteria	p__Firmicutes	c__Clostridia	o__Lachnospirales	f__Lachnospiraceae	g__GCA-900066575	s__uncultured_bacterium	OTU_0024	52	195	0	201	404	348	292	259	20	43	26	46	0	210	105	568	0	900	0	489	522	1157	233	611	132	486	0	133
	d__Bacteria	p__Firmicutes	c__Clostridia	o__Oscillospirales	f__Oscillospiraceae	g__Colidextribacter	__	OTU_0025	58	0	84	389	945	429	283	440	48	129	62	177	0	57	95	253	89	40	13	58	0	59	949	736	164	598	0	21
	d__Bacteria	p__Bacteroidota	c__Bacteroidia	o__Bacteroidales	f__Marinifilaceae	g__Odoribacter	s__uncultured_bacterium	OTU_0026	66	44	50	299	86	185	166	373	36	0	61	45	124	147	171	242	347	205	215	134	243	259	390	391	97	302	72	29
	d__Bacteria	p__Firmicutes	c__Clostridia	o__Lachnospirales	f__Lachnospiraceae	g__Lachnospiraceae_UCG-006	s__uncultured_bacterium	OTU_0027	131	64	227	19	55	38	0	23	87	39	47	47	277	247	578	997	376	0	417	264	557	742	0	0	0	0	113	0
	d__Bacteria	p__Bacteroidota	c__Bacteroidia	o__Bacteroidales	f__Tannerellaceae	g__Parabacteroides	s__Parabacteroides_goldsteinii	OTU_0028	68	0	76	212	181	131	865	542	273	136	133	172	69	79	55	0	86	37	0	0	0	53	260	378	38	260	74	45
	d__Bacteria	p__Firmicutes	c__Clostridia	o__Oscillospirales	f__Oscillospiraceae	g__uncultured	s__unidentified	OTU_0029	121	0	72	316	1420	819	326	339	73	47	0	70	0	0	0	0	173	0	0	0	0	0	456	521	141	539	65	138
	d__Bacteria	p__Firmicutes	c__Clostridia	o__Lachnospirales	f__Lachnospiraceae	g__uncultured	s__uncultured_bacterium	OTU_0030	76	16	39	94	367	126	181	135	92	69	67	130	0	0	130	544	154	220	0	155	37	192	72	0	45	63	15	52
	d__Bacteria	p__Actinobacteriota	c__Actinobacteria	o__Bifidobacteriales	f__Bifidobacteriaceae	g__Bifidobacterium	__	OTU_0031	0	47	42	0	0	0	0	0	95	115	77	0	1331	321	477	591	0	271	783	0	1369	0	548	744	597	479	0	20
	d__Bacteria	p__Proteobacteria	c__Gammaproteobacteria	o__Burkholderiales	f__Sutterellaceae	g__Parasutterella	s__Burkholderiales_bacterium	OTU_0032	65	0	57	55	30	0	46	34	228	80	136	35	292	180	162	164	44	137	232	182	116	0	267	304	190	256	82	107
	d__Bacteria	p__Bacteroidota	c__Bacteroidia	o__Bacteroidales	f__Muribaculaceae	g__Muribaculum	s__Muribaculum_intestinale	OTU_0033	0	0	0	0	0	0	0	0	0	0	0	0	601	391	565	403	463	495	411	493	660	572	168	0	13	0	0	0
	d__Bacteria	p__Firmicutes	c__Clostridia	o__Peptostreptococcales-Tissierellales	f__Peptostreptococcaceae	g__Romboutsia	__	OTU_0034	0	0	0	0	0	0	0	0	0	0	0	0	0	0	0	0	172	0	0	0	0	0	899	1802	1524	729	0	0
	d__Bacteria	p__Deferribacterota	c__Deferribacteres	o__Deferribacterales	f__Deferribacteraceae	g__Mucispirillum	s__Mucispirillum_schaedleri	OTU_0035	565	0	29	0	1259	1419	15	52	45	28	17	194	0	39	161	0	120	0	0	60	29	51	381	253	24	204	10	125
	d__Bacteria	p__Firmicutes	c__Clostridia	o__Lachnospirales	f__Lachnospiraceae	g__Lachnospiraceae_UCG-001	__	OTU_0036	0	0	0	0	0	0	0	0	0	0	0	0	0	524	0	1541	213	738	413	749	0	0	0	0	0	0	0	57
	d__Bacteria	p__Firmicutes	c__Clostridia	o__Lachnospirales	f__Lachnospiraceae	g__uncultured	__	OTU_0037	120	48	21	0	0	26	34	0	16	25	0	73	59	152	152	92	111	124	83	892	288	424	0	32	0	0	0	189
	d__Bacteria	p__Firmicutes	c__Clostridia	o__Lachnospirales	f__Lachnospiraceae	g__Blautia	s__Lachnospiraceae_bacterium	OTU_0038	81	52	0	226	879	656	326	417	0	0	3	0	0	0	0	54	0	0	0	76	0	0	0	359	0	211	0	24
	d__Bacteria	p__Firmicutes	c__Clostridia	o__Oscillospirales	f__Oscillospiraceae	g__Oscillibacter	__	OTU_0039	175	97	82	145	397	196	204	181	89	153	88	138	0	0	0	53	0	0	0	0	0	0	100	84	0	0	24	89
	d__Bacteria	p__Desulfobacterota	c__Desulfovibrionia	o__Desulfovibrionales	f__Desulfovibrionaceae	g__Bilophila	s__uncultured_bacterium	OTU_0040	114	31	40	169	1141	385	185	133	61	68	0	76	0	0	0	0	0	0	0	0	0	0	0	0	0	0	46	96
	d__Bacteria	p__Firmicutes	c__Clostridia	o__Oscillospirales	f__Oscillospiraceae	g__uncultured	s__uncultured_bacterium	OTU_0041	224	39	39	202	474	446	247	260	64	33	50	220	0	0	0	0	0	0	0	0	0	0	0	0	0	0	57	129
	d__Bacteria	p__Firmicutes	c__Clostridia	o__Oscillospirales	f__Ruminococcaceae	g__Ruminococcus	s__unidentified	OTU_0042	99	106	67	0	0	0	0	0	107	118	80	251	89	0	0	52	257	292	88	56	0	39	0	0	0	0	0	94
	d__Bacteria	p__Bacteroidota	c__Bacteroidia	o__Bacteroidales	f__Muribaculaceae	__	__	OTU_0043	0	0	0	0	0	0	0	0	0	0	0	0	465	233	420	305	391	118	197	0	632	0	0	0	0	0	0	0
	d__Bacteria	p__Firmicutes	c__Clostridia	o__Oscillospirales	f__[Eubacterium]_coprostanoligenes_group	g__[Eubacterium]_coprostanoligenes_group	__	OTU_0044	0	0	0	202	189	318	122	143	115	77	39	0	0	0	0	0	0	0	0	0	0	0	112	93	0	271	0	0
	d__Bacteria	p__Firmicutes	c__Clostridia	o__Clostridia_UCG-014	f__Clostridia_UCG-014	g__Clostridia_UCG-014	s__unidentified	OTU_0045	125	0	53	0	142	17	0	0	422	189	127	287	0	13	34	49	37	0	0	0	0	19	117	82	0	74	0	103
	d__Bacteria	p__Firmicutes	c__Clostridia	o__Oscillospirales	f__Oscillospiraceae	g__Intestinimonas	__	OTU_0046	22	0	0	91	252	143	163	168	0	0	0	0	0	0	52	51	24	85	0	0	69	0	223	402	100	259	29	34
	d__Bacteria	p__Bacteroidota	c__Bacteroidia	o__Bacteroidales	f__Muribaculaceae	g__Muribaculaceae	s__unidentified	OTU_0047	119	87	89	0	0	0	0	0	201	121	166	0	0	91	82	0	436	113	133	34	62	47	0	0	0	0	0	136
	d__Bacteria	p__Firmicutes	c__Clostridia	o__Peptostreptococcales-Tissierellales	f__Peptostreptococcaceae	__	__	OTU_0048	0	0	0	0	0	0	0	0	0	0	0	0	0	0	0	0	0	0	0	0	0	0	788	1478	1233	511	0	0
	d__Bacteria	p__Bacteroidota	c__Bacteroidia	o__Bacteroidales	f__Muribaculaceae	g__Muribaculum	__	OTU_0049	228	137	71	77	83	56	114	103	228	117	129	99	0	0	0	0	0	0	0	0	0	0	0	0	0	0	177	253
	d__Bacteria	p__Firmicutes	c__Clostridia	o__Oscillospirales	f__Oscillospiraceae	g__Oscillibacter	s__[Clostridium]_leptum	OTU_0050	0	2	0	0	0	0	0	0	0	0	0	0	0	41	135	160	131	0	41	152	184	118	516	400	0	275	0	0
	d__Bacteria	p__Firmicutes	c__Clostridia	o__Lachnospirales	f__Lachnospiraceae	g__Roseburia	s__uncultured_bacterium	OTU_0051	98	0	42	123	434	421	194	326	49	18	26	20	0	0	0	0	0	0	0	0	0	0	0	0	0	0	55	84
	d__Bacteria	p__Firmicutes	c__Clostridia	o__Oscillospirales	f__Ruminococcaceae	g__[Eubacterium]_siraeum_group	s__uncultured_bacterium	OTU_0052	212	140	139	0	0	0	0	0	257	157	126	95	0	118	66	213	44	0	79	0	323	172	0	0	0	0	75	150
	d__Bacteria	p__Firmicutes	c__Clostridia	o__Lachnospirales	f__Lachnospiraceae	g__uncultured	s__unidentified	OTU_0053	49	11	49	0	118	71	51	55	84	34	15	43	0	0	57	271	9	0	0	0	0	10	27	183	76	186	23	31
	d__Bacteria	p__Bacteroidota	c__Bacteroidia	o__Bacteroidales	f__Bacteroidaceae	g__Bacteroides	s__Bacteroides_dorei	OTU_0054	0	0	0	86	333	57	740	561	276	222	188	355	0	0	0	0	0	0	0	0	0	0	0	0	0	0	0	0
	d__Bacteria	p__Firmicutes	c__Clostridia	o__Lachnospirales	f__Lachnospiraceae	g__Lachnoclostridium	s__human_gut	OTU_0055	0	0	0	0	0	53	0	0	0	0	0	0	0	0	113	277	41	41	0	259	0	487	152	189	59	0	0	0
	d__Bacteria	p__Firmicutes	c__Clostridia	o__Peptococcales	f__Peptococcaceae	g__uncultured	__	OTU_0056	56	21	41	32	222	96	136	51	74	73	46	98	0	0	0	0	0	0	0	0	0	0	45	43	0	37	0	53
	d__Bacteria	p__Firmicutes	c__Clostridia	o__Oscillospirales	f__Ruminococcaceae	g__Anaerotruncus	s__Anaerotruncus_sp.	OTU_0057	0	0	0	0	0	0	0	0	0	0	0	0	0	0	57	125	201	145	0	0	280	0	251	313	114	145	0	0
	d__Bacteria	p__Bacteroidota	c__Bacteroidia	o__Bacteroidales	f__Muribaculaceae	g__Muribaculaceae	s__uncultured_Bacteroidales	OTU_0058	69	85	168	38	45	39	47	44	0	57	0	33	0	0	0	0	0	0	195	374	0	0	0	0	0	0	109	159
	d__Bacteria	p__Firmicutes	c__Clostridia	o__Oscillospirales	f__[Eubacterium]_coprostanoligenes_group	g__[Eubacterium]_coprostanoligenes_group	s__gut_metagenome	OTU_0059	106	19	188	0	0	0	0	0	0	67	107	80	0	0	0	0	207	0	38	0	63	0	0	0	0	0	102	63
	d__Bacteria	p__Proteobacteria	c__Gammaproteobacteria	o__Enterobacterales	f__Enterobacteriaceae	g__Escherichia-Shigella	__	OTU_0060	10	0	36	43	31	52	45	22	0	30	0	0	0	0	0	0	0	0	0	0	0	0	289	133	53	0	0	0
	d__Bacteria	p__Firmicutes	c__Clostridia	o__Lachnospirales	f__Lachnospiraceae	g__uncultured	s__Clostridium_sp.	OTU_0061	119	62	7	0	48	46	27	22	6	0	0	14	0	0	42	287	24	69	0	0	58	147	67	93	28	184	0	103
	d__Bacteria	p__Firmicutes	c__Clostridia	o__Oscillospirales	f__Ruminococcaceae	__	__	OTU_0062	19	0	6	0	119	88	23	43	11	17	0	8	3	0	58	45	29	78	0	0	0	85	265	221	86	325	0	12
	d__Bacteria	p__Firmicutes	c__Clostridia	o__Oscillospirales	f__Oscillospiraceae	g__uncultured	s__Clostridium_sp.	OTU_0063	118	88	79	73	154	115	75	0	39	0	28	82	0	0	0	0	0	51	0	0	0	56	0	0	0	0	81	95
	d__Bacteria	p__Firmicutes	c__Clostridia	o__Lachnospirales	f__Lachnospiraceae	g__Tuzzerella	s__uncultured_organism	OTU_0064	0	0	0	96	183	104	97	95	0	16	0	23	0	0	65	63	19	0	0	27	74	0	284	351	73	244	0	0
	d__Bacteria	p__Firmicutes	c__Clostridia	o__Lachnospirales	f__Lachnospiraceae	g__[Eubacterium]_fissicatena_group	s__uncultured_bacterium	OTU_0065	0	0	0	0	0	0	0	0	0	0	0	0	35	0	120	0	0	0	77	0	57	0	0	251	0	106	0	0
	d__Bacteria	p__Firmicutes	c__Clostridia	o__Peptococcales	f__Peptococcaceae	g__uncultured	s__unidentified	OTU_0066	0	0	0	0	0	0	0	0	0	0	0	0	0	124	114	220	133	123	67	83	0	191	298	255	0	75	0	0
	d__Bacteria	p__Firmicutes	c__Clostridia	o__Lachnospirales	f__Lachnospiraceae	g__Lachnospiraceae_NK4A136_group	s__uncultured_Clostridiales	OTU_0067	0	0	0	30	66	0	0	42	0	0	0	0	0	47	0	203	0	256	0	301	0	367	76	387	0	0	0	0
	d__Bacteria	p__Firmicutes	c__Clostridia	o__Lachnospirales	f__Lachnospiraceae	g__[Eubacterium]_xylanophilum_group	s__uncultured_bacterium	OTU_0068	139	61	51	51	180	132	111	35	94	74	94	139	0	0	0	0	0	0	0	0	81	0	0	0	0	0	0	113
	d__Bacteria	p__Actinobacteriota	c__Coriobacteriia	o__Coriobacteriales	f__Atopobiaceae	__	__	OTU_0069	0	0	0	0	0	0	0	0	63	61	64	0	339	160	114	96	0	0	109	0	127	0	35	0	0	0	0	0
	d__Bacteria	p__Firmicutes	c__Clostridia	o__Oscillospirales	f__Ruminococcaceae	g__Anaerotruncus	__	OTU_0070	99	18	32	82	69	261	93	79	22	17	14	0	0	0	0	0	0	0	0	0	0	15	39	0	0	0	33	17
	d__Bacteria	p__Firmicutes	c__Clostridia	o__Lachnospirales	f__Lachnospiraceae	g__Lachnospiraceae_UCG-001	s__uncultured_organism	OTU_0071	0	0	0	0	0	0	0	0	0	0	0	0	0	385	0	401	0	227	0	611	0	0	0	0	0	0	0	0
	d__Bacteria	p__Actinobacteriota	c__Coriobacteriia	o__Coriobacteriales	f__Eggerthellaceae	g__Enterorhabdus	s__Adlercreutzia_mucosicola	OTU_0072	0	36	47	61	102	145	71	92	22	30	0	45	0	0	0	74	0	0	0	0	0	0	0	0	0	0	0	37
	d__Bacteria	p__Firmicutes	c__Clostridia	o__Oscillospirales	f__Butyricicoccaceae	g__UCG-009	s__[Clostridium]_leptum	OTU_0073	18	3	0	40	241	225	125	0	12	11	0	0	0	0	0	49	0	0	0	0	40	19	215	310	0	236	0	0
	d__Bacteria	p__Firmicutes	c__Clostridia	o__Lachnospirales	f__Lachnospiraceae	g__Lachnospiraceae_FCS020_group	s__mouse_gut	OTU_0074	0	0	0	13	0	39	0	0	0	0	0	0	24	0	166	107	0	242	0	287	113	262	0	0	0	0	0	0
	d__Bacteria	p__Firmicutes	c__Bacilli	o__RF39	f__RF39	g__RF39	__	OTU_0075	59	53	0	0	23	16	31	0	124	145	63	87	4	25	14	10	88	25	20	16	35	18	47	21	6	0	0	19
	d__Bacteria	p__Firmicutes	c__Clostridia	o__Lachnospirales	f__Lachnospiraceae	g__ASF356	__	OTU_0076	0	0	0	46	0	61	14	30	41	0	0	27	0	0	0	242	106	184	0	104	236	327	0	0	0	0	0	47
	d__Bacteria	p__Firmicutes	c__Clostridia	o__Oscillospirales	f__UCG-010	g__UCG-010	s__uncultured_organism	OTU_0077	20	63	0	35	69	52	94	95	83	82	47	29	0	0	79	26	61	26	18	21	62	29	89	19	0	36	44	64
	d__Bacteria	p__Firmicutes	c__Clostridia	o__Oscillospirales	f__Oscillospiraceae	g__Oscillibacter	s__Oscillibacter_sp.	OTU_0078	147	0	49	15	71	104	41	0	13	0	30	72	0	38	0	0	0	0	0	0	0	31	178	160	36	35	40	66
	d__Bacteria	p__Proteobacteria	c__Alphaproteobacteria	o__Rhodospirillales	f__uncultured	g__uncultured	s__Azospirillum_sp.	OTU_0079	73	92	120	54	6	9	86	106	58	45	49	210	27	40	63	38	0	58	36	0	49	10	0	0	0	17	23	17
	d__Bacteria	p__Firmicutes	c__Clostridia	o__Oscillospirales	f__Ruminococcaceae	g__Incertae_Sedis	s__Acutalibacter_muris	OTU_0080	0	24	25	70	162	155	65	73	0	0	0	12	0	0	0	40	0	84	0	0	65	43	32	0	12	0	43	58
	d__Bacteria	p__Firmicutes	c__Bacilli	o__Lactobacillales	f__Enterococcaceae	g__Enterococcus	__	OTU_0081	0	0	0	0	0	0	0	0	0	0	0	0	0	0	0	0	0	0	0	0	0	0	0	0	0	0	0	0
	d__Bacteria	p__Firmicutes	c__Bacilli	o__Staphylococcales	f__Staphylococcaceae	g__Staphylococcus	__	OTU_0082	0	0	0	5	64	0	83	0	0	0	0	0	0	0	0	0	0	0	0	0	0	0	0	0	0	0	0	0
	d__Bacteria	p__Firmicutes	c__Clostridia	o__Oscillospirales	f__Oscillospiraceae	g__NK4A214_group	s__unidentified	OTU_0083	0	5	0	52	189	37	134	82	37	34	23	19	0	42	7	39	26	33	0	35	0	0	26	45	0	64	0	32
	d__Bacteria	p__Firmicutes	c__Clostridia	o__Oscillospirales	f__Butyricicoccaceae	g__Butyricicoccus	__	OTU_0084	0	0	0	0	0	0	0	0	0	6	0	0	0	101	321	83	235	45	0	53	0	37	50	66	58	52	0	0
	d__Bacteria	p__Firmicutes	c__Clostridia	o__Oscillospirales	f__Ruminococcaceae	g__uncultured	__	OTU_0085	26	0	22	168	272	187	106	163	0	0	0	3	0	0	0	0	0	0	0	0	0	0	94	198	0	73	0	7
	d__Bacteria	p__Firmicutes	c__Clostridia	o__Lachnospirales	f__Lachnospiraceae	g__Lachnoclostridium	s__Dorea_sp.	OTU_0086	0	80	0	18	272	24	0	56	0	0	0	0	0	0	0	184	0	0	0	0	0	0	228	98	0	272	0	0
	d__Bacteria	p__Firmicutes	c__Clostridia	o__Lachnospirales	f__Lachnospiraceae	g__Marvinbryantia	s__uncultured_bacterium	OTU_0087	22	63	52	114	81	185	93	211	0	0	0	0	0	0	0	127	0	0	0	0	0	79	0	281	0	0	136	0
	d__Bacteria	p__Desulfobacterota	c__Desulfovibrionia	o__Desulfovibrionales	f__Desulfovibrionaceae	g__uncultured	s__uncultured_Desulfovibrionaceae	OTU_0088	28	0	9	49	302	177	78	27	11	8	0	0	0	0	0	24	0	0	0	0	0	0	0	0	0	0	0	10
	d__Bacteria	p__Firmicutes	c__Clostridia	o__Lachnospirales	f__Lachnospiraceae	g__Lachnospiraceae_UCG-001	s__uncultured_bacterium	OTU_0089	0	0	0	0	0	0	0	0	0	0	0	34	0	0	0	0	0	0	0	0	0	0	0	0	0	0	0	0
	d__Bacteria	p__Firmicutes	c__Clostridia	o__Lachnospirales	f__Lachnospiraceae	g__ASF356	s__uncultured_bacterium	OTU_0090	44	43	0	0	0	0	0	0	97	72	42	59	0	0	0	0	0	0	0	0	0	0	0	0	0	0	0	110
	d__Bacteria	p__Firmicutes	c__Clostridia	o__Lachnospirales	f__Lachnospiraceae	g__GCA-900066575	__	OTU_0091	0	0	0	0	0	0	0	0	0	0	0	0	0	0	79	178	0	200	60	28	60	386	46	52	50	99	0	0
	d__Bacteria	p__Firmicutes	c__Clostridia	o__Lachnospirales	f__Lachnospiraceae	g__Roseburia	__	OTU_0092	0	0	0	0	0	0	0	0	0	0	0	0	0	0	209	0	0	76	0	130	0	0	0	122	50	0	0	0
	d__Bacteria	p__Firmicutes	c__Clostridia	o__Lachnospirales	f__Lachnospiraceae	g__Lachnospiraceae_UCG-006	__	OTU_0093	0	0	0	0	0	0	0	0	0	0	0	0	91	0	0	0	413	260	0	51	0	0	111	230	0	0	0	0
	d__Bacteria	p__Firmicutes	c__Clostridia	o__Lachnospirales	f__Lachnospiraceae	g__A2	s__Lachnospiraceae_bacterium	OTU_0094	0	0	0	52	160	133	92	145	62	0	121	0	0	0	0	42	98	0	0	0	14	0	0	0	0	35	0	0
	d__Bacteria	p__Firmicutes	c__Clostridia	o__Lachnospirales	f__Lachnospiraceae	g__Lachnoclostridium	s__uncultured_bacterium	OTU_0095	48	0	0	57	45	117	44	56	0	0	0	0	0	0	0	0	0	0	0	0	0	0	0	0	0	0	44	49
	d__Bacteria	p__Firmicutes	c__Clostridia	o__Lachnospirales	f__Lachnospiraceae	g__Shuttleworthia	s__uncultured_Roseburia	OTU_0096	0	0	0	0	0	0	0	0	0	0	0	0	30	114	0	183	141	66	0	202	94	203	0	0	0	0	0	0
	d__Bacteria	p__Cyanobacteria	c__Vampirivibrionia	o__Gastranaerophilales	f__Gastranaerophilales	g__Gastranaerophilales	s__uncultured_rumen	OTU_0097	0	6	0	19	0	37	0	0	13	0	0	0	0	30	0	108	179	0	45	0	36	43	0	56	0	0	0	16
	d__Bacteria	p__Firmicutes	c__Clostridia	o__Oscillospirales	f__Butyricicoccaceae	g__Butyricicoccus	s__uncultured_bacterium	OTU_0098	56	46	0	0	60	89	0	18	10	0	0	0	0	0	0	0	0	0	0	0	0	0	0	0	0	0	0	40
	d__Bacteria	p__Firmicutes	c__Clostridia	o__Oscillospirales	f__Ruminococcaceae	g__Incertae_Sedis	s__uncultured_Clostridiales	OTU_0099	0	5	0	18	87	92	19	24	5	12	15	6	0	14	28	15	25	0	0	26	0	49	69	118	29	63	0	0
	d__Bacteria	p__Firmicutes	c__Clostridia	o__Lachnospirales	f__Lachnospiraceae	g__A2	__	OTU_0100	59	29	0	0	0	0	0	0	0	0	0	0	0	0	0	0	0	278	0	0	0	0	0	0	50	0	0	32
	d__Bacteria	p__Firmicutes	c__Clostridia	o__Clostridia_vadinBB60_group	f__Clostridia_vadinBB60_group	g__Clostridia_vadinBB60_group	s__unidentified	OTU_0101	6	7	34	0	0	0	0	0	0	12	0	4	0	0	0	40	216	90	0	0	0	34	52	0	0	12	0	12
	d__Bacteria	p__Firmicutes	c__Clostridia	o__Oscillospirales	f__Oscillospiraceae	g__Oscillospira	s__uncultured_organism	OTU_0102	0	0	0	0	0	0	0	0	0	0	0	0	0	35	0	0	118	257	0	80	0	90	67	0	0	0	0	0
	d__Bacteria	p__Firmicutes	c__Clostridia	o__Peptostreptococcales-Tissierellales	f__Peptostreptococcaceae	g__Romboutsia	s__Romboutsia_ilealis	OTU_0103	0	0	0	0	0	0	0	0	0	0	0	0	0	0	0	0	0	0	0	0	0	0	0	0	0	0	0	0
	d__Bacteria	p__Firmicutes	c__Clostridia	o__Lachnospirales	f__Lachnospiraceae	g__Blautia	s__unidentified	OTU_0104	9	14	0	0	38	14	10	14	0	0	0	5	0	0	0	38	41	76	0	59	29	18	0	38	0	29	0	18
	d__Bacteria	p__Firmicutes	c__Clostridia	o__Clostridia_vadinBB60_group	f__Clostridia_vadinBB60_group	g__Clostridia_vadinBB60_group	s__uncultured_bacterium	OTU_0105	36	22	74	0	0	0	9	0	59	23	19	134	0	5	0	0	123	31	0	0	25	0	0	6	0	0	29	10
	d__Bacteria	p__Firmicutes	c__Clostridia	o__Lachnospirales	f__Lachnospiraceae	g__Lachnospiraceae_NK4A136_group	s__uncultured_Lachnospiraceae	OTU_0106	59	96	0	0	0	0	0	0	50	75	82	80	0	0	83	0	0	0	0	0	119	0	0	0	0	0	0	72
	d__Bacteria	p__Firmicutes	c__Clostridia	o__Peptostreptococcales-Tissierellales	f__Anaerovoracaceae	g__[Eubacterium]_nodatum_group	s__uncultured_organism	OTU_0107	12	0	45	21	19	23	40	27	73	72	34	42	0	0	19	0	20	29	33	0	24	30	19	0	0	26	14	0
	d__Bacteria	p__Firmicutes	c__Clostridia	o__Oscillospirales	f__Ruminococcaceae	g__uncultured	s__uncultured_bacterium	OTU_0108	0	0	0	88	227	216	74	82	13	27	0	36	0	0	0	0	0	0	0	0	0	0	0	0	0	0	0	0
	d__Bacteria	p__Firmicutes	c__Clostridia	o__Lachnospirales	f__Lachnospiraceae	g__Lachnospiraceae_UCG-006	s__Clostridium_sp.	OTU_0109	0	3	0	0	88	72	0	0	0	0	0	0	0	0	0	0	0	34	0	0	0	0	34	66	0	70	0	0
	d__Bacteria	p__Firmicutes	c__Clostridia	o__Oscillospirales	f__Ruminococcaceae	g__Incertae_Sedis	__	OTU_0110	0	3	0	0	30	0	7	0	0	0	0	36	0	25	83	64	71	0	35	0	85	25	63	0	13	26	0	0
	d__Bacteria	p__Firmicutes	c__Clostridia	o__Lachnospirales	f__Lachnospiraceae	g__Dorea	s__uncultured_Lachnospiraceae	OTU_0111	0	0	0	0	0	0	0	0	0	0	0	0	11	0	0	85	36	0	0	62	48	0	187	272	0	142	0	0
	d__Bacteria	p__Firmicutes	c__Clostridia	o__Lachnospirales	f__Lachnospiraceae	g__Marvinbryantia	s__Clostridiales_bacterium	OTU_0112	10	9	25	0	0	0	0	0	34	13	0	13	0	0	0	0	61	0	33	32	0	26	15	0	4	0	0	6
	d__Bacteria	p__Firmicutes	c__Clostridia	o__Lachnospirales	f__Lachnospiraceae	g__ASF356	s__uncultured_Clostridiales	OTU_0113	0	0	0	0	0	0	0	0	0	0	0	0	23	19	0	70	0	0	0	0	0	119	0	70	0	91	0	0
	d__Bacteria	p__Firmicutes	c__Clostridia	o__Lachnospirales	f__Lachnospiraceae	g__Lachnospiraceae_UCG-004	__	OTU_0114	0	0	0	0	0	0	28	0	0	0	0	0	0	0	0	0	0	0	0	0	0	0	68	0	0	140	0	0
	d__Bacteria	p__Firmicutes	c__Clostridia	o__Lachnospirales	f__Lachnospiraceae	g__Acetatifactor	s__Acetatifactor_muris	OTU_0115	0	0	0	0	0	0	0	0	0	0	0	0	0	24	0	85	168	63	0	0	18	0	145	0	41	46	0	0
	d__Bacteria	p__Firmicutes	c__Clostridia	o__Lachnospirales	f__Lachnospiraceae	g__Lachnospira	__	OTU_0116	39	6	0	0	0	0	0	0	0	0	0	0	7	36	31	185	0	0	18	0	26	0	0	0	0	0	0	0
	d__Bacteria	p__Firmicutes	c__Clostridia	o__Oscillospirales	f__Oscillospiraceae	g__Oscillospira	__	OTU_0117	0	0	0	55	46	0	47	48	0	0	0	0	0	0	0	0	0	0	0	0	0	0	0	0	0	0	0	0
	d__Bacteria	p__Actinobacteriota	c__Coriobacteriia	o__Coriobacteriales	f__Eggerthellaceae	g__Enterorhabdus	s__uncultured_bacterium	OTU_0118	43	27	53	0	0	0	0	0	6	25	4	30	0	0	0	0	0	0	0	0	0	0	0	0	0	0	22	49
	d__Bacteria	p__Firmicutes	c__Clostridia	o__Lachnospirales	f__Lachnospiraceae	g__[Eubacterium]_xylanophilum_group	s__uncultured_organism	OTU_0119	0	0	0	0	0	0	0	0	0	0	0	0	0	0	150	0	362	0	0	0	0	162	0	0	0	0	0	0
	d__Bacteria	p__Firmicutes	c__Clostridia	o__Oscillospirales	f__Ruminococcaceae	g__Incertae_Sedis	s__Clostridium_sp.	OTU_0120	61	36	26	0	13	0	0	0	26	8	38	55	0	0	83	36	0	0	0	42	0	0	0	0	0	0	6	0
	d__Bacteria	p__Firmicutes	c__Clostridia	o__Lachnospirales	f__Lachnospiraceae	g__Dorea	__	OTU_0121	0	0	35	0	16	21	0	0	0	0	0	25	0	0	0	0	0	0	0	0	0	0	0	0	0	0	0	0
	d__Bacteria	p__Firmicutes	c__Clostridia	o__Lachnospirales	f__Lachnospiraceae	g__A2	s__uncultured_bacterium	OTU_0122	35	0	28	0	0	0	0	0	19	0	12	15	0	0	0	0	0	0	0	0	0	0	186	0	0	0	0	37
	d__Bacteria	p__Firmicutes	c__Clostridia	o__Oscillospirales	f__Oscillospiraceae	g__uncultured	s__uncultured_Clostridiales	OTU_0123	36	0	53	0	108	47	46	40	70	38	50	64	0	0	0	0	0	0	0	0	0	0	0	0	0	0	35	0
	d__Bacteria	p__Firmicutes	c__Clostridia	o__Oscillospirales	f__Ruminococcaceae	g__uncultured	s__metagenome	OTU_0124	0	0	8	21	80	79	38	22	16	0	0	0	0	0	0	0	31	0	0	0	0	0	84	48	16	44	0	0
	d__Bacteria	p__Firmicutes	c__Bacilli	o__Acholeplasmatales	f__Acholeplasmataceae	g__Anaeroplasma	s__uncultured_bacterium	OTU_0125	0	9	4	0	0	0	0	0	0	0	0	0	0	28	0	18	0	256	0	0	0	0	0	0	0	0	0	4
	d__Bacteria	p__Firmicutes	c__Clostridia	o__Lachnospirales	f__Lachnospiraceae	g__Lachnospiraceae_NK4A136_group	s__Lachnospiraceae	OTU_0126	0	0	0	0	0	0	0	0	0	0	0	0	0	0	0	0	0	0	0	267	0	0	0	0	0	0	0	0
	d__Bacteria	p__Firmicutes	c__Clostridia	o__Lachnospirales	f__Lachnospiraceae	g__Lachnospiraceae_NK4A136_group	s__Lachnospiraceae_bacterium	OTU_0127	0	0	0	0	0	0	0	0	0	0	0	0	0	0	44	82	0	0	0	0	0	0	0	0	0	0	0	48
	d__Bacteria	p__Firmicutes	c__Clostridia	o__Lachnospirales	f__Lachnospiraceae	g__Acetatifactor	s__uncultured_bacterium	OTU_0128	0	0	0	0	0	0	0	0	0	0	0	0	0	0	19	0	0	0	0	0	0	0	0	164	157	0	0	0
	d__Bacteria	p__Desulfobacterota	c__Desulfovibrionia	o__Desulfovibrionales	f__Desulfovibrionaceae	g__uncultured	__	OTU_0129	0	0	0	0	0	0	0	0	0	0	0	0	0	0	0	0	13	0	0	0	0	0	155	249	61	94	0	0
	d__Bacteria	p__Firmicutes	c__Clostridia	o__Oscillospirales	f__Ruminococcaceae	g__Incertae_Sedis	s__uncultured_bacterium	OTU_0130	0	0	0	76	52	38	0	0	0	37	0	0	0	0	0	0	0	0	0	0	0	0	0	0	0	0	0	0
	d__Bacteria	p__Firmicutes	c__Clostridia	o__Lachnospirales	f__Lachnospiraceae	g__[Eubacterium]_xylanophilum_group	__	OTU_0131	0	0	0	0	0	0	0	0	0	0	0	0	0	0	0	0	0	0	0	0	100	0	0	0	0	0	0	0
	d__Bacteria	p__Cyanobacteria	c__Vampirivibrionia	o__Gastranaerophilales	f__Gastranaerophilales	g__Gastranaerophilales	__	OTU_0132	29	0	0	0	30	0	31	45	0	9	10	0	0	0	0	0	0	0	0	0	0	0	0	0	0	0	0	0
	d__Bacteria	p__Firmicutes	c__Clostridia	o__Oscillospirales	f__Ruminococcaceae	g__uncultured	s__[Clostridium]_leptum	OTU_0133	11	0	0	0	0	0	0	0	10	0	0	16	0	0	0	48	0	55	17	29	83	76	19	0	0	0	0	0
	d__Bacteria	p__Firmicutes	c__Bacilli	o__RF39	f__RF39	g__RF39	s__unidentified	OTU_0134	7	0	0	0	0	0	0	0	13	26	14	48	0	0	0	13	0	3	29	0	0	12	8	14	17	0	0	0
	d__Bacteria	p__Firmicutes	c__Clostridia	o__Oscillospirales	f__Ruminococcaceae	g__Anaerotruncus	s__uncultured_bacterium	OTU_0135	0	0	0	0	0	21	0	0	0	0	0	0	0	0	25	116	0	40	0	43	0	31	0	0	0	0	0	0
	d__Bacteria	p__Firmicutes	c__Bacilli	o__Erysipelotrichales	f__Erysipelotrichaceae	g__uncultured	s__unidentified	OTU_0136	12	0	0	42	53	140	107	115	12	0	2	0	0	0	0	0	0	13	0	42	0	0	0	0	0	0	0	0
	d__Bacteria	p__Firmicutes	c__Clostridia	o__Lachnospirales	f__Lachnospiraceae	g__Lachnoclostridium	s__Clostridium_fusiformis	OTU_0137	0	0	0	0	0	0	0	0	0	0	0	0	0	0	35	75	0	33	0	0	113	0	89	0	0	111	0	0
	d__Bacteria	p__Firmicutes	c__Clostridia	o__Oscillospirales	f__Oscillospiraceae	g__Colidextribacter	s__bacterium_enrichment	OTU_0138	0	0	0	0	0	0	47	0	0	0	0	0	0	0	0	0	23	0	0	0	0	0	39	0	0	0	0	0
	d__Bacteria	p__Firmicutes	c__Clostridia	o__Peptostreptococcales-Tissierellales	f__Anaerovoracaceae	g__Family_XIII_UCG-001	s__uncultured_bacterium	OTU_0139	9	0	0	0	0	0	0	0	0	0	0	0	0	0	13	30	24	0	0	23	11	16	2	0	0	0	0	0
	d__Bacteria	p__Firmicutes	c__Clostridia	o__Lachnospirales	f__Lachnospiraceae	g__uncultured	s__mouse_gut	OTU_0140	26	0	0	0	15	0	0	0	0	0	0	0	0	0	7	0	0	0	0	0	0	0	0	0	0	107	0	0
	d__Bacteria	p__Firmicutes	c__Clostridia	o__Lachnospirales	f__Defluviitaleaceae	g__Defluviitaleaceae_UCG-011	s__uncultured_organism	OTU_0141	25	0	0	0	0	0	0	0	55	56	35	31	0	0	0	0	0	0	0	0	0	0	8	0	0	0	0	18
	d__Bacteria	p__Firmicutes	c__Bacilli	o__Erysipelotrichales	f__Erysipelatoclostridiaceae	g__Erysipelatoclostridium	__	OTU_0142	17	0	15	6	25	18	28	15	0	0	0	0	0	0	0	0	0	5	0	0	0	0	0	0	0	0	0	19
	d__Bacteria	p__Firmicutes	c__Bacilli	o__RF39	f__RF39	g__RF39	s__uncultured_Firmicutes	OTU_0143	16	10	0	0	0	79	0	24	0	75	26	39	0	0	0	0	0	0	0	0	0	0	0	0	0	25	0	17
	d__Bacteria	p__Firmicutes	c__Clostridia	o__Lachnospirales	f__Lachnospiraceae	g__Lachnospiraceae_FCS020_group	s__uncultured_prokaryote	OTU_0144	0	9	0	26	61	44	0	49	0	0	0	22	0	0	0	0	0	0	0	0	0	0	0	0	0	0	0	0
	d__Bacteria	p__Firmicutes	c__Clostridia	o__Peptococcales	f__Peptococcaceae	g__Peptococcus	s__uncultured_bacterium	OTU_0145	0	0	0	13	62	42	29	36	0	0	0	0	0	0	32	0	0	0	0	0	0	0	0	0	0	28	0	7
	d__Bacteria	p__Firmicutes	c__Clostridia	o__Lachnospirales	f__Lachnospiraceae	g__GCA-900066575	s__uncultured_Clostridium	OTU_0146	0	0	0	0	0	0	0	0	0	0	2	0	0	0	145	0	50	0	0	0	0	0	52	0	0	0	0	0
	d__Bacteria	p__Firmicutes	c__Bacilli	o__Lactobacillales	f__Streptococcaceae	g__Streptococcus	s__Streptococcus_danieliae	OTU_0147	0	0	0	0	8	24	22	51	0	0	0	0	0	3	0	14	29	0	0	0	7	23	0	44	11	0	0	0
	d__Bacteria	p__Proteobacteria	c__Gammaproteobacteria	o__Burkholderiales	f__Oxalobacteraceae	__	__	OTU_0148	0	0	0	0	0	0	11	9	44	19	0	0	0	0	0	0	15	0	0	0	0	0	0	0	0	0	0	9
	d__Bacteria	p__Firmicutes	c__Clostridia	o__Oscillospirales	f__Oscillospiraceae	g__Colidextribacter	s__unidentified	OTU_0149	0	0	0	47	39	89	0	49	0	0	0	0	0	0	0	0	0	0	0	0	0	0	0	52	0	0	0	0
	d__Bacteria	p__Firmicutes	c__Clostridia	o__Oscillospirales	f__Oscillospiraceae	g__Oscillibacter	s__uncultured_bacterium	OTU_0150	0	0	0	21	93	40	18	27	0	0	0	0	0	0	0	0	0	0	0	0	0	0	0	0	0	0	0	0
	d__Bacteria	p__Proteobacteria	c__Gammaproteobacteria	o__Burkholderiales	f__Sutterellaceae	g__Parasutterella	__	OTU_0151	18	0	30	0	0	0	0	0	55	54	41	81	0	0	0	0	0	0	0	0	0	0	0	0	0	0	12	0
	d__Bacteria	p__Proteobacteria	c__Gammaproteobacteria	o__Burkholderiales	f__Sutterellaceae	g__Parasutterella	s__Parasutterella_excrementihominis	OTU_0152	0	0	0	0	0	0	0	0	0	0	0	0	51	40	23	60	60	29	52	0	0	6	0	0	0	0	0	0
	d__Bacteria	p__Firmicutes	c__Clostridia	o__Monoglobales	f__Monoglobaceae	g__Monoglobus	s__uncultured_rumen	OTU_0153	18	0	0	0	0	0	0	0	0	0	4	0	0	6	0	26	27	0	0	0	0	29	0	0	0	0	0	8
	d__Bacteria	p__Firmicutes	c__Clostridia	o__Lachnospirales	f__Lachnospiraceae	g__Roseburia	s__Clostridium_sp.	OTU_0154	0	0	0	0	19	0	0	0	0	0	0	0	0	0	0	0	0	0	0	0	0	0	0	0	0	0	0	0
	d__Bacteria	p__Firmicutes	c__Bacilli	o__RF39	f__RF39	g__RF39	s__uncultured_Lachnospiraceae	OTU_0155	0	0	0	0	0	0	0	0	0	0	0	0	0	0	0	0	0	0	76	0	45	0	0	51	0	0	0	0
	d__Bacteria	p__Firmicutes	c__Clostridia	o__Christensenellales	f__Christensenellaceae	g__uncultured	s__uncultured_bacterium	OTU_0156	9	0	11	0	62	66	72	77	14	0	0	12	0	0	0	4	0	0	0	0	0	0	0	0	0	0	0	0
	d__Bacteria	p__Firmicutes	c__Clostridia	o__Monoglobales	f__Monoglobaceae	g__Monoglobus	__	OTU_0157	9	0	0	0	0	0	0	0	0	0	0	3	0	0	0	27	0	0	0	0	0	0	0	0	0	0	0	18
	d__Bacteria	p__Firmicutes	c__Clostridia	o__Oscillospirales	f__Ruminococcaceae	g__Ruminococcaceae	__	OTU_0158	27	0	18	0	0	0	0	0	0	0	10	21	0	0	0	0	40	0	0	0	0	0	0	0	0	0	10	0
	d__Bacteria	p__Firmicutes	c__Clostridia	o__Oscillospirales	f__Oscillospiraceae	g__Oscillibacter	s__Clostridiales_bacterium	OTU_0159	0	0	0	0	53	22	32	22	0	2	0	28	0	0	0	0	0	0	0	0	0	0	0	0	0	0	0	0
	d__Bacteria	p__Firmicutes	c__Clostridia	o__Lachnospirales	f__Lachnospiraceae	g__Tyzzerella	s__unidentified	OTU_0160	18	0	0	0	0	0	0	0	0	0	0	7	0	0	13	22	0	7	0	0	16	0	0	0	0	0	0	24
	d__Bacteria	p__Firmicutes	c__Clostridia	o__Peptostreptococcales-Tissierellales	f__Anaerovoracaceae	g__[Eubacterium]_brachy_group	s__uncultured_bacterium	OTU_0161	0	0	3	5	52	29	25	5	0	0	0	6	0	0	0	0	0	0	0	0	0	0	26	31	0	0	0	0
	d__Bacteria	p__Firmicutes	c__Clostridia	o__Lachnospirales	f__Lachnospiraceae	g__Coprococcus	__	OTU_0162	0	0	0	10	49	30	37	17	0	0	0	0	0	0	0	0	0	0	0	0	0	0	0	0	0	0	0	12
	d__Bacteria	p__Firmicutes	c__Clostridia	o__Christensenellales	f__Christensenellaceae	__	__	OTU_0163	0	0	0	10	54	18	14	34	0	0	0	0	0	0	0	0	0	0	0	0	0	0	32	54	10	34	0	0
	d__Bacteria	p__Firmicutes	c__Clostridia	o__Lachnospirales	f__Lachnospiraceae	g__[Eubacterium]_xylanophilum_group	s__metagenome	OTU_0164	0	0	0	0	0	0	0	0	0	0	0	0	0	0	0	70	0	116	0	87	0	0	0	0	0	0	0	0
	d__Bacteria	p__Firmicutes	c__Bacilli	o__Erysipelotrichales	f__Erysipelotrichaceae	g__uncultured	s__uncultured_bacterium	OTU_0165	12	0	19	0	0	0	26	7	34	20	11	21	0	0	0	0	0	0	0	0	0	0	0	0	0	0	11	0
	d__Bacteria	p__Firmicutes	c__Clostridia	o__Oscillospirales	__	__	__	OTU_0166	0	0	0	0	0	5	0	0	0	0	0	0	0	0	0	4	23	0	0	0	0	0	67	0	0	0	0	0
	d__Bacteria	p__Firmicutes	c__Clostridia	o__Clostridia_UCG-014	f__Clostridia_UCG-014	g__Clostridia_UCG-014	s__uncultured_Acetivibrio	OTU_0167	0	0	0	0	0	0	0	0	0	0	12	0	0	0	0	0	0	66	0	0	0	0	0	0	0	0	0	0
	d__Bacteria	p__Firmicutes	c__Clostridia	o__Lachnospirales	f__Lachnospiraceae	g__Lachnospiraceae_UCG-001	s__unidentified	OTU_0168	0	0	0	0	0	0	0	0	0	0	0	0	0	0	0	0	88	0	0	0	0	41	0	0	0	0	0	0
	d__Bacteria	p__Actinobacteriota	c__Coriobacteriia	o__Coriobacteriales	f__Eggerthellaceae	g__Enterorhabdus	s__Adlercreutzia_muris	OTU_0169	0	0	0	0	61	93	30	62	0	0	0	0	0	0	0	0	0	0	0	0	0	0	0	0	0	0	0	0
	d__Bacteria	p__Firmicutes	c__Clostridia	o__Lachnospirales	f__Lachnospiraceae	g__Lachnospiraceae_NK4A136_group	s__Clostridiales_bacterium	OTU_0170	13	0	0	0	0	0	0	0	0	0	0	0	0	70	0	89	75	0	0	0	0	0	0	0	0	0	0	0
	d__Bacteria	p__Actinobacteriota	c__Actinobacteria	o__Corynebacteriales	f__Corynebacteriaceae	g__Corynebacterium	__	OTU_0171	0	0	0	0	0	0	0	0	0	0	0	0	0	0	0	0	0	0	0	0	0	0	0	0	0	0	0	0
	d__Bacteria	p__Firmicutes	c__Clostridia	o__Peptostreptococcales-Tissierellales	f__Anaerovoracaceae	g__Family_XIII_AD3011_group	s__gut_metagenome	OTU_0172	0	7	0	0	22	14	0	0	11	16	0	0	0	0	0	0	0	0	0	0	0	0	0	0	0	18	0	0
	d__Bacteria	p__Firmicutes	c__Clostridia	o__Oscillospirales	f__Ruminococcaceae	g__Angelakisella	__	OTU_0173	0	0	0	0	0	0	0	0	0	0	0	0	0	0	0	0	0	0	0	0	0	0	79	60	40	55	0	0
	d__Bacteria	p__Firmicutes	c__Clostridia	o__Lachnospirales	f__Lachnospiraceae	g__Acetatifactor	__	OTU_0174	0	0	0	0	30	27	35	20	0	0	0	0	0	0	0	87	0	0	0	0	0	0	0	60	0	0	0	0
	d__Bacteria	p__Firmicutes	c__Clostridia	o__Oscillospirales	f__Ruminococcaceae	g__Harryflintia	s__uncultured_bacterium	OTU_0175	0	0	0	0	0	0	0	0	0	0	0	0	0	3	0	31	0	0	0	0	0	0	0	0	0	0	0	0
	d__Bacteria	p__Firmicutes	c__Clostridia	o__Lachnospirales	f__Lachnospiraceae	g__Lachnospiraceae_FCS020_group	s__metagenome	OTU_0176	12	0	17	0	0	0	64	0	11	0	0	0	0	0	9	0	0	0	0	0	0	48	0	0	0	0	0	0
	d__Bacteria	p__Firmicutes	c__Bacilli	o__Erysipelotrichales	f__Erysipelotrichaceae	__	__	OTU_0177	0	2	0	0	0	0	0	0	0	0	0	0	0	0	0	0	0	0	9	0	0	0	0	15	0	0	0	0
	d__Bacteria	p__Firmicutes	c__Clostridia	o__Clostridiales	f__Clostridiaceae	g__Candidatus_Arthromitus	__	OTU_0178	0	0	0	0	0	0	0	0	14	8	0	90	21	14	0	36	0	12	0	0	0	0	0	0	0	0	0	0
	d__Bacteria	p__Firmicutes	c__Bacilli	o__RF39	f__RF39	g__RF39	s__gut_metagenome	OTU_0179	0	0	0	53	0	17	50	66	0	0	0	0	0	0	0	0	0	0	0	0	0	0	0	0	0	0	0	22
	d__Bacteria	p__Firmicutes	c__Clostridia	o__Peptostreptococcales-Tissierellales	f__Anaerovoracaceae	g__Anaerovorax	s__uncultured_bacterium	OTU_0180	0	0	0	15	58	34	0	8	3	0	0	0	0	0	0	0	0	0	0	0	0	0	0	0	0	0	0	0
	d__Bacteria	p__Firmicutes	c__Clostridia	o__Peptostreptococcales-Tissierellales	f__Anaerovoracaceae	g__Anaerovorax	__	OTU_0181	0	0	0	0	0	0	0	0	0	0	0	0	0	0	0	0	0	0	0	0	0	0	46	41	17	33	0	0
	d__Bacteria	p__Firmicutes	c__Clostridia	o__Oscillospirales	f__Oscillospiraceae	g__UCG-005	s__uncultured_Clostridiales	OTU_0182	9	0	12	0	21	13	0	0	0	0	0	0	0	0	0	0	0	0	0	0	0	0	11	0	0	0	0	18
	d__Bacteria	p__Firmicutes	c__Clostridia	o__Lachnospirales	f__Lachnospiraceae	g__Marvinbryantia	__	OTU_0183	0	0	0	0	0	0	0	0	0	0	0	0	65	0	0	0	0	0	0	0	0	0	0	131	0	0	0	0
	d__Bacteria	p__Firmicutes	c__Clostridia	o__Lachnospirales	f__Lachnospiraceae	g__Roseburia	s__uncultured_Clostridiales	OTU_0184	0	0	0	0	0	0	0	0	0	0	0	0	0	0	65	0	0	0	0	0	0	0	0	0	0	0	0	0
	d__Bacteria	p__Actinobacteriota	c__Coriobacteriia	o__Coriobacteriales	f__Eggerthellaceae	__	__	OTU_0185	0	0	0	0	0	0	0	0	0	0	0	0	0	0	0	61	0	51	0	0	0	0	0	3	0	0	0	0
	d__Bacteria	p__Firmicutes	c__Clostridia	o__Oscillospirales	f__Oscillospiraceae	g__Oscillibacter	s__uncultured_Clostridiales	OTU_0186	0	0	0	0	0	0	0	0	0	0	0	0	0	0	0	40	0	0	0	0	0	0	0	0	0	0	0	0
	d__Bacteria	p__Firmicutes	c__Clostridia	o__Clostridia_vadinBB60_group	f__Clostridia_vadinBB60_group	g__Clostridia_vadinBB60_group	__	OTU_0187	0	0	11	0	0	0	0	0	0	9	0	0	0	0	0	0	18	0	0	0	14	0	0	0	0	0	0	0
	d__Bacteria	p__Bacteroidota	c__Bacteroidia	o__Bacteroidales	f__Rikenellaceae	g__Alistipes	s__Alistipes_indistinctus	OTU_0188	0	0	0	0	0	0	0	0	0	0	0	0	0	0	0	0	0	0	0	0	0	0	0	0	0	0	0	0
	d__Bacteria	p__Firmicutes	c__Bacilli	o__Erysipelotrichales	f__Erysipelatoclostridiaceae	g__Erysipelatoclostridium	s__unidentified	OTU_0189	0	0	0	0	0	0	0	0	0	0	0	0	0	0	0	0	0	0	0	0	0	0	13	0	0	0	0	0
	d__Bacteria	p__Firmicutes	c__Clostridia	o__Lachnospirales	f__Lachnospiraceae	g__Lachnospiraceae_FCS020_group	__	OTU_0190	0	0	0	0	0	0	0	0	0	0	0	0	0	0	0	0	0	0	0	0	0	0	0	0	0	0	0	0
	d__Bacteria	p__Firmicutes	c__Clostridia	o__Clostridia_UCG-014	f__Clostridia_UCG-014	g__Clostridia_UCG-014	s__gut_metagenome	OTU_0191	0	0	0	0	0	0	0	0	26	14	0	0	0	0	0	0	0	0	0	0	0	22	0	0	0	0	0	0
	d__Bacteria	p__Firmicutes	c__Clostridia	o__Peptococcales	f__Peptococcaceae	g__Peptococcus	__	OTU_0192	0	0	0	0	0	0	0	0	0	0	0	0	0	12	0	0	0	0	0	0	0	19	46	0	0	0	0	0
	d__Bacteria	p__Firmicutes	c__Clostridia	o__Oscillospirales	f__Oscillospiraceae	g__Intestinimonas	s__uncultured_Clostridiales	OTU_0193	0	0	0	0	0	0	0	0	0	0	0	0	0	0	0	0	15	0	0	0	32	0	0	0	0	0	0	0
	d__Bacteria	p__Firmicutes	c__Bacilli	o__Erysipelotrichales	f__Erysipelotrichaceae	g__Turicibacter	__	OTU_0194	0	0	0	0	0	0	0	0	0	0	0	0	0	0	0	0	0	0	0	0	0	0	0	0	0	0	0	0
	d__Bacteria	p__Firmicutes	c__Clostridia	o__Oscillospirales	f__Oscillospiraceae	g__Oscillibacter	s__unidentified	OTU_0195	0	0	0	22	0	70	0	0	0	0	0	0	0	0	0	0	0	0	0	0	0	0	0	0	0	0	0	0
	d__Bacteria	p__Firmicutes	c__Clostridia	o__Oscillospirales	f__Oscillospiraceae	g__UCG-005	s__unidentified	OTU_0196	13	0	24	0	4	3	0	0	0	0	0	16	0	0	0	0	0	0	0	0	0	0	0	0	0	0	0	0
	d__Bacteria	p__Actinobacteriota	c__Coriobacteriia	o__Coriobacteriales	f__Eggerthellaceae	g__DNF00809	s__uncultured_bacterium	OTU_0197	0	0	0	0	0	0	0	0	0	0	0	17	0	0	0	0	0	0	5	0	0	0	0	0	0	0	0	0
	d__Bacteria	p__Firmicutes	c__Clostridia	o__Oscillospirales	f__Ruminococcaceae	g__uncultured	s__uncultured_Clostridium	OTU_0198	0	0	0	0	12	0	0	0	0	0	0	0	0	0	0	0	0	0	0	0	0	0	27	20	0	10	0	0
	d__Bacteria	p__Bacteroidota	c__Bacteroidia	o__Bacteroidales	f__Bacteroidaceae	g__Bacteroides	s__Bacteroides_uniformis	OTU_0199	21	18	22	0	0	0	0	0	0	0	0	0	0	0	0	0	0	0	0	0	0	0	0	0	0	0	19	32
	d__Bacteria	p__Firmicutes	c__Clostridia	o__Lachnospirales	f__Lachnospiraceae	g__Lachnospiraceae_UCG-010	s__uncultured_bacterium	OTU_0200	0	0	0	0	0	0	0	0	0	0	0	0	0	0	0	0	0	0	0	0	0	0	0	0	0	0	0	0
	d__Bacteria	p__Firmicutes	c__Clostridia	o__Lachnospirales	f__Lachnospiraceae	g__uncultured	s__uncultured_Eubacterium	OTU_0201	0	0	0	0	0	0	0	0	0	0	0	0	0	0	0	0	30	0	0	0	25	0	0	0	0	0	0	0
	d__Bacteria	p__Actinobacteriota	c__Coriobacteriia	o__Coriobacteriales	f__Eggerthellaceae	g__uncultured	s__uncultured_Coriobacteriales	OTU_0202	0	0	14	0	0	0	0	0	0	23	0	0	0	0	0	0	0	0	0	0	0	0	0	0	0	0	0	0
	d__Bacteria	p__Firmicutes	c__Clostridia	o__Oscillospirales	f__Ruminococcaceae	g__Anaerotruncus	s__Anaerotruncus_colihominis	OTU_0203	0	0	0	0	0	0	0	0	0	0	0	4	0	0	0	0	0	0	0	0	0	0	0	0	0	0	0	0
	d__Bacteria	p__Firmicutes	c__Clostridia	o__Clostridia_UCG-014	f__Clostridia_UCG-014	g__Clostridia_UCG-014	s__uncultured_bacterium	OTU_0204	0	8	0	0	0	0	0	0	6	0	0	0	0	0	0	0	0	0	0	0	0	0	0	0	0	0	0	0
	d__Bacteria	p__Firmicutes	c__Clostridia	o__Oscillospirales	f__Oscillospiraceae	g__NK4A214_group	__	OTU_0205	17	0	0	0	0	0	0	0	0	0	6	0	0	4	0	0	0	0	0	0	0	0	0	0	0	0	0	11
	d__Bacteria	p__Firmicutes	c__Bacilli	o__Erysipelotrichales	f__Erysipelotrichaceae	g__Erysipelotrichaceae	s__uncultured_bacterium	OTU_0206	0	0	0	0	0	0	0	0	0	0	0	0	0	0	0	0	0	0	0	0	0	0	0	24	0	0	0	0
	d__Bacteria	p__Firmicutes	c__Clostridia	o__Lachnospirales	f__Lachnospiraceae	g__Lachnospiraceae_NK4A136_group	s__unidentified	OTU_0207	0	0	0	0	0	0	0	0	0	0	87	0	0	0	0	0	0	0	0	0	0	0	0	0	0	0	0	0
	d__Bacteria	p__Bacteroidota	c__Bacteroidia	o__Bacteroidales	f__Bacteroidaceae	g__Bacteroides	s__Bacteroides_caccae	OTU_0208	0	0	42	0	0	0	0	21	0	0	0	22	0	0	0	0	0	0	0	0	0	0	0	0	0	0	0	0
	d__Bacteria	p__Firmicutes	c__Clostridia	o__Lachnospirales	f__Lachnospiraceae	g__Lachnospiraceae_NK4B4_group	__	OTU_0209	0	0	0	0	0	0	0	0	0	0	0	0	0	0	0	0	0	0	0	0	0	0	0	0	0	0	0	0
	d__Bacteria	p__Firmicutes	c__Clostridia	o__Lachnospirales	f__Lachnospiraceae	g__Acetatifactor	s__uncultured_organism	OTU_0210	0	0	0	0	0	0	0	0	0	0	0	0	0	0	0	0	0	0	0	0	0	0	0	66	0	0	0	0
	d__Bacteria	p__Firmicutes	c__Clostridia	o__Lachnospirales	f__Lachnospiraceae	g__Coprococcus	s__Clostridium_sp.	OTU_0211	0	0	0	0	0	0	0	0	0	0	0	0	0	0	0	0	0	35	0	0	0	0	0	0	0	0	0	0
	d__Bacteria	p__Firmicutes	c__Clostridia	o__Peptostreptococcales-Tissierellales	f__Anaerovoracaceae	g__Family_XIII_AD3011_group	s__uncultured_Clostridiales	OTU_0212	0	0	0	0	0	0	10	0	0	0	0	0	0	0	0	0	5	0	0	0	4	0	0	0	0	0	0	0
	d__Bacteria	p__Firmicutes	c__Clostridia	o__Oscillospirales	f__Oscillospiraceae	g__Colidextribacter	s__uncultured_Clostridiales	OTU_0213	0	0	0	0	0	0	0	0	0	0	0	0	0	0	0	0	31	0	0	0	0	0	0	0	0	0	0	0
	d__Bacteria	p__Firmicutes	c__Clostridia	o__Clostridia_vadinBB60_group	f__Clostridia_vadinBB60_group	g__Clostridia_vadinBB60_group	s__uncultured_Clostridia	OTU_0214	0	0	0	0	0	0	0	0	0	0	0	0	0	0	12	0	0	21	0	0	29	0	0	0	0	0	0	0
	d__Bacteria	p__Firmicutes	c__Bacilli	o__RF39	f__RF39	g__RF39	s__uncultured_rumen	OTU_0215	0	0	0	0	0	0	0	0	2	0	0	0	0	0	0	0	0	0	0	0	0	0	0	0	0	0	0	0
	d__Bacteria	p__Firmicutes	c__Clostridia	__	__	__	__	OTU_0216	0	0	8	0	0	0	0	0	0	5	0	0	0	0	0	0	0	0	0	0	0	0	0	0	0	0	0	0
	d__Bacteria	p__Firmicutes	c__Clostridia	o__Oscillospirales	f__UCG-010	g__UCG-010	s__uncultured_bacterium	OTU_0217	0	0	0	4	0	0	0	0	3	2	0	0	0	0	6	0	17	0	0	0	0	0	0	0	0	0	0	0
	d__Bacteria	p__Firmicutes	c__Clostridia	o__Eubacteriales	f__Anaerofustaceae	g__Anaerofustis	__	OTU_0218	5	0	10	0	0	0	0	0	0	0	0	5	0	0	0	0	0	0	0	0	5	0	0	0	0	0	0	0
	d__Bacteria	p__Firmicutes	c__Bacilli	o__RF39	f__RF39	g__RF39	s__metagenome	OTU_0219	0	0	0	0	0	0	0	0	0	0	0	0	0	0	0	0	0	0	0	0	0	0	0	0	0	24	0	0
	d__Bacteria	p__Actinobacteriota	c__Coriobacteriia	o__Coriobacteriales	f__Eggerthellaceae	g__Enterorhabdus	s__mouse_gut	OTU_0220	0	0	0	0	0	0	0	0	0	0	0	0	0	0	0	0	0	0	0	0	0	0	0	0	0	0	0	0
	d__Bacteria	__	__	__	__	__	__	OTU_0221	3	0	0	0	0	0	0	0	0	0	0	0	0	0	0	0	0	0	0	0	0	0	0	0	0	0	0	5
	d__Bacteria	p__Bacteroidota	c__Bacteroidia	o__Bacteroidales	__	__	__	OTU_0222	0	2	7	0	0	0	2	6	0	10	0	0	0	0	0	0	0	0	0	0	0	0	0	0	0	0	0	13
	d__Bacteria	p__Proteobacteria	c__Alphaproteobacteria	o__Rickettsiales	f__Mitochondria	g__Mitochondria	__	OTU_0223	0	0	0	0	0	0	0	0	0	0	0	0	0	0	0	0	0	0	0	0	0	0	0	0	0	0	0	0
	d__Bacteria	p__Firmicutes	c__Clostridia	o__Oscillospirales	f__Ruminococcaceae	g__Paludicola	s__uncultured_bacterium	OTU_0224	19	0	0	0	0	0	0	0	0	10	0	12	0	0	0	0	0	0	0	0	0	0	0	0	0	0	0	0
	d__Bacteria	p__Firmicutes	c__Clostridia	o__Peptostreptococcales-Tissierellales	f__Anaerovoracaceae	g__[Eubacterium]_brachy_group	s__uncultured_organism	OTU_0225	0	0	0	0	0	0	0	0	0	0	0	0	0	0	0	12	0	0	0	0	0	0	0	0	0	41	0	0
	d__Bacteria	p__Firmicutes	c__Clostridia	o__Lachnospirales	f__Lachnospiraceae	g__[Eubacterium]_oxidoreducens_group	s__uncultured_bacterium	OTU_0226	0	0	0	0	0	0	0	0	0	0	0	0	0	0	0	0	0	0	0	0	0	0	0	0	0	0	0	0
	d__Bacteria	p__Firmicutes	c__Bacilli	__	__	__	__	OTU_0227	0	0	0	0	0	0	0	0	0	0	0	0	0	0	0	0	0	0	0	0	0	0	0	0	0	0	0	0
	d__Bacteria	p__Firmicutes	c__Clostridia	o__Clostridia_UCG-014	f__Clostridia_UCG-014	g__Clostridia_UCG-014	s__uncultured_Clostridiales	OTU_0228	0	7	2	0	0	0	0	0	4	2	0	0	0	0	0	0	0	0	0	0	0	0	0	0	0	0	0	0
	d__Bacteria	p__Firmicutes	c__Clostridia	o__Oscillospirales	f__Ruminococcaceae	g__[Eubacterium]_siraeum_group	__	OTU_0229	0	0	0	0	0	0	0	0	0	0	0	0	0	0	0	0	0	0	0	0	0	0	0	0	0	0	0	0
	d__Bacteria	p__Firmicutes	c__Clostridia	o__Oscillospirales	f__Ruminococcaceae	g__Ruminococcaceae	s__uncultured_bacterium	OTU_0230	0	0	0	0	0	0	0	0	0	0	0	0	0	0	0	0	0	0	0	0	0	0	0	0	0	0	0	0
	d__Bacteria	p__Firmicutes	c__Clostridia	o__Oscillospirales	f__Oscillospiraceae	g__Oscillospira	s__uncultured_bacterium	OTU_0231	0	0	0	0	0	0	0	0	0	0	0	0	0	0	0	0	0	0	0	0	0	0	0	0	0	0	0	0
	d__Bacteria	p__Firmicutes	c__Clostridia	o__Clostridia_UCG-014	f__Clostridia_UCG-014	g__Clostridia_UCG-014	s__uncultured_Ruminococcaceae	OTU_0232	0	0	0	0	0	0	0	0	0	0	0	0	0	0	0	0	0	0	0	0	0	0	0	0	0	0	0	0
	d__Bacteria	p__Firmicutes	c__Clostridia	o__Lachnospirales	f__Lachnospiraceae	g__Lachnospiraceae_NK4A136_group	s__Trichinella_pseudospiralis	OTU_0233	0	0	0	0	0	0	0	0	0	9	5	0	0	0	0	0	0	0	0	0	0	0	0	0	0	0	0	0
	d__Bacteria	p__Firmicutes	c__Clostridia	o__Oscillospirales	f__UCG-010	g__UCG-010	__	OTU_0234	0	0	0	0	0	0	0	0	0	0	0	0	0	0	0	0	0	0	0	0	0	0	0	0	0	0	0	0
	d__Bacteria	p__Firmicutes	c__Clostridia	o__Peptostreptococcales-Tissierellales	f__Anaerovoracaceae	g__[Eubacterium]_brachy_group	__	OTU_0235	0	0	0	0	0	0	0	0	0	0	0	0	0	0	0	0	0	0	0	0	0	0	12	0	0	0	0	0
	d__Bacteria	p__Firmicutes	c__Clostridia	o__Lachnospirales	f__Lachnospiraceae	g__Roseburia	s__mouse_gut	OTU_0236	0	0	0	0	0	0	0	0	0	0	0	0	0	0	0	0	0	0	0	0	0	0	0	0	0	0	0	0
	d__Bacteria	p__Firmicutes	c__Clostridia	o__Oscillospirales	f__Ruminococcaceae	g__[Eubacterium]_siraeum_group	s__uncultured_organism	OTU_0237	0	0	0	0	0	0	0	0	0	0	0	0	0	0	0	0	0	0	0	34	0	0	0	0	0	0	0	0
	d__Bacteria	p__Bacteroidota	c__Bacteroidia	o__Bacteroidales	f__Tannerellaceae	g__Tannerellaceae	s__uncultured_bacterium	OTU_0238	0	0	0	0	0	0	2	0	3	0	0	3	0	0	0	0	0	0	0	0	0	0	0	0	0	0	0	10
	d__Bacteria	p__Firmicutes	c__Clostridia	o__Oscillospirales	f__Oscillospiraceae	g__uncultured	s__Clostridium_phoceensis	OTU_0239	0	0	0	0	33	0	0	0	0	0	0	0	0	0	0	0	0	0	0	0	0	0	0	0	0	0	0	0
	d__Bacteria	p__Firmicutes	c__Clostridia	o__Clostridia_vadinBB60_group	f__Clostridia_vadinBB60_group	g__Clostridia_vadinBB60_group	s__uncultured_Clostridiales	OTU_0240	0	0	0	0	0	0	0	0	0	0	0	15	0	0	0	0	0	0	0	0	0	0	0	0	0	0	0	0
	d__Bacteria	p__Firmicutes	c__Clostridia	o__Lachnospirales	f__Lachnospiraceae	g__Lachnospiraceae_UCG-001	s__uncultured_Clostridiales	OTU_0241	0	0	0	0	0	0	0	0	0	0	0	0	0	0	0	0	0	0	0	0	0	0	0	0	0	0	0	0
	d__Bacteria	p__Firmicutes	c__Clostridia	o__Oscillospirales	f__Oscillospiraceae	g__Intestinimonas	s__uncultured_Ruminococcaceae	OTU_0242	0	0	0	0	0	0	0	0	7	0	0	0	0	0	0	0	0	0	0	0	0	0	0	0	0	0	0	0
	d__Bacteria	p__Firmicutes	c__Clostridia	o__Lachnospirales	f__Lachnospiraceae	g__Shuttleworthia	s__uncultured_bacterium	OTU_0243	0	0	0	0	0	0	0	0	0	0	0	0	0	0	0	0	0	0	0	0	0	0	0	0	0	0	0	0
	d__Bacteria	p__Firmicutes	c__Clostridia	o__Oscillospirales	f__Oscillospiraceae	g__Flavonifractor	__	OTU_0244	0	0	0	0	23	0	0	0	0	0	0	0	0	0	0	0	0	0	0	0	0	0	0	0	0	0	0	0
	d__Bacteria	p__Firmicutes	c__Clostridia	o__Lachnospirales	f__Lachnospiraceae	g__Lachnospiraceae_UCG-004	s__uncultured_Bacteroidetes	OTU_0245	0	0	0	0	0	0	0	0	0	0	0	0	0	0	0	0	0	0	0	0	0	0	0	0	0	0	0	0
	d__Bacteria	p__Firmicutes	c__Bacilli	o__Erysipelotrichales	f__Erysipelatoclostridiaceae	g__Candidatus_Stoquefichus	s__uncultured_bacterium	OTU_0246	0	0	0	0	0	0	0	0	0	0	0	0	0	0	0	0	0	0	0	0	0	0	0	0	0	0	0	0
	d__Bacteria	p__Bacteroidota	c__Bacteroidia	o__Bacteroidales	f__Tannerellaceae	__	__	OTU_0247	0	0	0	0	0	0	21	0	0	0	0	0	0	0	0	0	0	0	0	0	0	0	0	0	0	0	0	0
	d__Bacteria	p__Firmicutes	c__Bacilli	o__RF39	f__RF39	g__RF39	s__Firmicutes_bacterium	OTU_0248	0	0	0	0	0	0	0	0	0	0	0	0	0	0	0	0	0	0	0	0	0	0	0	0	0	0	0	0
	d__Bacteria	p__Verrucomicrobiota	c__Verrucomicrobiae	o__Verrucomicrobiales	f__Akkermansiaceae	g__Akkermansia	__	OTU_0249	16	0	0	0	0	0	0	0	0	0	0	0	0	0	0	0	0	0	0	0	0	0	0	0	0	0	0	0
	d__Bacteria	p__Firmicutes	__	__	__	__	__	OTU_0250	0	0	0	0	0	0	0	0	0	0	0	0	0	0	0	0	0	0	0	0	0	0	0	0	0	0	0	0
	d__Bacteria	p__Verrucomicrobiota	c__Verrucomicrobiae	o__Verrucomicrobiales	f__Akkermansiaceae	g__Akkermansia	s__uncultured_Akkermansia	OTU_0251	0	0	0	0	2	0	2	0	0	0	5	0	0	0	0	0	0	0	0	0	0	0	0	0	0	0	0	0
	d__Bacteria	p__Firmicutes	c__Clostridia	o__Oscillospirales	f__Oscillospiraceae	g__Colidextribacter	s__uncultured_bacterium	OTU_0252	0	0	0	0	0	0	0	0	0	0	0	0	0	0	0	0	0	0	0	0	0	0	0	0	0	0	0	0
	d__Bacteria	p__Firmicutes	c__Bacilli	o__Erysipelotrichales	f__Erysipelotrichaceae	g__Dubosiella	s__uncultured_Erysipelotrichales	OTU_0253	0	0	3	0	0	0	0	0	2	0	0	0	0	0	0	0	0	0	0	0	0	0	0	0	0	0	0	0
	d__Bacteria	p__Bacteroidota	c__Bacteroidia	o__Bacteroidales	f__Rikenellaceae	g__Rikenellaceae_RC9_gut_group	s__uncultured_organism	OTU_0254	0	0	0	0	0	0	0	0	0	0	0	0	0	0	0	0	0	0	0	0	0	0	0	0	0	0	0	0
	d__Bacteria	p__Firmicutes	c__Clostridia	o__Oscillospirales	f__Ruminococcaceae	g__Ruminococcus	s__uncultured_Clostridiales	OTU_0255	0	0	0	0	0	0	0	0	0	0	0	0	0	0	0	0	0	0	0	0	0	0	0	0	0	0	0	0
	d__Bacteria	p__Firmicutes	c__Clostridia	o__Lachnospirales	f__Lachnospiraceae	g__Lachnospiraceae_UCG-001	s__metagenome	OTU_0256	0	0	0	0	0	0	0	0	0	0	0	0	0	0	0	0	0	0	0	0	0	0	0	0	0	0	0	0
	d__Bacteria	p__Bacteroidota	c__Bacteroidia	o__Bacteroidales	f__Prevotellaceae	g__Alloprevotella	s__uncultured_Bacteroidales	OTU_0257	0	0	0	0	0	0	0	0	0	0	0	0	0	0	6	0	0	0	0	0	0	0	0	0	0	0	0	0
	d__Bacteria	p__Desulfobacterota	c__Desulfovibrionia	o__Desulfovibrionales	f__Desulfovibrionaceae	g__Desulfovibrio	s__Desulfovibrio_piger	OTU_0258	0	0	0	0	0	0	0	0	0	0	0	12	0	0	0	0	0	0	0	0	0	0	0	0	0	0	0	0
	d__Bacteria	p__Proteobacteria	c__Gammaproteobacteria	o__Burkholderiales	f__Sutterellaceae	g__Parasutterella	s__Turicimonas_muris	OTU_0259	0	0	0	0	0	0	0	0	0	2	0	0	0	0	0	0	0	0	0	0	0	0	0	0	0	0	0	0
	d__Bacteria	p__Firmicutes	c__Clostridia	o__Oscillospirales	f__Ruminococcaceae	g__UBA1819	s__uncultured_bacterium	OTU_0260	0	0	0	0	0	0	0	0	0	0	0	0	0	0	0	0	0	0	0	0	0	0	0	0	0	0	0	0
	d__Bacteria	p__Firmicutes	c__Clostridia	o__Eubacteriales	f__Anaerofustaceae	g__Anaerofustis	s__Anaerofustis_sp.	OTU_0261	0	0	0	0	0	8	0	0	0	0	0	0	0	0	0	0	0	0	0	0	0	0	0	0	0	0	0	0
	d__Bacteria	p__Firmicutes	c__Clostridia	o__Oscillospirales	f__Oscillospiraceae	g__Intestinimonas	s__uncultured_organism	OTU_0262	0	0	0	0	0	0	0	0	0	0	0	0	0	0	0	0	0	0	0	0	0	0	0	0	0	0	0	0
	d__Bacteria	p__Firmicutes	c__Clostridia	o__Lachnospirales	f__Lachnospiraceae	g__Lachnospiraceae_UCG-004	s__uncultured_bacterium	OTU_0263	0	0	0	0	0	0	0	0	0	0	0	0	0	0	0	0	0	0	0	0	0	0	0	0	0	0	0	0
	d__Bacteria	p__Firmicutes	c__Bacilli	o__Lactobacillales	f__Listeriaceae	g__Listeria	__	OTU_0264	0	0	0	0	0	0	0	0	0	9	0	0	0	0	0	0	0	0	0	0	0	0	0	0	0	0	0	0
	d__Bacteria	p__Bacteroidota	c__Bacteroidia	o__Bacteroidales	f__Marinifilaceae	g__Odoribacter	s__unidentified	OTU_0265	0	0	0	0	0	0	0	0	0	0	0	0	0	0	2	0	0	0	3	0	0	0	0	0	0	0	0	0
	d__Bacteria	p__Firmicutes	c__Clostridia	o__Oscillospirales	f__Oscillospiraceae	g__UCG-005	__	OTU_0266	0	0	0	0	0	0	0	0	0	0	0	0	0	0	0	0	0	0	0	0	0	0	0	0	0	0	0	0
	d__Bacteria	p__Desulfobacterota	c__Desulfovibrionia	o__Desulfovibrionales	f__Desulfovibrionaceae	__	__	OTU_0267	0	0	0	0	0	0	0	0	0	0	0	0	0	0	0	0	0	0	0	0	0	0	0	0	0	0	0	0
	d__Bacteria	p__Bacteroidota	c__Bacteroidia	o__Bacteroidales	f__Barnesiellaceae	g__Barnesiella	s__Barnesiella_intestinihominis	OTU_0268	7	0	0	0	0	0	0	0	0	0	0	0	0	0	0	0	0	0	0	0	0	0	0	0	0	0	0	0
	d__Bacteria	p__Firmicutes	c__Clostridia	o__Clostridiales	f__Clostridiaceae	__	__	OTU_0269	0	0	0	0	0	0	0	0	0	0	0	0	0	0	0	0	0	0	0	0	0	0	0	0	0	0	0	0
	d__Bacteria	p__Firmicutes	c__Clostridia	o__Peptococcales	f__Peptococcaceae	g__uncultured	s__uncultured_bacterium	OTU_0270	0	0	0	0	0	0	0	0	0	0	0	0	0	0	0	0	0	0	0	0	0	0	0	0	0	0	0	0
	d__Bacteria	p__Firmicutes	c__Clostridia	o__Oscillospirales	f__Oscillospiraceae	g__uncultured	s__Clostridiales_bacterium	OTU_0271	0	0	0	0	0	0	0	0	0	0	0	0	0	0	0	0	0	0	0	0	0	0	0	0	0	0	0	0
	d__Bacteria	p__Firmicutes	c__Clostridia	o__Lachnospirales	f__Lachnospiraceae	g__Lachnoclostridium	s__uncultured_Clostridiales	OTU_0272	0	0	0	0	0	0	0	0	0	0	0	0	0	0	0	0	0	0	0	0	0	0	0	0	0	0	0	0
	d__Bacteria	p__Firmicutes	c__Clostridia	o__Lachnospirales	f__Lachnospiraceae	g__Blautia	s__uncultured_Clostridiales	OTU_0273	0	0	0	0	0	0	0	0	0	0	0	0	0	0	0	0	0	0	0	0	0	0	0	0	0	0	0	0
	Unassigned	__	__	__	__	__	__	OTU_0274	0	0	0	0	0	0	0	0	0	2	0	0	0	0	0	0	0	0	0	0	0	0	0	0	0	0	0	0
	d__Bacteria	p__Proteobacteria	c__Gammaproteobacteria	o__Enterobacterales	f__Enterobacteriaceae	__	__	OTU_0275	0	0	0	0	0	0	0	0	0	0	0	0	0	0	0	0	0	0	0	0	0	0	0	0	0	0	0	0
	d__Bacteria	p__Firmicutes	c__Clostridia	o__Lachnospirales	f__Lachnospiraceae	g__Lachnoclostridium	s__bacterium_NLAE-zl-H31	OTU_0276	0	0	0	0	0	0	0	0	0	0	0	5	0	0	0	0	0	0	0	0	0	0	0	0	0	0	0	0
	d__Bacteria	p__Proteobacteria	c__Gammaproteobacteria	o__Burkholderiales	f__Sutterellaceae	g__Parasutterella	s__uncultured_organism	OTU_0277	0	0	0	0	0	0	0	0	0	0	0	0	0	0	0	0	0	0	0	0	0	0	0	0	0	0	0	0
	d__Bacteria	p__Desulfobacterota	c__Desulfovibrionia	o__Desulfovibrionales	f__Desulfovibrionaceae	g__uncultured	s__uncultured_Desulfovibrionales	OTU_0278	0	0	0	0	0	0	0	0	0	0	0	0	0	0	0	0	0	0	0	0	0	0	0	0	0	0	0	0
	d__Bacteria	p__Firmicutes	c__Clostridia	o__Lachnospirales	f__Lachnospiraceae	g__ASF356	s__Clostridium_sp.	OTU_0279	2	0	0	0	0	0	0	0	0	0	0	0	0	0	0	0	0	0	0	0	0	0	0	0	0	0	0	0
	d__Bacteria	p__Firmicutes	c__Bacilli	o__Lactobacillales	f__Leuconostocaceae	g__Weissella	__	OTU_0280	0	0	0	0	0	0	0	0	0	0	0	0	0	0	0	0	0	0	0	0	0	0	0	0	0	0	0	0
	d__Bacteria	p__Firmicutes	c__Clostridia	o__Lachnospirales	f__Lachnospiraceae	g__Tyzzerella	__	OTU_0281	0	0	0	0	0	0	0	0	0	0	0	0	0	0	0	0	0	0	0	0	0	0	0	0	0	0	0	0
	d__Bacteria	p__Bacteroidota	c__Bacteroidia	o__Bacteroidales	f__Tannerellaceae	g__Parabacteroides	__	OTU_0282	0	0	0	0	0	0	0	0	0	0	0	0	0	0	0	0	0	0	0	0	0	0	0	0	0	0	0	0
	d__Bacteria	p__Firmicutes	c__Clostridia	o__Oscillospirales	f__Ruminococcaceae	g__Ruminococcus	__	OTU_0283	0	0	0	0	0	0	0	0	0	0	0	0	0	0	0	0	0	0	0	0	0	0	0	0	0	0	0	0
	d__Bacteria	p__Proteobacteria	c__Alphaproteobacteria	o__Sphingomonadales	f__Sphingomonadaceae	g__Sphingomonas	__	OTU_0284	0	0	0	0	0	0	0	0	0	0	0	0	0	0	0	0	0	0	0	0	0	0	0	0	0	0	0	0
	d__Bacteria	p__Actinobacteriota	c__Coriobacteriia	o__Coriobacteriales	f__Coriobacteriales_Incertae_Sedis	g__uncultured	s__gut_metagenome	OTU_0285	0	0	0	0	0	0	0	0	0	0	0	0	0	0	0	0	0	0	0	0	0	0	0	0	0	0	0	0
	d__Bacteria	p__Firmicutes	c__Clostridia	o__Peptostreptococcales-Tissierellales	f__Anaerovoracaceae	__	__	OTU_0286	0	0	0	0	0	0	0	0	0	0	0	0	0	0	0	0	0	0	0	0	0	0	0	0	0	0	0	0
	d__Bacteria	p__Firmicutes	c__Bacilli	o__Bacillales	f__Bacillaceae	g__Bacillus	__	OTU_0287	0	0	0	0	0	0	0	0	0	0	0	0	0	0	0	0	0	0	0	0	0	0	0	0	0	0	0	0
	d__Bacteria	p__Actinobacteriota	c__Actinobacteria	o__Corynebacteriales	__	__	__	OTU_0288	0	0	0	0	0	0	0	0	0	0	0	0	0	0	0	0	0	0	0	0	0	0	0	0	0	0	0	0
	d__Bacteria	p__Desulfobacterota	c__Desulfovibrionia	o__Desulfovibrionales	f__Desulfovibrionaceae	g__Desulfovibrio	__	OTU_0289	0	0	0	0	0	0	0	0	0	0	0	0	0	0	0	0	0	0	0	0	0	0	0	0	0	0	0	0
	d__Bacteria	p__Firmicutes	c__Clostridia	o__Lachnospirales	f__Lachnospiraceae	g__Lachnospiraceae_UCG-008	s__uncultured_bacterium	OTU_0290	0	0	0	0	0	0	0	0	0	0	0	0	0	0	0	0	0	0	0	0	0	0	0	0	0	0	0	0
	d__Bacteria	p__Firmicutes	c__Clostridia	o__Oscillospirales	f__Ruminococcaceae	g__Faecalibacterium	__	OTU_0291	3	0	0	0	0	0	0	0	0	0	0	0	0	0	0	0	0	0	0	0	0	0	0	0	0	0	0	0
	d__Bacteria	p__Bacteroidota	c__Bacteroidia	o__Bacteroidales	f__Rikenellaceae	g__Alistipes	s__unidentified	OTU_0292	0	0	0	0	0	0	0	0	0	0	0	0	0	0	0	0	0	0	0	0	0	0	0	0	0	0	0	0
	d__Bacteria	p__Firmicutes	c__Bacilli	o__Erysipelotrichales	f__Erysipelotrichaceae	g__Dubosiella	__	OTU_0293	0	0	0	0	0	0	0	0	0	0	0	0	0	0	0	0	0	0	0	0	0	0	0	0	0	0	0	0
	d__Bacteria	p__Firmicutes	c__Clostridia	o__Clostridiales	f__Clostridiaceae	g__Sarcina	__	OTU_0294	0	0	0	0	0	0	0	0	0	0	0	0	0	0	0	0	0	0	0	0	0	0	0	0	0	0	0	0
	d__Bacteria	p__Firmicutes	c__Clostridia	o__Peptostreptococcales-Tissierellales	f__Peptostreptococcales-Tissierellales	g__Alkaliphilus	__	OTU_0295	0	0	0	0	0	0	0	0	0	0	0	0	0	0	0	0	0	0	0	0	0	0	0	0	0	0	0	0
	d__Bacteria	p__Firmicutes	c__Clostridia	o__Oscillospirales	f__Ruminococcaceae	g__[Eubacterium]_siraeum_group	s__gut_metagenome	OTU_0296	0	3	0	0	0	0	0	0	0	0	0	0	0	0	0	0	0	0	0	0	0	0	0	0	0	0	0	0
	d__Bacteria	p__Firmicutes	c__Clostridia	o__Oscillospirales	f__Oscillospiraceae	g__Colidextribacter	s__uncultured_Flavonifractor	OTU_0297	0	0	0	0	0	0	0	0	0	0	0	0	0	0	0	0	0	0	0	0	0	0	0	0	0	0	0	2
	d__Bacteria	p__Actinobacteriota	c__Actinobacteria	__	__	__	__	OTU_0298	0	0	0	0	0	0	0	0	0	0	0	0	0	0	0	0	0	0	0	0	0	0	0	0	0	0	0	0
	d__Bacteria	p__Proteobacteria	c__Alphaproteobacteria	o__Rhizobiales	f__Xanthobacteraceae	__	__	OTU_0299	0	0	0	0	0	0	0	0	0	0	0	0	0	0	0	0	0	0	0	0	0	0	0	0	0	0	0	0
	d__Bacteria	p__Firmicutes	c__Clostridia	o__Lachnospirales	f__Lachnospiraceae	g__Roseburia	s__Eubacterium_sp.	OTU_0300	0	0	0	0	0	0	0	0	0	0	0	0	0	0	0	0	0	0	0	0	0	0	0	0	0	0	0	0
	d__Bacteria	p__Firmicutes	c__Bacilli	o__Lactobacillales	f__Enterococcaceae	__	__	OTU_0301	0	0	0	0	0	0	0	0	0	0	0	0	0	0	0	0	0	0	0	0	0	0	0	0	0	0	0	0
	d__Bacteria	p__Bacteroidota	c__Bacteroidia	o__Bacteroidales	f__Marinifilaceae	g__Odoribacter	__	OTU_0302	0	0	2	0	0	0	0	0	0	0	0	0	0	0	0	0	0	0	0	0	0	0	0	0	0	0	0	0
	d__Bacteria	p__Firmicutes	c__Bacilli	o__Lactobacillales	f__Lactobacillaceae	__	__	OTU_0303	0	2	0	0	0	0	0	0	0	0	0	0	0	0	0	0	0	0	0	0	0	0	0	0	0	0	0	0
	d__Bacteria	p__Firmicutes	c__Bacilli	o__Thermoactinomycetales	f__Thermoactinomycetaceae	g__Thermoactinomyces	__	OTU_0304	0	0	0	0	0	0	0	0	0	0	0	0	0	0	0	0	0	0	0	0	0	0	0	0	0	0	0	0
	d__Bacteria	p__Firmicutes	c__Clostridia	o__Oscillospirales	f__Butyricicoccaceae	g__Butyricicoccus	s__Butyricicoccus_pullicaecorum	OTU_0305	0	0	2	0	0	0	0	0	0	0	0	0	0	0	0	0	0	0	0	0	0	0	0	0	0	0	0	0
	d__Bacteria	p__Firmicutes	c__Clostridia	o__Oscillospirales	f__Oscillospiraceae	g__Oscillibacter	s__human_gut	OTU_0306	0	0	0	0	0	0	0	0	0	0	0	0	0	0	0	0	0	0	0	0	0	0	0	0	0	0	0	0
	d__Bacteria	p__Actinobacteriota	c__Actinobacteria	o__Corynebacteriales	f__Corynebacteriaceae	g__Lawsonella	__	OTU_0307	0	0	0	0	0	0	0	0	0	0	0	0	0	0	0	0	0	0	0	0	0	0	0	0	2	0	0	0
	d__Bacteria	p__Verrucomicrobiota	c__Verrucomicrobiae	o__Verrucomicrobiales	f__Akkermansiaceae	g__Akkermansia	s__uncultured_bacterium	OTU_0308	0	0	0	0	0	0	0	0	0	0	0	0	0	0	0	0	0	0	0	0	0	0	0	0	0	0	0	0
	d__Bacteria	p__Firmicutes	c__Bacilli	o__Paenibacillales	f__Paenibacillaceae	g__Cohnella	__	OTU_0309	0	0	0	0	0	0	0	0	0	0	0	0	0	0	0	0	0	0	0	0	0	0	0	0	0	0	0	0
	d__Bacteria	p__Firmicutes	c__Bacilli	o__Lactobacillales	__	__	__	OTU_0310	0	0	0	0	0	0	0	0	0	0	0	0	0	0	0	0	0	0	0	0	0	0	0	0	0	0	0	0
	d__Bacteria	p__Firmicutes	c__Clostridia	o__Oscillospirales	f__uncultured	g__uncultured	__	OTU_0311	0	0	0	0	0	0	0	0	0	0	0	0	0	0	0	0	0	0	0	0	0	0	0	0	0	0	0	0

## Sheet: 1D
Figure 1
d, This figure panel contains no data.

## Sheet: 1E
Figure 1
e, EAE scores over the 30 d disease period in specific-pathogen-free (SPF) mice from Charles River (CR_WT), MUC2-competent (Muc2_WT) and MUC2-knockout (Muc2_KO) mice.
	MOUSE_ID	GENOTYPE	DIET	GENOTYPE_BINARY	COLONIZATION	Score_Day0	Score_Day1	Score_Day2	Score_Day3	Score_Day4	Score_Day5	Score_Day6	Score_Day7	Score_Day8	Score_Day9	Score_Day10	Score_Day11	Score_Day12	Score_Day13	Score_Day14	Score_Day15	Score_Day16	Score_Day17	Score_Day18	Score_Day19	Score_Day20	Score_Day21	Score_Day22	Score_Day23	Score_Day24	Score_Day25	Score_Day26	Score_Day27	Score_Day28	Score_Day29	Score_Day30
	M2-MD-098	Muc2_WT	FR	WT	SPF	0	0	0	0	0	0	0	0	0	0	0	2	2.5	2.5	2.5	3	3	3	3.5	3.5	2.5	2.5	2.5	2.5	2.5	2	2	2.5	2.5	2.5	2.5
	M2-MD-099	Muc2_WT	FR	WT	SPF	0	0	0	0	0	0	0	0	0	0	0	0	0	2	3	3	3	3.5	3.5	3.5	3	3	3	2	2.5	2.5	2	2	2	2	1.5
	M2-MD-100	Muc2_WT	FR	WT	SPF	0	0	0	0	0	0	0	0	0	0	0	0	0	0	0	0	1.5	2.5	3	3	3	3	3	3	2.5	3	2.5	2.5	2.5	2.5	2
	M2-MD-101	Muc2_WT	FR	WT	SPF	0	0	0	0	0	0	0	0	0	0	0	0	2	3	3	2.5	2.5	3	3	3	2.5	2.5	2.5	2	2.5	2.5	2.5	2.5	2	2	2
	M2-MD-102	Muc2_WT	FR	WT	SPF	0	0	0	0	0	0	0	0	0	0	0	0	0.5	2	2.5	3	3	3	3	3	2.5	2.5	2.5	2	3	2.5	2.5	2.5	2.5	2	1.5
	M2-MD-113	Muc2_WT	FF	WT	SPF	0	0	0	0	0	0	0	0	0	0	0	0	0	0	0	0	0.5	2	2.5	3	3	3	2.5	2.5	2.5	2	2.5	2	2	2	2.5
	M2-MD-114	Muc2_WT	FF	WT	SPF	0	0	0	0	0	0	0	0	0	1	1.5	2	2	2	2	2	2	2.5	2.5	2	2	2	1.5	1.5	2	2.5	2.5	2.5	2.5	3	2.5
	M2-MD-115	Muc2_WT	FF	WT	SPF	0	0	0	0	0	0	0	0	0	0	0	0	0	0	2	3	3	3	2.5	3.5	3	3	2.5	2.5	2.5	2.5	2.5	2.5	2.5	2.5	2
	M2-MD-116	Muc2_WT	FF	WT	SPF	0	0	0	0	0	0	0	0	0	0	1	1.5	2	2	2.5	2	2.5	3.5	3.5	3	2.5	2	2.5	1.5	2	2.5	2.5	2.5	2	2	2.5
	M2-MD-117	Muc2_WT	FF	WT	SPF	0	0	0	0	0	0	0	0	0	0	0	0	0	0	0	0.5	1.5	2.5	3	3	3	3	3	2.5	2.5	2.5	2.5	2	2.5	3	3
	M2-MD-145	Muc2_KO	FR	KO	SPF	0	0	0	0	0	0	0	0	0	0	0	0	0	0	0	0	0	0	0	0	0	0	1	0	0.5	1	0.5	0.5	0.5	0	0.5
	M2-MD-146	Muc2_KO	FR	KO	SPF	0	0	0	0	0	0	0	0	0	0	0	0	0	0	1	1	1.5	1.5	1.5	1.5	0.5	0.5	1	1	1	1	0.5	0	0	0	0
	M2-MD-147	Muc2_KO	FR	KO	SPF	0	0	0	0	0	0	0	0	0	0	0	0	0	0	1	1	1.5	0.5	1.5	1.5	1	1	1	1	1	1	0.5	1	0.5	0.5	0.5
	M2-MD-149	Muc2_KO	FR	KO	SPF	0	0	0	0	0	0	0	0	0	0	0	0	0	0	0	0	0	0	0	0	0	0	0	0	0	0	0	0	0	0	0
	MD-515	CR_WT	FR	WT	SPF	0	0	0	0	0	0	0	0	0	0	0	0	1.5	3	3	3	3	3.5	3	3	3	3	3	2.5	2.5	2	2	2.5	2.5	2.5	2.5
	MD-516	CR_WT	FR	WT	SPF	0	0	0	0	0	0	0	0	0	0	0	0	1	3	3	3	3	3	2.5	2.5	2.5	1.5	1.5	1.5	1.5	1	1	1	1	2	3
	MD-517	CR_WT	FR	WT	SPF	0	0	0	0	0	0	0	0	0	0	0	0	1	1	2.5	3	3	3.5	3	3	2.5	2.5	2	2	2	2.5	2.5	2.5	2	2	2
	MD-518	CR_WT	FR	WT	SPF	0	0	0	0	0	0	0	0	0	0	0	0	0	1	1.5	3	3	3	2.5	2	1.5	1	1	1	1	1	1	1	1	1	1
	MD-519	CR_WT	FR	WT	SPF	0	0	0	0	0	0	0	0	0	0	0	0	0	1	2.5	3	3	3.5	3.5	3.5	3.5	3.5	3.5	3	3	3	3	3	3	3	3
	MD-520	CR_WT	FR	WT	SPF	0	0	0	0	0	0	0	0	0	1.5	3	3	3	2.5	2.5	2.5	2.5	2.5	2.5	1.5	1.5	1	1	1.5	2	3	3	2.5	2	2	2
	MD-521	CR_WT	FR	WT	SPF	0	0	0	0	0	0	0	0	0	0	0	1	1	3	3	3	3	3	2.5	2.5	2.5	1.5	1.5	1.5	2	2.5	2	1.5	1.5	1	1
	MD-522	CR_WT	FR	WT	SPF	0	0	0	0	0	0	0	0	0	0	0	0	2	1.5	2.5	3	2.5	3	2.5	2.5	2.5	1.5	1.5	1.5	1.5	1.5	1.5	1.5	2	2	1.5
	MD-523	CR_WT	FR	WT	SPF	0	0	0	0	0	0	0	0	0	0	0	0	2	2	1.5	3	3	3	3	3	2.5	1.5	1.5	1	1	1	1	1	1.5	3	3
	MD-524	CR_WT	FR	WT	SPF	0	0	0	0	0	0	0	0	0	0	0	0	1.5	3	3	3	2.5	2.5	2.5	1.5	1.5	1.5	1.5	1.5	1	1	1	1	1	1	1
	MD-525	CR_WT	FF	WT	SPF	0	0	0	0	0	0	0	0	0	0	0	0	0	1	3	3	3.5	3.5	3	3.5	3.5	3.5	3.5	3	3	3	3	3	3	3	2.5
	MD-526	CR_WT	FF	WT	SPF	0	0	0	0	0	0	0	0	0	0	0	0	0	0.5	1.5	2.5	3	3.5	3.5	3.5	3	3	3	2.5	3	3	3	3	3	3	2
	MD-527	CR_WT	FF	WT	SPF	0	0	0	0	0	0	0	0	0	0	0	0	0	0.5	1.5	2.5	3	3	3	3	3	2.5	2.5	2	1.5	1.5	1.5	1.5	1.5	1.5	3
	MD-528	CR_WT	FF	WT	SPF	0	0	0	0	0	0	0	0	0	0	1.5	3	3	3	3.5	3.5	3.5	3.5	3.5	3	3	3	3	3	3	3	3	3	2.5	2.5	2
	MD-529	CR_WT	FF	WT	SPF	0	0	0	0	0	0	0	0	0	0	0	0	0	0	1	2	3	3	3	3	3	3	3	3	2.5	2.5	2.5	2.5	2.5	2.5	2.5
	MD-530	CR_WT	FF	WT	SPF	0	0	0	0	0	0	0	0	0	2	3	3.5	3.5	3.5	3.5	3.5	3	3	2.5	2.5	3	2.5	3	3	3	2.5	2.5	2.5	2.5	2.5	2.5
	MD-531	CR_WT	FF	WT	SPF	0	0	0	0	0	0	0	0	0	0	0	1	1.5	3	3	3.5	3	3	3	3	3	2.5	2.5	2.5	2.5	2.5	2.5	2.5	2	2	1.5
	MD-532	CR_WT	FF	WT	SPF	0	0	0	0	0	0	0	0	0	0	0	0.5	2	2.5	3	3	3	3	3	3	3	2.5	2.5	2.5	2.5	3	3	3	3	3	3
	MD-533	CR_WT	FF	WT	SPF	0	0	0	0	0	0	0	0	0	0	0	0	0	2	2	2.5	3	3	3	3	3	3	2.5	2.5	2.5	2	1.5	2	2	2	2.5
	MD-534	CR_WT	FF	WT	SPF	0	0	0	0	0	0	0	0	0	0	0	0	1	2.5	3.5	3.5	3.5	3	3	3	3	1.5	2.5	2.5	2.5	2	2	2	2.5	3	2.5
	MD-666	CR_WT	FR	WT	SPF	0	0	0	0	0	0	0	0	1.5	3	3	3.5	2.5	2.5	2.5	3.5	2.5	3	2.5	2.5	2.5	2.5	2.5	2.5	2.5	3	2.5	2.5	2.5	2	2.5
	MD-667	CR_WT	FR	WT	SPF	0	0	0	0	0	0	0	0	0	0	0	0	0.5	1.5	2.5	3	3	3	3.5	3.5	3	3.5	3.5	2.5	2.5	2	2.5	2.5	2.5	2	2.5
	MD-668	CR_WT	FR	WT	SPF	0	0	0	0	0	0	0	0	0	0	0	0	1	2	2.5	3	3	2.5	2.5	2	1.5	1.5	1.5	1.5	1	1.5	1.5	1	0.5	1	1
	MD-669	CR_WT	FR	WT	SPF	0	0	0	0	0	0	0	0	0	2.5	3	3.5	3.5	2.5	3	3	3	3	3	3	3	3	3	3	2.5	3	3	3	2.5	3	3
	MD-670	CR_WT	FR	WT	SPF	0	0	0	0	0	0	0	0	0	0	0	0	0	3.5	3.5	3.5	3.5	3.5	2.5	3	3	2.5	2.5	2.5	2.5	3	2.5	2.5	2.5	1.5	2
	MD-671	CR_WT	FF	WT	SPF	0	0	0	0	0	0	0	0	0	0	0	0.5	2	3	3	3	3	3	3	3	3	3	3	2.5	3	3	3	3	2.5	2.5	2.5
	MD-672	CR_WT	FF	WT	SPF	0	0	0	0	0	0	0	0	0	0	0	1	2.5	3.5	3.5	3.5	3.5	3	3	3	2.5	2.5	2.5	2.5	2.5	2.5	2.5	2.5	2	1.5	1.5
	MD-673	CR_WT	FF	WT	SPF	0	0	0	0	0	0	0	0	0	0	1	2.5	2.5	3	3.5	2.5	3.5	2.5	2.5	2.5	2	2	2	1.5	2.5	2	2.5	3	2.5	2.5	2.5
	MD-675	CR_WT	FF	WT	SPF	0	0	0	0	0	0	0	0	0	0	0	0	0.5	1	2.5	3	3	2.5	3	3	2	2.5	2.5	2	2.5	3	3	3.5	3.5	3	3
	MD-676	CR_WT	FR	WT	SPF	0	0	0	0	0	0	0	0	0	0	0.5	0	1	1	2.5	3	3	3	3	3	3	3	2.5	3	3	3	3	3	2.5	2.5	2.5
	MD-677	CR_WT	FR	WT	SPF	0	0	0	0	0	0	0	0	0	0.5	2.5	3.5	3.5	3.5	3.5	3.5	2.5	2.5	2.5	3	3	3	2.5	2.5	2.5	2.5	2.5	2.5	2	1.5	1.5
	MD-678	CR_WT	FR	WT	SPF	0	0	0	0	0	0	0	0	0	0	0	0	1	2.5	3	3	3	3	2.5	2.5	2.5	2	2	2	2.5	2	2.5	3	2.5	2.5	2.5
	MD-679	CR_WT	FR	WT	SPF	0	0	0	0	0	0	0	0	0	0	0	0.5	2.5	3	3.5	3.5	3.5	3.5	3	3.5	3.5	3	2.5	3	2	2	2	2.5	2.5	1.5	1.5
	MD-680	CR_WT	FR	WT	SPF	0	0	0	0	0	0	0	0	0	0	0	0	0.5	1	2.5	3	3	2.5	3	3	2	2.5	2.5	2	2.5	3	3	3.5	3.5	3	3
	MD-681	CR_WT	FF	WT	SPF	0	0	0	0	0	0	0	0	0	0	1	1	0.5	0	0.5	0.5	0.5	0	0	1	1.5	2	2	1.5	0.5	0.5	0	0.5	0	0	0
	MD-682	CR_WT	FF	WT	SPF	0	0	0	0	0	0	0	0	0	0	1.5	2.5	3	3	3.5	2.5	3	2.5	2	2.5	2	1.5	1.5	2	2	2	2	2	2	2	2
	MD-683	CR_WT	FF	WT	SPF	0	0	0	0	0	0	0	0	0	0	0.5	2	2	2.5	3	2.5	2.5	2	1	1	1	1.5	1.5	1	1	1	0.5	1.5	1	0.5	0.5
	MD-684	CR_WT	FF	WT	SPF	0	0	0	0	0	0	0	0	0	0	1.5	2.5	3	3	3.5	2.5	2.5	2.5	2.5	2.5	2.5	2	2.5	2	2.5	2.5	2	2.5	2	2	2
	MD-685	CR_WT	FF	WT	SPF	0	0	0	0	0	0	0	0	0	0	0	2.5	3	2.5	2.5	2.5	2.5	3.5	2.5	2.5	2.5	2.5	2.5	2	2	2	2	1.5	1.5	1.5	1.5

## Sheet: 1F
Figure 1
f, EAE-associated readouts in specific-pathogen-free (SPF) mice from Charles River (CR_WT), MUC2-competent (Muc2_WT) and MUC2-knockout (Muc2_KO) mice.
	MOUSE_ID	GENOTYPE	DIET	GENOTYPE_BINARY	COLONIZATION	AUC	Max	RelM
	M2-MD-098	Muc2_WT	FR	WT	SPF	50.75	3.5	2.4
	M2-MD-099	Muc2_WT	FR	WT	SPF	46.25	3.5	1.9
	M2-MD-100	Muc2_WT	FR	WT	SPF	38.5	3	2.4
	M2-MD-101	Muc2_WT	FR	WT	SPF	46.5	3	2.2
	M2-MD-102	Muc2_WT	FR	WT	SPF	45.25	3	2.2
	M2-MD-113	Muc2_WT	FF	WT	SPF	33.25	3	2.2
	M2-MD-114	Muc2_WT	FF	WT	SPF	44.75	3	2.6
	M2-MD-115	Muc2_WT	FF	WT	SPF	44	3.5	2.4
	M2-MD-116	Muc2_WT	FF	WT	SPF	46.75	3.5	2.3
	M2-MD-117	Muc2_WT	FF	WT	SPF	38.5	3	2.6
	M2-MD-145	Muc2_KO	FR	KO	SPF	4.25	1	0.4
	M2-MD-146	Muc2_KO	FR	KO	SPF	13.5	1.5	0.1
	M2-MD-147	Muc2_KO	FR	KO	SPF	15.75	1.5	0.6
	M2-MD-149	Muc2_KO	FR	KO	SPF	0	0	0
	MD-515	CR_WT	FR	WT	SPF	49.75	3.5	2.33333
	MD-516	CR_WT	FR	WT	SPF	37	3	1.5
	MD-517	CR_WT	FR	WT	SPF	43.5	3.5	2.25
	MD-518	CR_WT	FR	WT	SPF	27	3	1
	MD-519	CR_WT	FR	WT	SPF	53	3.5	3
	MD-520	CR_WT	FR	WT	SPF	47.5	3	2.41667
	MD-521	CR_WT	FR	WT	SPF	40	3	1.58333
	MD-522	CR_WT	FR	WT	SPF	37.25	3	1.66667
	MD-523	CR_WT	FR	WT	SPF	37	3	1.75
	MD-524	CR_WT	FR	WT	SPF	32	3	1
	MD-525	CR_WT	FF	WT	SPF	53.25	3.5	2.91667
	MD-526	CR_WT	FF	WT	SPF	48.5	3.5	2.83333
	MD-527	CR_WT	FF	WT	SPF	37	3	1.75
	MD-528	CR_WT	FF	WT	SPF	61	3.5	2.66667
	MD-529	CR_WT	FF	WT	SPF	43.25	3	2.5
	MD-530	CR_WT	FF	WT	SPF	61.75	3.5	2.5
	MD-531	CR_WT	FF	WT	SPF	49.25	3.5	2.16667
	MD-532	CR_WT	FF	WT	SPF	52.5	3	3
	MD-533	CR_WT	FF	WT	SPF	42.75	3	2
	MD-534	CR_WT	FF	WT	SPF	47.75	3.5	2.33333
	MD-666	CR_WT	FR	WT	SPF	58.75	3.5	2.5
	MD-667	CR_WT	FR	WT	SPF	48.25	3.5	2.33333
	MD-668	CR_WT	FR	WT	SPF	31.5	3	1.08333
	MD-669	CR_WT	FR	WT	SPF	63.5	3.5	2.91667
	MD-670	CR_WT	FR	WT	SPF	49	3.5	2.33333
	MD-671	CR_WT	FF	WT	SPF	53.25	3	2.75
	MD-672	CR_WT	FF	WT	SPF	50.75	3.5	2.08333
	MD-673	CR_WT	FF	WT	SPF	49.75	3.5	2.5
	MD-675	CR_WT	FF	WT	SPF	47.5	3.5	3.16667
	MD-676	CR_WT	FR	WT	SPF	49.75	3	2.75
	MD-677	CR_WT	FR	WT	SPF	56.25	3.5	2.08333
	MD-678	CR_WT	FR	WT	SPF	45.25	3	2.5
	MD-679	CR_WT	FR	WT	SPF	51.75	3.5	2
	MD-680	CR_WT	FR	WT	SPF	47.5	3.5	3.16667
	MD-681	CR_WT	FF	WT	SPF	13.5	2	0.166667
	MD-682	CR_WT	FF	WT	SPF	46	3.5	2
	MD-683	CR_WT	FF	WT	SPF	29.75	3	0.833333
	MD-684	CR_WT	FF	WT	SPF	49.5	3.5	2.16667
	MD-685	CR_WT	FF	WT	SPF	44.75	3.5	1.66667

## Sheet: 1G
Figure 1
g, Key event occurrence (1 = occurrence, 0 = no occurrence) during EAE in specific-pathogen-free (SPF) mice from Charles River (CR_WT), MUC2-competent (Muc2_WT) and MUC2-knockout (Muc2_KO) mice.
	MOUSE_ID	GENOTYPE	DIET	GENOTYPE_BINARY	COLONIZATION	SusO	RemO	RelO
	M2-MD-098	Muc2_WT	FR	WT	SPF	1	1	0
	M2-MD-099	Muc2_WT	FR	WT	SPF	1	1	0
	M2-MD-100	Muc2_WT	FR	WT	SPF	1	0	0
	M2-MD-101	Muc2_WT	FR	WT	SPF	1	0	0
	M2-MD-102	Muc2_WT	FR	WT	SPF	1	1	0
	M2-MD-113	Muc2_WT	FF	WT	SPF	1	0	0
	M2-MD-114	Muc2_WT	FF	WT	SPF	1	0	0
	M2-MD-115	Muc2_WT	FF	WT	SPF	1	1	0
	M2-MD-116	Muc2_WT	FF	WT	SPF	1	1	1
	M2-MD-117	Muc2_WT	FF	WT	SPF	1	0	0
	M2-MD-145	Muc2_KO	FR	KO	SPF	0	0	0
	M2-MD-146	Muc2_KO	FR	KO	SPF	0	0	0
	M2-MD-147	Muc2_KO	FR	KO	SPF	0	0	0
	M2-MD-149	Muc2_KO	FR	KO	SPF	0	0	0
	MD-515	CR_WT	FR	WT	SPF	1	1	0
	MD-516	CR_WT	FR	WT	SPF	1	1	1
	MD-517	CR_WT	FR	WT	SPF	1	1	0
	MD-518	CR_WT	FR	WT	SPF	1	1	0
	MD-519	CR_WT	FR	WT	SPF	1	0	0
	MD-520	CR_WT	FR	WT	SPF	1	1	1
	MD-521	CR_WT	FR	WT	SPF	1	1	1
	MD-522	CR_WT	FR	WT	SPF	1	1	0
	MD-523	CR_WT	FR	WT	SPF	1	1	1
	MD-524	CR_WT	FR	WT	SPF	1	1	0
	MD-525	CR_WT	FF	WT	SPF	1	0	0
	MD-526	CR_WT	FF	WT	SPF	1	0	0
	MD-527	CR_WT	FF	WT	SPF	1	1	1
	MD-528	CR_WT	FF	WT	SPF	1	0	0
	MD-529	CR_WT	FF	WT	SPF	1	0	0
	MD-530	CR_WT	FF	WT	SPF	1	0	0
	MD-531	CR_WT	FF	WT	SPF	1	1	0
	MD-532	CR_WT	FF	WT	SPF	1	0	0
	MD-533	CR_WT	FF	WT	SPF	1	1	1
	MD-534	CR_WT	FF	WT	SPF	1	1	1
	MD-666	CR_WT	FR	WT	SPF	1	1	0
	MD-667	CR_WT	FR	WT	SPF	1	1	0
	MD-668	CR_WT	FR	WT	SPF	1	1	0
	MD-669	CR_WT	FR	WT	SPF	1	0	0
	MD-670	CR_WT	FR	WT	SPF	1	1	0
	MD-671	CR_WT	FF	WT	SPF	1	0	0
	MD-672	CR_WT	FF	WT	SPF	1	1	0
	MD-673	CR_WT	FF	WT	SPF	1	1	1
	MD-675	CR_WT	FF	WT	SPF	1	1	1
	MD-676	CR_WT	FR	WT	SPF	1	0	0
	MD-677	CR_WT	FR	WT	SPF	1	1	0
	MD-678	CR_WT	FR	WT	SPF	1	0	1
	MD-679	CR_WT	FR	WT	SPF	1	1	0
	MD-680	CR_WT	FR	WT	SPF	1	1	1
	MD-681	CR_WT	FF	WT	SPF	0	1	0
	MD-682	CR_WT	FF	WT	SPF	1	1	0
	MD-683	CR_WT	FF	WT	SPF	1	1	0
	MD-684	CR_WT	FF	WT	SPF	1	1	0
	MD-685	CR_WT	FF	WT	SPF	1	1	0

## Sheet: 1H
Figure 1
h, See Source Data for Fig 1f.

## Sheet: 1I
Figure 1
i, See Source Data for Fig 1c and 1g.

## Sheet: 1J
Figure 1
j, See Source Data for Fig 1c and Fig 1e–g.

[truncated: 1 more sheets: 1K]
