# Supplementary material for: Gut microbial factors predict disease severity in a mouse model of multiple sclerosis
Source: Nat Microbiol. 2024 Jul 15;9(9):2244–61. doi: 10.1038/s41564-024-01761-3 (PMC11371644; doi:10.1038/s41564-024-01761-3)
Supplement: Supplementary file 5 — Statistical source data. [file 41564_2024_1761_MOESM5_ESM.xlsx]

## Sheet: 2A
Figure 2
a, See Supplementary Table 1 for the accession numbers for the sequences used to construct this tree.

## Sheet: 2B
Figure 2
b, This figure panel contains no data.

## Sheet: 2C
Figure 2
c, EAE scores over the 30 d disease period in SM13 and SM14 mice fed a fiber-rich (FR) or fiber-free (FF) diet.
	MOUSE_ID	DIET	SM	Score_Day0	Score_Day1	Score_Day2	Score_Day3	Score_Day4	Score_Day5	Score_Day6	Score_Day7	Score_Day8	Score_Day9	Score_Day10	Score_Day11	Score_Day12	Score_Day13	Score_Day14	Score_Day15	Score_Day16	Score_Day17	Score_Day18	Score_Day19	Score_Day20	Score_Day21	Score_Day22	Score_Day23	Score_Day24	Score_Day25	Score_Day26	Score_Day27	Score_Day28	Score_Day29	Score_Day30
	M_034	FR	SM14	0	0	0	0	0	0	0	0	0	0	0	0	0	0	0	0	0.5	1	1	1	1.5	1.5	1	1	0.5	1	1	1	1	1	1
	M_035	FR	SM14	0	0	0	0	0	0	0	0	0	0	0	0	0	0	0.5	1	1	1.5	1.5	1.5	1.5	1.5	1	1	1	1	1	1	1	1	1
	M_036	FR	SM14	0	0	0	0	0	0	0	0	0	0	0	0	0	1	2	2	2	2	1.5	1.5	1.5	1.5	1.5	1	0.5	0	1	0.5	1	1	1
	M_037	FF	SM14	0	0	0	0	0	0	0	0	0	0	0	0	0	0	0	0	0	1	1	0.5	0	0	0	0	0	0	0	0	0	0	0
	M_038	FF	SM14	0	0	0	0	0	0	0	0	0	0	0	0	0	0	0	0	0	0	0	0	0	0	0	0	0	0	0	0	0	0	0
	M_039	FF	SM14	0	0	0	0	0	0	0	0	0	0	0	0	0	0	0	0	0	0	0	0	1	1	1	0.5	0	0	0	0	0	0	0
	M_040	FR	SM13	0	0	0	0	0	0	0	0	0	0	0	0	0	0	0	0	0	0	0	0	0	0	0	0	0	0	0	0	0	0	0
	M_041	FR	SM13	0	0	0	0	0	0	0	0	0	0	0	0	0	0	0	0	0	0	0	0	0	0	0	0	0	0	0	0	0	0	0
	M_042	FR	SM13	0	0	0	0	0	0	0	0	0	0	0	0	0	0	0	0	0	0	0	0	0	0	0	0	0	0	0	0	0	0	0
	M_043	FR	SM13	0	0	0	0	0	0	0	0	0	0	0	0	0	0	0	0	0	0	0	0	0	0	0	0	0	0	0	0	0	0	0
	M_044	FR	SM13	0	0	0	0	0	0	0	0	0	0	0	0	0	0	0	0	0	0	0	0	0	0	0	0	0	0	0	0	0	0	0
	M_045	FF	SM13	0	0	0	0	0	0	0	0	0	0	0	0	0	0	0	0	0	0	0	0	0	0	0	0	0	0	0	0	0	0	0
	M_046	FF	SM13	0	0	0	0	0	0	0	0	0	0	0	0	0	0	0	0	0	0	0	0.5	1	1	0.5	0.5	0	0	0	0	0	0	0
	M_047	FF	SM13	0	0	0	0	0	0	0	0	0	0	0	0	0	0	0	0	0	0	0	0	0	0	0	0	0	0	0	0	0	0	0
	M_048	FF	SM13	0	0	0	0	0	0	0	0	0	0	0	0	0	0	0	0.5	1	2	2.5	2.5	1.5	1.5	1	1	1	1	1	1	1	1	1
	M_127	FF	SM14	0	0	0	0	0	0	0	0	0	0	0	0	0	0	0	0	0	0	0	0	0	0	0	0	0	0	0	0	0	0	0
	M_165	FR	SM14	0	0	0	0	0	0	0	0	0	0	0	0	0	1	2	3	3	3	3	2.5	2.5	1.5	1.5	2	2	2	1.5	2.5	1.5	2	1.5
	M_166	FR	SM14	0	0	0	0	0	0	0	0	0	0	0	0	0	0	2.5	3	2	3	3	3	3	3	3	3	3	3	3	1.5	2.5	2.5	2.5
	M_171	FR	SM14	0	0	0	0	0	0	0	0	0	0	0	0	1	1.5	1	1	3	2	2	1.5	1.5	1.5	1.5	1.5	1.5	1.5	1.5	1.5	1.5	1.5	1.5
	M_172	FF	SM14	0	0	0	0	0	0	0	0	0	0	0	0	1.5	2	3	3	3	3	2.5	2.5	2.5	2	2	2	2	2	2	1.5	2	2	2
	M_173	FF	SM14	0	0	0	0	0	0	0	0	0	0	0	0	0	1	2	3	3	3	3	2.5	2.5	2	2	2	1.5	2	2	2	1.5	2	2
	M_269	FR	SM14	0	0	0	0	0	0	0	0	0	0	0	0	1	2	3	3.5	3	3	3	2.5	1.5	1	1.5	0.5	1.5	1.5	3	3	3	2.5	2.5
	M_270	FR	SM14	0	0	0	0	0	0	0	0	0	0	0	0	0	0	1	1.5	3	3	3	3	2.5	2	1.5	1	2.5	1.5	3	3	3	3	2.5
	M_271	FR	SM14	0	0	0	0	0	0	0	0	0	0	0	0	0	0	2	2	3	3	3	3	2.5	2.5	2	2	1.5	2	2	2.5	2.5	2.5	2
	M_274	FF	SM14	0	0	0	0	0	0	0	0	0	0	0	0	0	0.5	1	2	3	3	3.5	3	3	3	3	3	3	3	3	3	2.5	3	0.5
	M_275	FF	SM14	0	0	0	0	0	0	0	0	0	0	0	0	0	0	0	0	0.5	0	0	1	1	1	1	1	1	1	1	1	0.5	0.5	1.5
	M_282	FF	SM14	0	0	0	0	0	0	0	0	0	0	0	0	0	0	0	0	0	1	1	1	1.5	1.5	2	2	2	1.5	1.5	1.5	1.5	1.5	1.5
	M_284	FF	SM14	0	0	0	0	0	0	0	0	0	0	0	0.5	2	3	3	3	2.5	2.5	2.5	2.5	2.5	2.5	1.5	2	2	2	2	2	2	1.5	1.5
	M_402	FR	SM13	0	0	0	0	0	0	0	0	0	0	0	0	0	0	0	0	0	1.5	2	2.5	2.5	2	1.5	1	1	0.5	0	0	0	0.5	1
	M_403	FR	SM13	0	0	0	0	0	0	0	0	0	0	0	0	0	1	1	2	2.5	2.5	2.5	2.5	2	2	1.5	1	1	1	0	1	0	1	1
	M_404	FR	SM13	0	0	0	0	0	0	0	0	0	0	0	0	0	0	0	1.5	2.5	3	3	3	3	3	2.5	2.5	2	2	2	2	1.5	1	0.5
	M_405	FR	SM13	0	0	0	0	0	0	0	0	0	0	0	0	0	0	0	1	1	2	2	1.5	1.5	1	1	1	1	1	0.5	0.5	0	0	0
	M_406	FR	SM13	0	0	0	0	0	0	0	0	0	0	0	0	0	0	0	0	0	0	0	0	0	0	0	0	0.5	0	0	0	0	0	0
	M_407	FR	SM13	0	0	0	0	0	0	0	0	0	0	0	0	0	0	0	0	0	0.5	1	0.5	1	1	0.5	0.5	0	0	0	0	0	0	0
	M_408	FR	SM14	0	0	0	0	0	0	0	0	0	0	0	0	0	0	0	0	0	0	0	0	0	0	0	0	0	0	0	0	0	0	0
	M_409	FR	SM14	0	0	0	0	0	0	0	0	0	0	0	0	0	1.5	2	2	1.5	1.5	1.5	1	1.5	1.5	1.5	0.5	0	0	0	0	0	0	0
	M_410	FR	SM14	0	0	0	0	0	0	0	0	0	0	0	0	0	0	0	0	0	0	0	0	0	0	0	0	0	0	0	0	0	0	0
	M_411	FR	SM14	0	0	0	0	0	0	0	0	0	0	0	0	0	0	1	2	3	3	3	3	2.5	2.5	2	2	1.5	1.5	1.5	1.5	1.5	1.5	1.5

## Sheet: 2D
Figure 2
d, Occurrence (1 = occurrence, 0 = no occurrence) of susceptibility to disease induction (SusO), remission (RemO), and relapse (RelO) among all gnotobiotic groups during EAE in SM13 and SM14 mice fed a fiber-rich (FR) or fiber-free (FF) diet.
	MOUSE_ID	DIET	SM	SusO	RemO	RelO
	M_034	FR	SM14	0	0	0
	M_035	FR	SM14	0	0	0
	M_036	FR	SM14	0	1	0
	M_037	FF	SM14	0	0	0
	M_038	FF	SM14	0	0	0
	M_039	FF	SM14	0	0	0
	M_040	FR	SM13	0	0	0
	M_041	FR	SM13	0	0	0
	M_042	FR	SM13	0	0	0
	M_043	FR	SM13	0	0	0
	M_044	FR	SM13	0	0	0
	M_045	FF	SM13	0	0	0
	M_046	FF	SM13	0	0	0
	M_047	FF	SM13	0	0	0
	M_048	FF	SM13	1	1	0
	M_127	FF	SM14	0	0	0
	M_165	FR	SM14	1	1	1
	M_166	FR	SM14	1	1	1
	M_171	FR	SM14	1	1	0
	M_172	FF	SM14	1	1	0
	M_173	FF	SM14	1	1	0
	M_269	FR	SM14	1	1	1
	M_270	FR	SM14	1	1	1
	M_271	FR	SM14	1	1	1
	M_274	FF	SM14	1	0	0
	M_275	FF	SM14	0	0	0
	M_282	FF	SM14	0	0	0
	M_284	FF	SM14	1	1	0
	M_402	FR	SM13	1	1	0
	M_403	FR	SM13	1	1	0
	M_404	FR	SM13	1	1	0
	M_405	FR	SM13	0	1	0
	M_406	FR	SM13	0	0	0
	M_407	FR	SM13	0	0	0
	M_408	FR	SM14	0	0	0
	M_409	FR	SM14	0	1	0
	M_410	FR	SM14	0	0	0
	M_411	FR	SM14	1	1	0

## Sheet: 2E
Figure 2
e, Area-under-the-curve (AUC) analysis of overall EAE course in SM13 and SM14 mice fed a fiber-rich (FR) or fiber-free (FF) diet.
	MOUSE_ID	DIET	SM	AUC
	M_034	FR	SM14	14.5
	M_035	FR	SM14	18.5
	M_036	FR	SM14	22
	M_037	FF	SM14	2.5
	M_038	FF	SM14	0
	M_039	FF	SM14	3.5
	M_040	FR	SM13	0
	M_041	FR	SM13	0
	M_042	FR	SM13	0
	M_043	FR	SM13	0
	M_044	FR	SM13	0
	M_045	FF	SM13	0
	M_046	FF	SM13	3.5
	M_047	FF	SM13	0
	M_048	FF	SM13	20
	M_127	FF	SM14	0
	M_165	FR	SM14	37.25
	M_166	FR	SM14	45.25
	M_171	FR	SM14	28.75
	M_172	FF	SM14	41.5
	M_173	FF	SM14	38
	M_269	FR	SM14	41.25
	M_270	FR	SM14	38.75
	M_271	FR	SM14	39
	M_274	FF	SM14	45.75
	M_275	FF	SM14	11.25
	M_282	FF	SM14	20.25
	M_284	FF	SM14	42.25
	M_402	FR	SM13	15.5
	M_403	FR	SM13	25
	M_404	FR	SM13	34.75
	M_405	FR	SM13	15
	M_406	FR	SM13	0.5
	M_407	FR	SM13	5
	M_408	FR	SM14	0
	M_409	FR	SM14	16
	M_410	FR	SM14	0
	M_411	FR	SM14	33.75

## Sheet: 2F
Figure 2
f, Mean EAE score during the relapse phase (RelM, d 26 to d 30 after EAE induction) in SM13 and SM14 mice fed a fiber-rich (FR) or fiber-free (FF) diet.
	MOUSE_ID	DIET	SM	RelM
	M_034	FR	SM14	1
	M_035	FR	SM14	1
	M_036	FR	SM14	0.9
	M_037	FF	SM14	0
	M_038	FF	SM14	0
	M_039	FF	SM14	0
	M_040	FR	SM13	0
	M_041	FR	SM13	0
	M_042	FR	SM13	0
	M_043	FR	SM13	0
	M_044	FR	SM13	0
	M_045	FF	SM13	0
	M_046	FF	SM13	0
	M_047	FF	SM13	0
	M_048	FF	SM13	1
	M_127	FF	SM14	0
	M_165	FR	SM14	1.8
	M_166	FR	SM14	2.4
	M_171	FR	SM14	1.5
	M_172	FF	SM14	1.9
	M_173	FF	SM14	1.9
	M_269	FR	SM14	2.8
	M_270	FR	SM14	2.9
	M_271	FR	SM14	2.3
	M_274	FF	SM14	2.4
	M_275	FF	SM14	0.9
	M_282	FF	SM14	1.5
	M_284	FF	SM14	1.8
	M_402	FR	SM13	0.3
	M_403	FR	SM13	0.6
	M_404	FR	SM13	1.4
	M_405	FR	SM13	0.2
	M_406	FR	SM13	0
	M_407	FR	SM13	0
	M_408	FR	SM14	0
	M_409	FR	SM14	0
	M_410	FR	SM14	0
	M_411	FR	SM14	1.5

## Sheet: 2G
Figure 2
g, V4 16S rRNA gene sequencing data from SM13 and SM14 mice fed a fiber-rich (FR) or fiber-free (FF) diet, used to generate relative abundance streamplots.
						Bacteroides thetaiotaomicron	Bacteroides ovatus	Bacteroides uniformis	Bacteroides caccae	Barnesiella intestinihominis	Eubacterium rectale	Clostridium symbiosum	Marvinbryantia formatexigens	Roseburia intestinalis	Faecalibacterium prausnitzii	Escherichia coli	Desulfovibrio piger	Collinsella aerofaciens	Akkermansia muciniphila
	MOUSE_ID	SM	DIET	DAY_EAE	CLASS	BT	BO	BU	BC	BI	ER	CS	MF	RI	FP	EC	DP	CA	AM
	M_269	SM14	FR	D00	START	13.0119	22.3072	13.946	4.69115	1.61516	4.43541	0.453142	5.92046	2.38595	0.00179462	3.97778	0.367898	0.321238	26.5649
	M_270	SM14	FR	D00	START	11.0761	20.3056	12.9792	4.33017	1.70123	3.15423	0.62558	3.73091	7.68623	0	9.5028	0.519018	0.319685	24.0692
	M_271	SM14	FR	D00	START	10.9427	20.3544	13.0722	4.6675	1.21009	3.72967	0.509967	3.734	6.27951	0	9.25612	0.46783	0.289558	25.4865
	M_034	SM14	FR	D00	START	18.9115	26.427	13.665	4.45087	1.76387	5.99873	2.17415	3.7018	1.93948	0.00155407	3.6614	0.576561	0.92312	15.8049
	M_035	SM14	FR	D00	START	11.842	19.9229	11.9538	7.15872	1.96214	6.29532	1.26789	1.60766	5.529	0.00147087	4.53175	1.00019	0.514804	26.4124
	M_036	SM14	FR	D00	START	16.9856	21.9272	15.696	3.96807	1.83461	4.65187	2.30263	3.49802	4.22234	0	4.6539	0.49031	1.08395	18.6855
	M_165	SM14	FR	D00	START	15.5434	14.7351	12.4591	4.1462	2.15553	2.99113	4.23602	0.00113688	8.16621	0	6.77694	1.37904	1.11642	26.2938
	M_166	SM14	FR	D00	START	9.49606	16.5781	11.5132	3.27098	1.18062	7.37674	1.25217	0	10.0055	0	7.0309	0.647382	1.4038	30.2446
	M_171	SM14	FR	D00	START	14.7547	18.5524	17.0813	4.75908	1.30591	9.4046	3.15895	0.00129042	5.38364	0	4.2842	0.743283	0.996206	19.5744
	M_408	SM14	FR	D00	START	18.6861	16.5618	2.75374	14.6735	2.95043	5.9402	2.63572	0.0393391	12.3131	0	8.22187	0.511408	0.708104	14.0047
	M_409	SM14	FR	D00	START	15.8353	18.4165	2.29118	11.0789	2.75522	7.30858	1.1891	0.0580046	11.92	0.0580046	9.62877	0.841067	1.59513	17.0244
	M_410	SM14	FR	D00	START	21.813	18.8031	3.47025	13.3144	3.36402	5.48867	2.47875	0.0708215	3.75354	0.0354108	10.7295	1.13314	1.38102	14.1643
	M_411	SM14	FR	D00	START	15.8177	19.4817	2.8597	13.1367	3.39589	6.25559	2.05541	0	12.0643	0.178731	7.41734	1.42985	0.80429	15.1028
	M_040	SM13	FR	D00	START	20.9821	23.147	23.6859	5.13886	2.5999	3.53349	1.97521	2.12065	4.03629	5.74001	5.34663	0.936353	0.724427	0.0332433
	M_041	SM13	FR	D00	START	24.57	21.0968	29.9911	7.30463	2.38866	3.09518	1.97927	1.54181	2.1592	2.63462	2.42993	0.564561	0.231107	0.0132061
	M_042	SM13	FR	D00	START	18.9531	17.9561	18.7432	12.3424	2.28811	6.88837	2.83472	2.70353	7.33222	3.38351	4.69319	0.837406	1.03418	0.00983897
	M_043	SM13	FR	D00	START	19.0952	20.5522	15.9544	9.91496	2.25803	6.88367	2.28272	2.90164	6.1382	2.88312	9.7174	0.692997	0.713062	0.0123474
	M_044	SM13	FR	D00	START	NA	NA	NA	NA	NA	NA	NA	NA	NA	NA	NA	NA	NA	NA
	M_402	SM13	FR	D00	START	19.8513	15.7249	3.75465	14.1636	3.75465	6.65428	2.08178	0.148699	12.342	6.72862	10.0743	1.37546	3.2342	0.111524
	M_403	SM13	FR	D00	START	21.5856	18.7598	3.68917	16.5228	3.53218	4.59184	3.2967	0.156986	10.4788	6.1617	8.24176	0.981162	1.80534	0.196232
	M_404	SM13	FR	D00	START	21.0332	17.5277	3.65929	14.4526	2.67528	7.28782	3.10578	0.0615006	9.7171	8.45633	8.17958	0.95326	2.79828	0.0922509
	M_405	SM13	FR	D00	START	23.1184	14.2973	3.77664	15.1066	3.31805	8.11977	3.99245	0.080928	12.1931	4.66685	7.5263	1.13299	2.53574	0.13488
	M_406	SM13	FR	D00	START	21.118	14.9068	3.03252	15.3453	3.6171	9.28023	4.45744	0.109609	9.42638	5.80928	7.96493	1.35185	3.50749	0.0730727
	M_407	SM13	FR	D00	START	23.7046	14.6865	2.29029	13.5414	4.15116	8.78901	2.26167	0.143143	11.1079	6.01202	9.18981	0.858861	3.14916	0.114515
	M_274	SM14	FF	D00	START	5.83927	5.059	9.25481	17.0405	2.28872	0.00425215	2.08887	1.06304	0.082917	0	3.45913	1.1906	1.08217	51.5467
	M_275	SM14	FF	D00	START	1.27549	4.05041	6.05753	11.3779	0.662086	0.00278187	3.01416	1.89306	0.351907	0	6.85314	1.30331	1.167	61.9913
	M_282	SM14	FF	D00	START	5.38933	3.63365	8.45424	16.958	1.83041	0.00485263	3.81222	2.20406	0.137815	0	4.44501	2.09148	2.03616	49.0028
	M_284	SM14	FF	D00	START	3.56531	4.55767	8.78516	12.668	1.39112	0.00360861	3.02943	2.77141	0.0938239	0	5.06468	1.60042	2.36364	54.1057
	M_037	SM14	FF	D00	START	8.70552	4.54875	9.57674	20.9255	2.26196	0.00536963	2.15792	0.898071	0.410106	0	5.53609	1.7807	0.668519	42.5248
	M_038	SM14	FF	D00	START	6.1878	3.75034	13.2164	20.7446	2.31977	0.0745361	2.67153	1.68425	0.570136	0	4.91546	2.16678	1.16119	40.5372
	M_039	SM14	FF	D00	START	9.13839	4.3808	11.851	19.9521	2.06281	0.00357713	2.8319	1.35812	0.507953	0	4.13398	1.83149	0.673694	41.2742
	M_127	SM14	FF	D00	START	5.37148	6.19626	10.7859	16.1443	1.73672	0.0780549	2.06715	0	0.811771	0	6.31724	1.19944	0.798762	48.4929
	M_172	SM14	FF	D00	START	5.98484	5.00023	10.9465	12.9697	3.04644	0.155871	2.34424	0.00154328	0.314829	0	5.18697	0.391993	1.37352	52.2833
	M_173	SM14	FF	D00	START	5.6439	5.69248	13.2158	13.366	2.5122	0.132512	1.92032	0	0.747587	0	5.45507	1.11199	1.35052	48.8516
	M_045	SM13	FF	D00	START	NA	NA	NA	NA	NA	NA	NA	NA	NA	NA	NA	NA	NA	NA
	M_046	SM13	FF	D00	START	11.7253	4.93268	10.5289	45.0453	4.84044	0.0413007	4.06537	2.36515	0.534156	1.96729	8.10733	3.98827	1.82824	0.0302872
	M_047	SM13	FF	D00	START	12.6533	9.7518	15.8758	42.1547	4.32435	0.0310732	2.44313	1.27788	0.172197	1.66759	7.28796	1.62228	0.719862	0.018126
	M_048	SM13	FF	D00	START	13.6504	8.57698	14.3393	41.0517	4.79881	0.0494547	3.74236	2.32778	0	0	8.17026	1.91168	1.36597	0.015348
	M_269	SM14	FR	D18	PEAK	8.71456	20.5794	9.41998	3.8137	1.7098	3.16882	0.665884	3.19476	3.64569	0	24.8984	0.601643	0.079066	19.5083
	M_270	SM14	FR	D18	PEAK	16.4392	32.0427	12.9492	5.44528	1.4349	4.04366	1.088	4.96347	1.11428	0	7.03961	0.332884	0.106873	13
	M_271	SM14	FR	D18	PEAK	13.7079	22.9997	12.0631	4.1743	2.04607	3.07938	1.30664	3.0541	5.42407	0	12.3128	0.394995	0.0695191	19.3674
	M_034	SM14	FR	D18	PEAK	NA	NA	NA	NA	NA	NA	NA	NA	NA	NA	NA	NA	NA	NA
	M_035	SM14	FR	D18	PEAK	10.4011	21.7018	12.0573	5.66498	1.67541	4.80863	0.545039	6.98576	2.95993	0.0030224	7.97409	0.771718	0.488621	23.9626
	M_036	SM14	FR	D18	PEAK	11.3629	21.3614	14.4897	5.60998	1.81259	4.84659	0.401847	6.63963	0.519103	0.00366426	10.5616	0.506889	0.307798	21.5764
	M_165	SM14	FR	D18	PEAK	14.5201	24.0067	14.2442	5.01275	1.61531	3.39744	1.18862	0	6.5238	0	12.1333	0.498869	0.344877	16.514
	M_166	SM14	FR	D18	PEAK	16.3903	19.333	13.6709	5.33181	1.66406	3.25056	1.30916	0	4.13665	0	19.0204	0.504154	0.421891	14.9672
	M_171	SM14	FR	D18	PEAK	18.5607	14.9687	16.7143	3.51443	1.63807	4.73448	1.52642	0.00136166	4.93736	0	10.6114	0.637255	0.736656	21.4188
	M_408	SM14	FR	D18	PEAK	17.9251	19.107	2.56074	11.4905	3.41431	8.01051	2.56074	0.22981	12.2784	0.0328299	7.7807	0.919238	0.886408	12.8037
	M_409	SM14	FR	D18	PEAK	18.1296	21.2879	2.70714	12.1821	3.19934	9.7621	0.902379	0.123052	6.56276	0.0820345	8.90074	0.574241	1.47662	14.1099
	M_410	SM14	FR	D18	PEAK	18.1049	23.3841	1.79357	12.555	2.978	10.2538	2.40271	0.0338409	3.89171	0.0338409	6.90355	1.01523	1.11675	15.533
	M_411	SM14	FR	D18	PEAK	14.5207	18.9166	2.35394	14.8327	3.88542	5.07657	1.02099	0	1.38968	0.0567215	12.1951	0.907544	1.16279	23.6812
	M_040	SM13	FR	D18	PEAK	18.8322	21.5358	18.1399	6.36935	1.98978	3.13553	1.46043	5.81759	4.73477	5.09772	9.56265	0.64228	2.66137	0.0206909
	M_041	SM13	FR	D18	PEAK	6.89865	7.99945	14.1003	2.73017	3.70633	4.81805	0.199236	10.6805	14.6188	5.82878	24.2394	0.608624	3.55895	0.0127365
	M_042	SM13	FR	D18	PEAK	16.4359	17.6932	14.1756	4.88555	2.35463	8.11206	1.56064	4.01093	3.93714	5.24633	17.398	0.352579	3.83054	0.00683293
	M_043	SM13	FR	D18	PEAK	16.9784	24.0698	16.2818	5.29809	2.37403	3.81731	0.962566	5.35946	3.13885	4.98898	14.5839	0.495488	1.63988	0.0113644
	M_044	SM13	FR	D18	PEAK	20.4432	27.6493	17.8147	7.41927	1.98661	3.4261	0.714134	3.02479	3.63548	2.89517	8.54843	0.572055	1.84952	0.0211872
	M_402	SM13	FR	D18	PEAK	23.8559	22.5864	3.80868	18.512	3.33629	3.72011	2.18482	0.177148	10.186	3.36581	5.9935	1.06289	1.09241	0.118099
	M_403	SM13	FR	D18	PEAK	19.5895	23.5935	2.86366	16.3964	3.57324	7.72935	2.68626	0.152053	7.704	5.4739	8.21085	0.988343	0.861632	0.177395
	M_404	SM13	FR	D18	PEAK	18.5645	27.469	2.26659	15.4884	4.47922	7.50135	2.53643	0.0539665	4.15542	4.04749	11.6028	0.755532	0.647598	0.431732
	M_405	SM13	FR	D18	PEAK	19.0092	25.192	3.91705	22.8111	3.37942	7.33487	1.65131	0.0768049	4.41628	3.37942	7.14286	0.691244	0.844854	0.15361
	M_406	SM13	FR	D18	PEAK	22.9488	20.6853	1.76045	12.0402	3.45803	9.96542	1.00597	0.18862	12.4175	4.68406	9.30525	0.84879	0.628733	0.0628733
	M_407	SM13	FR	D18	PEAK	26.538	15.5806	5.49691	18.7477	4.51402	4.25919	2.11139	0.0364033	4.91445	6.37059	8.55479	0.98289	1.74736	0.145613
	M_274	SM14	FF	D18	PEAK	9.95706	4.53	8.70724	17.4831	3.50844	0	1.49723	2.5156	0.453319	0	8.87005	1.7638	0.793309	39.9208
	M_275	SM14	FF	D18	PEAK	NA	NA	NA	NA	NA	NA	NA	NA	NA	NA	NA	NA	NA	NA
	M_282	SM14	FF	D18	PEAK	NA	NA	NA	NA	NA	NA	NA	NA	NA	NA	NA	NA	NA	NA
	M_284	SM14	FF	D18	PEAK	6.62538	4.74965	10.7614	17.641	4.70836	0.00161911	3.52317	2.32018	0.255819	0	5.82797	3.26007	3.51346	36.812
	M_037	SM14	FF	D18	PEAK	NA	NA	NA	NA	NA	NA	NA	NA	NA	NA	NA	NA	NA	NA
	M_038	SM14	FF	D18	PEAK	8.16032	5.03983	8.9177	13.1862	1.80734	0.00979967	1.69114	2.28892	0.59918	0	5.05103	1.06676	1.92913	50.2527
	M_039	SM14	FF	D18	PEAK	6.71733	7.25568	7.14548	12.2908	1.93932	0.00886693	0.879093	1.87852	0.435746	0	6.91241	0.87276	2.91595	50.748
	M_127	SM14	FF	D18	PEAK	9.51269	3.88701	10.1653	16.1673	3.94576	0.100033	2.1531	0	0.452532	0	8.43138	3.85367	0.987631	40.3436
	M_172	SM14	FF	D18	PEAK	9.09515	4.02132	12.3926	16.4328	2.78228	0.0555124	2.6546	0	0.602864	0	6.94016	2.94882	0.549573	41.5244
	M_173	SM14	FF	D18	PEAK	9.13296	5.72868	11.6573	12.9841	2.74773	0.158749	1.11516	0	0.454688	0	5.48369	1.83835	0.954453	47.7442
	M_045	SM13	FF	D18	PEAK	14.1332	7.94923	15.0258	33.1614	5.53589	0.0127915	3.01738	2.35649	0.469023	5.17347	8.08283	2.67485	2.38775	0.019898
	M_046	SM13	FF	D18	PEAK	13.2304	11.1246	12.6855	35.8213	4.85827	0.012315	2.38193	2.99768	0.258615	1.93859	8.70364	2.51226	3.4636	0.0112888
	M_047	SM13	FF	D18	PEAK	14.8526	8.21526	11.7745	39.8072	5.11062	0	2.12722	2.22572	0.46598	1.66313	6.68851	3.16904	3.89642	0.00378845
	M_048	SM13	FF	D18	PEAK	NA	NA	NA	NA	NA	NA	NA	NA	NA	NA	NA	NA	NA	NA
	M_269	SM14	FR	D30	END	9.75029	17.7736	11.1715	4.06795	2.3896	6.32068	1.03618	7.69713	5.12588	0.00255846	9.21302	1.07839	1.7244	22.6488
	M_270	SM14	FR	D30	END	9.08199	17.2778	10.0187	3.89255	2.45941	6.20236	1.12631	7.29818	4.27847	0.000952889	10.1588	0.928114	1.27115	26.0053
	M_271	SM14	FR	D30	END	8.46061	15.567	11.0634	2.49016	1.75497	9.4792	0.672343	8.40132	4.16686	0.00118579	10.1587	0.627283	1.0601	26.0969
	M_034	SM14	FR	D30	END	10.6091	22.0672	16.0354	4.27825	3.11168	4.54641	0.925594	4.61314	3.38231	0.00123577	7.25893	0.962667	0.234797	21.9733
	M_035	SM14	FR	D30	END	11.4806	21.8765	17.1734	4.5066	2.77851	4.69959	0.751688	4.87672	2.03035	0	7.95396	1.15441	0.218545	20.4991
	M_036	SM14	FR	D30	END	12.3478	28.3151	16.3967	4.99432	2.33726	4.40552	0.389543	4.07277	4.7313	0	7.15225	0.610716	0.194273	14.0524
	M_165	SM14	FR	D30	END	8.33633	16.1822	11.0065	2.69808	1.45164	0.976457	0.44638	0	8.96271	0	21.8123	1.15825	0.141294	26.8278
	M_166	SM14	FR	D30	END	8.68209	19.8037	10.8684	4.09495	1.18041	3.62565	2.19771	0	5.32114	0	18.2055	0.914281	0.359131	24.7471
	M_171	SM14	FR	D30	END	10.3425	17.4577	13.6532	3.32786	1.54097	7.3963	1.17638	0	9.70633	0	13.2507	1.30456	0.24591	20.5976
	M_408	SM14	FR	D30	END	13.8611	19.2246	3.19871	12.084	2.97254	11.0178	1.61551	0.0323102	9.36995	0.0969305	9.62843	0.936995	1.48627	14.475
	M_409	SM14	FR	D30	END	19.2998	24.0275	3.05206	13.1957	3.41113	4.33872	1.85518	0.0299222	9.09635	0	7.21125	1.8851	1.22681	11.3704
	M_410	SM14	FR	D30	END	16.5045	19.1617	2.43263	11.6766	2.91916	7.4476	2.02096	0.374251	10.9281	0.0748503	10.9656	0.935629	1.45958	13.0988
	M_411	SM14	FR	D30	END	16.5082	21.4347	3.19793	11.7113	2.33362	7.69231	1.46932	0.0864304	16.0761	0	5.27226	1.38289	1.68539	11.1495
	M_040	SM13	FR	D30	END	7.91778	7.75535	21.8696	4.58525	2.21235	14.7434	0.71878	8.15488	3.35866	7.97752	15.1541	0.856935	4.66553	0.0298714
	M_041	SM13	FR	D30	END	14.2236	22.688	18.6619	4.66734	2.9143	7.30928	0.273603	7.51479	1.99693	6.7856	10.4501	1.21326	1.28878	0.0123802
	M_042	SM13	FR	D30	END	14.7981	18.4126	16.6681	4.41885	2.65832	6.74725	0.477358	6.35894	5.45677	5.97939	14.8945	0.858369	2.25833	0.0131383
	M_043	SM13	FR	D30	END	11.9688	16.7139	10.9435	3.78867	1.16839	10.9105	1.31152	9.37466	1.74502	6.78741	20.7076	0.663327	3.90978	0.00688099
	M_044	SM13	FR	D30	END	10.4107	10.9655	16.6565	5.11092	3.40664	9.40263	0.26339	5.5612	0.56164	8.77708	23.3768	1.27725	4.22198	0.00774676
	M_402	SM13	FR	D30	END	19.431	21.5475	4.09438	14.6773	2.70645	5.4823	2.35947	0.0693963	11.7974	8.15406	6.83553	0.798057	2.01249	0.0346981
	M_403	SM13	FR	D30	END	19.342	20.1929	3.65854	13.7266	4.33919	6.38117	1.38968	0.141804	10.6636	7.88429	8.39478	1.19115	2.46739	0.226886
	M_404	SM13	FR	D30	END	19.7617	22.2144	3.99439	16.1878	2.38262	8.02383	2.03224	0.0700771	10.3013	4.16959	8.23406	1.15627	1.26139	0.210231
	M_405	SM13	FR	D30	END	19.9374	19.8257	3.66562	15.4671	3.50916	3.68797	3.01743	0.0223514	15.3554	5.7443	7.66652	0.759946	1.27403	0.0670541
	M_406	SM13	FR	D30	END	18.5033	16.9819	3.5773	15.9539	2.46711	4.85197	1.80921	0	16.3651	4.48191	11.5132	0.822368	2.50822	0.164474
	M_407	SM13	FR	D30	END	20.7508	16.5103	4.03198	16.7188	2.60688	5.10949	1.39034	0.0347584	14.5985	5.70038	10.4275	0.799444	1.07751	0.243309
	M_274	SM14	FF	D30	END	6.01298	4.65374	10.2268	14.704	4.75296	0.00263419	3.72826	2.83966	0.258151	0.000878063	9.16962	2.3137	3.02581	38.3108
	M_275	SM14	FF	D30	END	10.1997	3.95981	7.6221	19.9465	2.51525	0	1.07332	2.99092	0.269428	0	6.67603	1.43666	3.32353	39.9868
	M_282	SM14	FF	D30	END	4.45657	4.89447	10.2644	11.9234	2.36341	0	2.00933	4.45406	0.290265	0	7.37798	1.04846	5.54631	45.3714
	M_284	SM14	FF	D30	END	4.73991	3.05308	13.1143	15.1321	2.5923	0.00114907	3.42997	4.61006	0.127547	0	8.27904	2.0959	3.89994	38.9247
	M_037	SM14	FF	D30	END	8.72559	6.12572	9.36309	20.2469	4.90414	0.053422	6.76322	3.16852	1.02333	0.00118715	9.26574	1.32249	2.70315	26.3335
	M_038	SM14	FF	D30	END	11.2962	13.3554	13.1597	35.5375	5.63907	0.0229264	2.29346	0.925244	0.303775	0.0008188	8.63424	0.925244	0.771309	7.13502
	M_039	SM14	FF	D30	END	5.5314	4.64621	9.90764	15.3737	2.73657	0.0127877	4.79824	3.34754	0.7289	0	8.13157	2.05882	2.98949	39.7371
	M_127	SM14	FF	D30	END	7.16565	5.5993	15.7969	18.744	2.7954	0.0594509	3.2795	0	0.784994	0	7.15958	2.19362	0.404023	36.0175
	M_172	SM14	FF	D30	END	1.97983	5.87645	15.7469	18.7396	3.51413	0.113174	3.78632	0.00143258	0.376769	0	8.0726	2.90098	0.415449	38.4763
	M_173	SM14	FF	D30	END	6.82305	4.44128	15.7734	18.3142	2.4371	0.0594752	2.69852	0	0.612733	0	8.02777	1.9779	0.352702	38.4819
	M_045	SM13	FF	D30	END	12.9302	8.22053	13.3153	36.6105	8.2454	0.0426339	4.20726	1.20796	0.495975	5.27737	7.06302	1.75296	0.623876	0.00710565
	M_046	SM13	FF	D30	END	6.13799	6.71672	13.0934	24.9867	4.78451	0.0266695	7.70882	5.2699	0.904096	5.12721	16.3111	4.86585	4.0551	0.0120013
	M_047	SM13	FF	D30	END	6.99309	8.81513	13.5108	21.4031	3.26959	0.167396	4.48322	7.56503	1.33917	1.05696	18.0595	4.2847	9.02867	0.0236072
	M_048	SM13	FF	D30	END	12.2339	8.69822	13.2725	28.1785	5.24451	0.114796	2.20954	5.60202	0.00109329	0.00437316	14.4763	3.92054	6.0295	0.0142128
