# Supplementary material for: Gut microbial factors predict disease severity in a mouse model of multiple sclerosis
Source: Nat Microbiol. 2024 Jul 15;9(9):2244–61. doi: 10.1038/s41564-024-01761-3 (PMC11371644; doi:10.1038/s41564-024-01761-3)
Supplement: Supplementary file 6 — Statistical source data. [file 41564_2024_1761_MOESM6_ESM.xlsx]

## Sheet: 3A
Figure 3
a, Concentrations (nmol/g) of cecal metabolites in gnotobiotic mice fed a fiber-rich (FR) diet at baseline (BL) and at the end of the 30 d EAE disease course (EAE) by CE-TOF/MS, used to create a principal component analysis (PCA) plot from log2-normalised values. See also Supplementary Table 2.
					QC	1	1	1	1	1	1	1	1	1	1	1	0	1	1	1	1	1	1	1	1	0	1	1	1	1	1	0	1	0	0	1	1	1	1	1	1	1	1	1	1	1	0	0	1
					KEGG	C00024	C01996	C00147	C00212	C03626	C00008	C00301	C00179	C00041	C00993	C00499	C01551	C00956	C02115	C00020	C01262	C00062	C03406	C00152	C00049	C00002	C08261	C00099	C00719	C00246	C01672	C00438	C00318	C00112	C00307	C00695	C00114	C00417	C02226	C02614	C00158	C00327	C00055	C00128	C00300	C00791	C02291	C00506	C05824
	MOUSE_ID	SM	EAE	ORIGIN	GROUP	Acetyl CoA	Acetylcholine	Adenine	Adenosine	ADMA	ADP	ADP-ribose	Agmatine	Ala	Ala-Ala	Allantoate	Allantoin	alpha-Aminoadipate	Alpha-Methylserine	AMP	Anserine	Arg	Argininosuccinate	Asn	Asp	ATP	Azelate	beta-Ala	Betaine	Butyrate	Cadaverine	Carbamoylaspartate	Carnitine	CDP	CDP-choline	Cholate	Choline	cis-Aconitate	Citraconate	Citramalate	Citrate	Citrulline	CMP	CMP-N-acetylneuraminate	Creatine	Creatinine	Cystathionine	Cysteate	Cysteine S-sulfate
	M_310	SM01	BL	CECUM	SM01_BL_CECUM	1.68394	1.61065	5.59644	82.517	17.3401	7.90679	9.48068	0	6251.37	78.1601	91.2642	909.462	29.0948	15.6127	53.1308	50.8509	1160.08	113.236	4850.81	5221.38	0	28.1387	160.734	2046.63	112.882	4.02757	0	314.059	0	0	0	1056.65	0	0	0	46.658	180.527	9.08866	13.0789	3499.78	895.413	0	0	405.179
	M_311	SM01	BL	CECUM	SM01_BL_CECUM	1.22897	0	7.98815	42.8058	17.6307	0	0	0	6669.46	78.7834	120.847	678.95	27.5211	12.148	28.0312	58.9603	511.976	118.237	7246.07	7233.91	0	34.1493	196.52	2276.36	217.057	0	0	299.131	0	0	0	892.195	0	0	0	111.924	222.293	11.7682	4.23882	1853.02	1330.44	0	9.70897	404.242
	M_312	SM01	BL	CECUM	SM01_BL_CECUM	0	0	9.0372	50.4038	24.6642	4.86344	0	0	5710.62	87.4726	322.713	752.898	21.2881	17.7824	44.2826	45.9682	346.063	100.01	6224.07	6469.89	0	34.7491	180.123	2070.69	147.641	4.53228	0	410.273	0	0	0	1223.97	9.17154	0	0	885.306	210.185	17.5491	0	2166.64	1086.41	0	0	295.447
	M_313	SM01	BL	CECUM	SM01_BL_CECUM	0	0	7.89224	43.7903	21.0489	5.40538	0	0	5632.56	80.3433	113.379	780.61	23.7473	0	32.8471	61.1512	244.924	135.284	7706.64	6872.41	0	38.7709	205.07	2733.93	157.169	3.60546	0	316.03	0	0	0	1019.52	0	0	0	36.2194	211.599	9.80111	4.99836	2167.29	1303.72	0	7.1238	346.805
	M_300	SM13	BL	CECUM	SM13_BL_CECUM	0	0	5.83274	26.958	42.9719	0	8.93033	3.40152	1839.75	377.416	124.057	1845.93	16.2412	26.2992	31.0951	49.1452	149.577	38.3844	45.4275	998.311	0	37.8714	121.766	273.604	1969.61	346.09	0	13.7082	0	0	22.3564	3064.82	0	4.93059	17.7016	0	167.343	7.83362	0	2019.47	1561.37	0	11.0658	0
	M_301	SM13	BL	CECUM	SM13_BL_CECUM	0	1.31395	8.59451	59.0184	88.5093	0	14.0952	7.59202	3277.2	819.649	144.492	1513.34	22.7661	33.5312	14.1061	67.0999	320.248	50.9745	90.948	2123.69	0	29.5983	111.092	446.41	2724.49	400.673	21.8882	27.3184	0	0	19.9283	3431.04	0	13.8827	73.5666	0	110.68	7.14247	0	3574.01	1772.32	0	16.7629	0
	M_302	SM13	BL	CECUM	SM13_BL_CECUM	0	1.5705	15.6614	70.7358	72.6101	0	16.249	6.7546	2717.35	679.718	73.3256	1428.26	24.4078	18.0083	29.299	122.474	181.642	73.035	61.8545	2002.2	0	36.9845	116.938	534.498	3591.22	119.91	27.8501	22.906	0	0	19.2167	4300.76	0	15.5901	81.5089	0	131.685	8.37225	6.05124	3016.63	1966.12	0	20.2315	10.9497
	M_306	SM13	BL	CECUM	SM13_BL_CECUM	0	4.2736	22.9705	67.5564	72.6999	0	19.2042	17.3121	4008.78	643.539	95.1924	1644.51	18.9098	0	58.1343	101.958	621.345	84.3827	58.2281	2107.33	0	31.9504	94.9147	566.411	2634.11	292.263	42.546	34.3246	0	0	8.04406	8647.04	0	9.45671	75.1492	435.301	291.645	17.3949	4.57149	2998.23	1878.69	0	17.0681	15.4667
	M_134	SM14	BL	CECUM	SM14_BL_CECUM	0	2.16962	24.1963	74.6534	93.5038	0	19.945	11.0024	3593.69	589.454	136.94	2075.19	28.1696	47.3538	46.4595	43.3077	269.628	78.8968	75.0656	2111.33	0	30.341	88.492	432.952	4517.45	149.529	32.7641	29.6036	0	0	107.243	4129.4	0	22.2479	98.123	0	251.55	13.9009	3.71265	3276.26	1959.72	0	25.7079	0
	M_135	SM14	BL	CECUM	SM14_BL_CECUM	0	0	9.60798	29.2011	62.8694	7.73942	13.7153	12.7351	3386.99	570.683	71.3597	1354.8	19.7603	79.8548	63.5233	37.3866	361.385	0	0	2740.35	0	25.0488	104.41	529.634	6447.77	295.686	38.6826	17.7778	2.5575	0	80.4625	3874.38	0	10.6244	48.2149	18.927	288.676	17.4292	0	3432.93	993.275	0	16.1757	0
	M_136	SM14	BL	CECUM	SM14_BL_CECUM	0	1.47159	9.34837	52.3935	70.1271	0	18.7887	11.016	2971.54	448.713	110.301	1670.05	24.8574	58.4937	45.1778	40.9683	329.574	81.0697	95.5463	3018.63	0	36.2026	82.2347	425.667	4398.17	93.8557	28.9965	29.9302	0	0	50.8849	3710.26	0	14.1982	62.9306	105.739	219.22	10.1087	0	3524.88	1476.26	0	20.0295	0
	M_137	SM14	BL	CECUM	SM14_BL_CECUM	0.906369	11.5588	8.85034	121.792	38.83	18.6798	32.7301	7.23792	3271.29	356.668	104.239	2058.85	27.694	31.392	291.218	37.2983	397.032	74.7416	168.771	2214.07	0	47.861	39.4349	431.156	5909.47	72.8638	29.1503	102.93	3.67722	38.8234	61.7594	2719.9	0	19.005	38.4069	25.2549	175.064	19.2589	7.37882	5036.67	1844.57	0	18.0723	22.6154
	M_159	SM01	EAE	CECUM	SM01_EAE_CECUM	0	0	29.3123	43.35	28.2493	7.76194	0	0	6601.65	131.444	176.373	673.082	0	55.9017	44.7982	38.879	105.548	122.859	5658.78	6894.9	0	28.1404	287.106	6128.65	220.053	0	0	492.893	0	0	0	1525.97	0	0	0	167.732	112.657	19.6293	0	2467.52	555.717	23.89	0	170.515
	M_160	SM01	EAE	CECUM	SM01_EAE_CECUM	0	0	9.43585	56.5414	16.9433	6.62768	0	0	2537.34	139.043	186.294	993.378	17.3993	35.1996	50.9215	33.6491	120.763	303.552	2596.64	5069.29	0	29.4176	184.327	8550.47	179.006	0	0	480.742	0	0	0	1897.53	12.5158	3.26666	0	1171.77	481.971	25.6971	0	3033.22	698.91	0	0	210.537
	M_162	SM01	EAE	CECUM	SM01_EAE_CECUM	0.970798	0	12.0537	57.6454	17.3243	7.46712	0	0	4824.81	127.502	134.301	638.851	19.5803	24.4186	51.9515	39.1276	179.709	281.984	4162.21	5306.4	0	31.0581	214.989	7521.14	195.424	3.83286	0	416.51	0	0	0	1020.2	8.20181	2.0064	0	612.358	318.204	18.7738	3.59596	2342.97	854.415	0	0	229.308
	M_163	SM01	EAE	CECUM	SM01_EAE_CECUM	0	0	22.0533	55.4395	31.2451	7.82363	0	3.42677	8287.77	156.211	121.274	768.792	0	63.5696	46.8534	40.3453	157.625	268.901	7619.79	6405.86	0	16.5401	243.044	5193.28	108.3	5.83775	0	509.422	0	0	0	1671.37	6.25242	0	0	950.156	132.06	21.8417	3.47979	3538.36	789.62	20.9173	0	149.201
	M_040	SM13	EAE	CECUM	SM13_EAE_CECUM	6.25596	2.57898	24.435	29.82	50.5722	24.1417	0	8.9009	1859.35	358.351	89.8682	1475.56	15.9171	16.4908	94.3197	76.3265	319.456	0	65.8416	2873.76	0	82.6285	144.892	487.924	3097.61	288.057	24.2696	24.9092	5.50286	0	62.0961	7810.79	63.7898	0	14.1413	5011.78	331.156	15.3315	0	2764.02	1203.84	0	24.934	16.7293
	M_041	SM13	EAE	CECUM	SM13_EAE_CECUM	7.98106	4.45404	7.60996	35.0459	59.2799	19.1203	9.52447	6.16936	2076.33	219.971	95.4924	1952.92	27.6583	13.254	67.1437	55.4536	215.679	0	75.8627	1673.75	0	50.743	80.5497	367.083	5460.44	193.108	28.1267	28.7771	3.43683	0	392.892	5678.55	0	24.6705	24.9722	78.0278	229.324	8.44799	3.03076	2991.59	1214.18	0	21.7821	20.9549
	M_042	SM13	EAE	CECUM	SM13_EAE_CECUM	6.19672	2.91057	13.2353	28.2824	59.4527	28.6126	11.6453	6.38995	2604.62	444.798	107.517	1725.72	0	26.5021	99.0754	59.4946	356.265	0	76.5219	3172.61	0	64.522	124.316	599.373	5633.11	339.838	23.5854	31.002	6.35561	0	109.233	7543.65	29.9753	4.74527	0	2547.15	308.591	15.9353	5.00734	3327.09	1322.53	0	22.1849	11.0457
	M_043	SM13	EAE	CECUM	SM13_EAE_CECUM	2.13396	1.86808	17.2615	27.8937	39.6344	18.2318	13.409	5.77074	2459.24	344.674	98.8373	2226.95	12.9176	22.0228	111.505	80.8732	340.929	0	70.4101	3011.24	0	72.0395	135.591	478.269	3713.2	315.943	0	29.4438	5.595	0	43.0328	7374.67	36.0446	0	0	3934.02	344.528	26.2177	0	2822.1	1039.96	0	15.1105	14.8213
	M_034	SM14	EAE	CECUM	SM14_EAE_CECUM	5.53615	1.64379	5.62676	24.9676	63.6763	23.1951	10.0331	9.44915	1944.63	183.205	60.0807	954.776	25.1311	29.8564	93.5028	37.3642	288.219	0	64.4758	1088.58	0	33.3676	99.0406	794.655	1497.45	433.639	50.4322	16.3836	0	0	222.62	3122.11	42.2043	14.9418	49.2617	6246.07	502.035	12.7281	0	2729.49	711.891	0	18.6596	8.98225
	M_035	SM14	EAE	CECUM	SM14_EAE_CECUM	21.2926	2.65665	9.17611	20.2063	53.5718	45.2203	12.67	4.71963	1724.2	347.868	109.275	1836.09	30.7921	34.9262	78.1701	92.8374	353.019	116.032	175.468	1723.49	6.24174	66.4923	150.775	3200.37	5429.13	180.853	45.7277	26.515	4.95999	0	96.8985	4060.18	0	22.5528	39.4919	16.9864	518.585	13.3503	0	2609.99	1223.81	0	22.5629	17.034
	M_036	SM14	EAE	CECUM	SM14_EAE_CECUM	10.4014	1.43956	13.0127	38.0844	63.4382	39.416	9.55686	4.99501	2582.22	555.327	174.37	1632.25	28.6592	64.5616	99.4891	87.1447	555.706	87.2024	613.312	2641.54	8.68157	72.6969	298.522	3606.5	3805.82	100.927	44.0094	27.8431	6.47543	0	154.93	5700.28	0	8.28646	10.3765	17.3077	183.087	26.4368	0	4640.51	1494.01	0	24.3738	27.6474
	M_171	SM14	EAE	CECUM	SM14_EAE_CECUM	0	3.66472	8.69068	52.1509	113.16	7.33026	19.9041	14.9323	4390.77	744.035	255.853	3802.3	24.5212	80.79	61.0572	43.0017	504.424	111.295	92.9526	1975.33	0	24.0297	130.221	616.925	7256.76	2096.29	41.4671	24.2742	0	0	105.224	8698.88	0	11.5978	40.031	0	158.075	13.1435	0	4616.17	2214.24	0	21.0156	14.2661
	M_026	GF	EAE	CECUM	GF_EAE_CECUM	0	0	0	0	19.1248	0	0	0	4354.88	0	116.55	653.57	0	0	0	62.0424	2694.59	66.5957	6639.38	4455.6	0	37.2514	60.6327	137.754	320.994	0	0	90.2321	0	0	0	1184.66	13.8499	0	0	2274.66	90.376	0	3.26797	1394.04	784.05	0	7.47648	623.296
	M_027	GF	EAE	CECUM	GF_EAE_CECUM	0	0	0	10.045	19.38	0	0	0	3368.77	7.97248	141.106	727.396	13.8508	0	0	69.8952	2715.08	76.9979	5818.44	5283.61	0	38.3513	57.602	182.247	178.858	0	0	124.739	0	0	0	1157.75	11.8273	0	0	2240.37	99.3688	0	4.04925	1911.91	770.654	10.2641	0	421.263
	M_028	GF	EAE	CECUM	GF_EAE_CECUM	0	0	0	12.8711	16.3892	0	0	0	4216.4	8.8015	207.215	557.153	0	0	0	88.6535	2173.47	74.134	5632.41	5720.7	0	43.1147	63.2356	182.686	191.616	0	0	123.205	0	0	0	1318.46	6.84122	3.87501	0	223.289	134.031	0	5.10662	2630.9	629.503	12.2561	0	485.773
	M_029	GF	EAE	CECUM	GF_EAE_CECUM	0	0	0	0	20.2247	0	0	0	3117.14	8.427	104.357	598.972	0	0	0	100.235	2526.72	59.0508	5439.35	4197.9	0	51.0281	59.6488	161.478	240.744	0	0	121.775	0	0	0	1612.53	0	0	0	280.456	83.4017	0	3.19632	2437.95	564.215	13.2112	0	580.875
[truncated: 220 more columns]

## Sheet: 3B
Figure 3
b, See Source Data for Fig 3a.

## Sheet: 3C
Figure 3
c, See Source Data for Fig 3a and Fig 5b.

## Sheet: 3D
Figure 3
d, See source data for Fig 3a.

## Sheet: 3E
Figure 3
e, Relative abundance of transcripts mapping to gene products and attributed to bacterial members of the SM communities using HUMAnN3.
			MOUSE_ID	M_322	M_323	M_324	M_325	M_301	M_302	M_303	M_300
			SM	SM14	SM14	SM14	SM14	SM13	SM13	SM13	SM13
	UniRef90_Identifier	Gene Product	Bacterial contributor	10.322.14SM	11.323.14SM	12.324.14SM	13.325.14SM	21.301.13SM	22.302.13SM	23.303.13SM	27.300.13SM
	UniRef90_A0A139LIJ9	Succinate CoA transferase	g__Akkermansia.s__Akkermansia_muciniphila	1.28e-06	1.49e-06	1.04e-06	1.34e-06	2.54e-08	0	0	0
	UniRef90_A0A139TLH3	NO_NAME	g__Akkermansia.s__Akkermansia_muciniphila	1.67e-07	0	2.36e-07	0	0	0	0	0
	UniRef90_A0A139TLI1	Arylsulfatase	g__Akkermansia.s__Akkermansia_muciniphila	1.7e-06	2.64e-06	2.02e-06	2.06e-06	0	0	0	0
	UniRef90_A0A139TLV4	Twitching motility protein	g__Akkermansia.s__Akkermansia_muciniphila	2.92e-06	3.1e-06	2.58e-06	2.47e-06	0	0	0	0
	UniRef90_A0A139TLW5	Iron-sulfur cluster carrier protein	g__Akkermansia.s__Akkermansia_muciniphila	4.15e-07	1.89e-07	3.9e-07	2.75e-07	0	0	0	0
	UniRef90_A0A139TLX0	Twitching motility protein	g__Akkermansia.s__Akkermansia_muciniphila	4.15e-06	3.69e-06	3.72e-06	4.22e-06	0	0	0	0
	UniRef90_A0A139TLZ2	Class II Aldolase and Adducin domain protein	g__Akkermansia.s__Akkermansia_muciniphila	1.01e-06	1.45e-06	1.28e-06	1.16e-06	0	0	0	0
	UniRef90_A0A139TM22	Glutamate dehydrogenase	g__Akkermansia.s__Akkermansia_muciniphila	3.75e-06	3.43e-06	2e-06	1.32e-06	0	0	0	0
	UniRef90_A0A139TM38	ATPase family protein	g__Akkermansia.s__Akkermansia_muciniphila	6.21e-06	6.8e-06	6.05e-06	4.57e-06	0	0	0	0
	UniRef90_A0A139TM51	Universal stress protein	g__Akkermansia.s__Akkermansia_muciniphila	1.24e-05	9.8e-06	6.38e-06	1.21e-05	0	0	0	0
	UniRef90_A0A139TM54	2-isopropylmalate synthase/homocitrate synthase family protein	g__Akkermansia.s__Akkermansia_muciniphila	2.67e-07	3.89e-07	2.81e-07	0	0	0	0	0
	UniRef90_A0A139TM69	N5-carboxyaminoimidazole ribonucleotide mutase	g__Akkermansia.s__Akkermansia_muciniphila	2.33e-06	2.62e-06	2.05e-06	1.73e-06	0	0	0	0
	UniRef90_A0A139TM77	Thymidylate synthase	g__Akkermansia.s__Akkermansia_muciniphila	3.88e-07	5.14e-07	2.47e-07	4.53e-07	0	0	0	0
	UniRef90_A0A139TM92	Succinate dehydrogenase cytochrome B subunit, b558 family	g__Akkermansia.s__Akkermansia_muciniphila	2.32e-06	2.82e-06	3.01e-06	3.33e-06	0	0	0	0
	UniRef90_A0A139TMD1	Protein-arginine kinase	g__Akkermansia.s__Akkermansia_muciniphila	2.87e-06	3.25e-06	2.73e-06	2.41e-06	0	0	0	0
	UniRef90_A0A139TMD2	NO_NAME	g__Akkermansia.s__Akkermansia_muciniphila	3.88e-06	5.82e-06	5.12e-06	6.53e-06	0	0	0	0
	UniRef90_A0A139TMF4	50S ribosomal protein L18	g__Akkermansia.s__Akkermansia_muciniphila	1.89e-06	1.62e-06	2.47e-06	1.39e-06	0	0	0	0
	UniRef90_A0A139TMF5	Methionine aminopeptidase	g__Akkermansia.s__Akkermansia_muciniphila	4.21e-07	4.32e-07	7.33e-07	5.08e-07	0	0	0	0
	UniRef90_A0A139TMG0	30S ribosomal protein S5	g__Akkermansia.s__Akkermansia_muciniphila	1.19e-06	9.41e-07	1.17e-06	1.05e-06	0	0	0	0
	UniRef90_A0A139TMH6	LAO/AO transport system ATPase	g__Akkermansia.s__Akkermansia_muciniphila	5.92e-07	1.51e-06	8.76e-07	1.3e-06	0	0	0	0
	UniRef90_A0A139TMJ0	Succinate dehydrogenase/fumarate reductase iron-sulfur subunit	g__Akkermansia.s__Akkermansia_muciniphila	2.49e-06	3.1e-06	2.63e-06	3.27e-06	0	0	0	0
	UniRef90_A0A139TMK8	Translation initiation factor IF-2	g__Akkermansia.s__Akkermansia_muciniphila	2.51e-06	2.84e-06	2.3e-06	2.81e-06	0	0	0	0
	UniRef90_A0A139TML7	Transcription termination/antitermination protein NusA	g__Akkermansia.s__Akkermansia_muciniphila	2.49e-06	3.4e-06	2.94e-06	2.34e-06	0	0	0	0
	UniRef90_A0A139TMN6	50S ribosomal protein L5	g__Akkermansia.s__Akkermansia_muciniphila	2.46e-06	1.85e-06	2.95e-06	3.39e-06	0	0	0	0
	UniRef90_A0A139TMN7	Polyphosphate kinase	g__Akkermansia.s__Akkermansia_muciniphila	9.3e-07	1.29e-06	1.05e-06	1.16e-06	0	0	0	0
	UniRef90_A0A139TMP7	30S ribosomal protein S8	g__Akkermansia.s__Akkermansia_muciniphila	1.91e-06	1.27e-06	3.16e-06	2.24e-06	0	0	0	0
	UniRef90_A0A139TMU2	RND transporter, HAE1 family	g__Akkermansia.s__Akkermansia_muciniphila	4.33e-07	1.25e-06	7.45e-07	7.3e-07	0	0	0	0
	UniRef90_A0A139TMV3	Dihydrodipicolinate synthetase family protein	g__Akkermansia.s__Akkermansia_muciniphila	9.3e-07	6.37e-07	6.84e-07	7.29e-07	0	0	0	0
	UniRef90_A0A139TMX8	ATPase family protein	g__Akkermansia.s__Akkermansia_muciniphila	2.1e-06	2.09e-06	1.21e-06	2.18e-06	0	0	0	0
	UniRef90_A0A139TMZ5	NO_NAME	g__Akkermansia.s__Akkermansia_muciniphila	1.87e-06	2.78e-06	3.19e-06	3.78e-06	0	0	0	0
	UniRef90_A0A139TMZ7	Galactokinase	g__Akkermansia.s__Akkermansia_muciniphila	4.42e-06	5.17e-06	4.26e-06	4.96e-06	0	0	0	0
	UniRef90_A0A139TN16	NO_NAME	g__Akkermansia.s__Akkermansia_muciniphila	9.01e-07	1.1e-06	7.28e-07	7.92e-07	0	0	0	0
	UniRef90_A0A139TN19	Adenylosuccinate lyase	g__Akkermansia.s__Akkermansia_muciniphila	0	3.09e-07	0	0	0	0	0	0
	UniRef90_A0A139TN40	Beta-eliminating lyase	g__Akkermansia.s__Akkermansia_muciniphila	2.77e-07	4.25e-07	0	3.99e-07	0	0	0	0
	UniRef90_A0A139TN43	Adenylosuccinate synthetase	g__Akkermansia.s__Akkermansia_muciniphila	2.94e-07	2.9e-07	0	5.13e-07	0	0	0	0
	UniRef90_A0A139TN64	Signal recognition particle protein	g__Akkermansia.s__Akkermansia_muciniphila	3.07e-07	7.16e-07	3.57e-07	6.12e-07	0	0	0	0
	UniRef90_A0A139TNA0	ABC transporter, ATP-binding protein	g__Akkermansia.s__Akkermansia_muciniphila	9.35e-07	9.69e-07	0	1.15e-06	0	0	0	0
	UniRef90_A0A139TNA6	Phenylalanine--tRNA ligase alpha subunit	g__Akkermansia.s__Akkermansia_muciniphila	5.37e-07	4.01e-07	7.76e-07	3.56e-07	0	0	0	0
	UniRef90_A0A139TND1	HPr kinase/phosphorylase	g__Akkermansia.s__Akkermansia_muciniphila	9.29e-07	1.11e-06	6.97e-07	5.48e-07	0	0	0	0
	UniRef90_A0A139TND9	NO_NAME	g__Akkermansia.s__Akkermansia_muciniphila	0	2.43e-07	0	0	0	0	0	0
	UniRef90_A0A139TNE8	Glycine--tRNA ligase	g__Akkermansia.s__Akkermansia_muciniphila	6.28e-07	6.01e-07	4.75e-07	5.93e-07	0	0	0	0
	UniRef90_A0A139TNF5	Quinolinate synthase	g__Akkermansia.s__Akkermansia_muciniphila	2.79e-07	2.4e-07	4.82e-07	0	0	0	0	0
	UniRef90_A0A139TNF9	Pyruvate, phosphate dikinase	g__Akkermansia.s__Akkermansia_muciniphila	1.09e-06	9.95e-07	1.46e-06	1.77e-06	0	0	0	0
	UniRef90_A0A139TNI5	Fe-S metabolism associated domain protein	g__Akkermansia.s__Akkermansia_muciniphila	4.17e-07	0	8.02e-07	3.52e-07	0	0	0	0
	UniRef90_A0A139TNJ9	M42 glutamyl aminopeptidase	g__Akkermansia.s__Akkermansia_muciniphila	2.83e-06	3.55e-06	2.81e-06	3.49e-06	0	0	0	0
	UniRef90_A0A139TNK5	Transcriptional regulator, AsnC family	g__Akkermansia.s__Akkermansia_muciniphila	4.68e-07	8.02e-07	6.73e-07	4.49e-07	0	0	0	0
	UniRef90_A0A139TNL4	NO_NAME	g__Akkermansia.s__Akkermansia_muciniphila	3.85e-06	3.57e-06	4.88e-06	3.97e-06	0	0	0	0
	UniRef90_A0A139TNM8	Chaperone protein HtpG	g__Akkermansia.s__Akkermansia_muciniphila	7.32e-06	8.24e-06	7.96e-06	9.48e-06	0	0	0	0
	UniRef90_A0A139TNN2	NO_NAME	g__Akkermansia.s__Akkermansia_muciniphila	7.09e-06	1.23e-05	9.08e-06	8.84e-06	0	0	0	0
	UniRef90_A0A139TNP0	23S rRNA (Uracil-5-)-methyltransferase RumA	g__Akkermansia.s__Akkermansia_muciniphila	2.64e-07	0	0	0	0	0	0	0
	UniRef90_A0A139TNP4	Cytidine and deoxycytidylate deaminase zinc-binding region	g__Akkermansia.s__Akkermansia_muciniphila	9.72e-07	6.03e-07	1.27e-06	9.69e-07	0	0	0	0
	UniRef90_A0A139TNP6	TrkA protein	g__Akkermansia.s__Akkermansia_muciniphila	4.88e-07	8.34e-07	6.44e-07	6.39e-07	0	0	0	0
	UniRef90_A0A139TNR0	Rubrerythrin	g__Akkermansia.s__Akkermansia_muciniphila	1.68e-06	1.72e-06	1.41e-06	1.75e-06	0	0	0	0
	UniRef90_A0A139TNS8	DNA topoisomerase (ATP-hydrolyzing)	g__Akkermansia.s__Akkermansia_muciniphila	8.92e-07	1.06e-06	1.01e-06	1.01e-06	0	0	0	0
	UniRef90_A0A139TNT6	50S ribosomal protein L29	g__Akkermansia.s__Akkermansia_muciniphila	2.73e-06	4.97e-06	6e-06	1.91e-06	0	0	0	0
	UniRef90_A0A139TNU9	Elongation factor G	g__Akkermansia.s__Akkermansia_muciniphila	1.23e-06	1.46e-06	2.08e-06	2.61e-06	0	0	0	0
	UniRef90_A0A139TP11	Argininosuccinate synthase	g__Akkermansia.s__Akkermansia_muciniphila	1.52e-06	1.38e-06	1.29e-06	1.61e-06	0	0	0	0
	UniRef90_A0A139TP14	50S ribosomal protein L4	g__Akkermansia.s__Akkermansia_muciniphila	1.82e-06	1.43e-06	1.98e-06	1.78e-06	0	0	0	0
	UniRef90_A0A139TP19	3D domain protein	g__Akkermansia.s__Akkermansia_muciniphila	6.4e-07	1.06e-06	7.43e-07	1.15e-06	0	0	0	0
	UniRef90_A0A139TP21	Tetraacyldisaccharide 4&apos -kinase	g__Akkermansia.s__Akkermansia_muciniphila	3.26e-07	1.06e-06	0	0	0	0	0	0
	UniRef90_A0A139TP44	Hydrolase, NUDIX family	g__Akkermansia.s__Akkermansia_muciniphila	9.87e-07	9.1e-07	6.37e-07	7.1e-07	0	0	0	0
	UniRef90_A0A139TP50	Triosephosphate isomerase	g__Akkermansia.s__Akkermansia_muciniphila	1.62e-06	1.78e-06	1.77e-06	2.8e-06	0	0	0	0
	UniRef90_A0A139TP85	ABC transporter, permease protein	g__Akkermansia.s__Akkermansia_muciniphila	0	2.38e-07	0	0	0	0	0	0
	UniRef90_A0A139TPA9	NO_NAME	g__Akkermansia.s__Akkermansia_muciniphila	6.31e-07	1.08e-06	1.43e-06	6.89e-07	0	0	0	0
	UniRef90_A0A139TPC1	ABC transporter, ATP-binding protein	g__Akkermansia.s__Akkermansia_muciniphila	7.81e-07	9.07e-07	4.01e-07	7.14e-07	0	0	0	0
	UniRef90_A0A139TPD4	ABC transporter, substrate-binding protein, family 5	g__Akkermansia.s__Akkermansia_muciniphila	0	2.87e-07	0	3.39e-07	0	0	0	0
	UniRef90_A0A139TPD7	ATPase, AAA family	g__Akkermansia.s__Akkermansia_muciniphila	6.49e-07	1.04e-06	9.18e-07	1.06e-06	0	0	0	0
	UniRef90_A0A139TPD8	TonB-dependent receptor	g__Akkermansia.s__Akkermansia_muciniphila	1.76e-06	2.1e-06	1.84e-06	2.12e-06	0	0	0	0
	UniRef90_A0A139TPE7	Oligopeptide transport ATP-binding protein OppD	g__Akkermansia.s__Akkermansia_muciniphila	3.53e-07	3.65e-07	3.83e-07	0	0	0	0	0
	UniRef90_A0A139TPF5	Valine--tRNA ligase	g__Akkermansia.s__Akkermansia_muciniphila	3.76e-07	4.61e-07	5.41e-07	4.85e-07	0	0	0	0
	UniRef90_A0A139TPG3	Beta-galactosidase	g__Akkermansia.s__Akkermansia_muciniphila	8.96e-07	2.07e-06	1.8e-06	1.07e-06	0	0	0	0
	UniRef90_A0A139TPG5	NO_NAME	g__Akkermansia.s__Akkermansia_muciniphila	1.42e-06	7.89e-07	1.34e-06	2.6e-06	0	0	0	0
	UniRef90_A0A139TPI3	Leucine--tRNA ligase	g__Akkermansia.s__Akkermansia_muciniphila	6.34e-07	5.76e-07	5.35e-07	6.64e-07	0	0	0	0
	UniRef90_A0A139TPI6	Pseudouridine synthase	g__Akkermansia.s__Akkermansia_muciniphila	0	3.09e-07	2.31e-07	0	0	0	0	0
	UniRef90_A0A139TPJ8	NO_NAME	g__Akkermansia.s__Akkermansia_muciniphila	5.04e-06	6.09e-06	5.06e-06	6.37e-06	0	0	0	0
	UniRef90_A0A139TPL2	Glutamate--ammonia ligase, catalytic domain protein	g__Akkermansia.s__Akkermansia_muciniphila	4.93e-06	6.16e-06	1.08e-06	0	0	0	0	0
	UniRef90_A0A139TPM7	GDP-mannose 4,6-dehydratase	g__Akkermansia.s__Akkermansia_muciniphila	7.41e-07	8.04e-07	6.73e-07	7.43e-07	0	0	0	0
	UniRef90_A0A139TPQ6	Enoyl-[acyl-carrier-protein] reductase [NADH]	g__Akkermansia.s__Akkermansia_muciniphila	3.5e-06	3.38e-06	4.19e-06	3.55e-06	0	0	0	0
	UniRef90_A0A139TPR1	ATP synthase subunit alpha	g__Akkermansia.s__Akkermansia_muciniphila	2.91e-06	3.55e-06	3.37e-06	2.68e-06	0	0	0	0
	UniRef90_A0A139TPT2	ABC transporter, permease protein	g__Akkermansia.s__Akkermansia_muciniphila	0	0	0	3.21e-07	0	0	0	0
	UniRef90_A0A139TPU2	4-hydroxy-3-methylbut-2-enyl diphosphate reductase	g__Akkermansia.s__Akkermansia_muciniphila	8.11e-07	1.1e-06	6.15e-07	7.1e-07	0	0	0	0
	UniRef90_A0A139TPU7	NO_NAME	g__Akkermansia.s__Akkermansia_muciniphila	1.19e-06	1.07e-06	9.18e-07	1.67e-06	0	0	0	0
	UniRef90_A0A139TPV2	Glutamate synthase [NADPH], large subunit	g__Akkermansia.s__Akkermansia_muciniphila	1.09e-06	1.71e-06	0	0	0	0	0	0
	UniRef90_A0A139TPW0	NO_NAME	g__Akkermansia.s__Akkermansia_muciniphila	1.63e-06	1.11e-06	1.73e-06	2.34e-06	0	0	0	0
	UniRef90_A0A139TPW3	Serine hydroxymethyltransferase	g__Akkermansia.s__Akkermansia_muciniphila	6.5e-07	8.32e-07	5.96e-07	1.27e-06	0	0	0	0
	UniRef90_A0A139TQ00	Efflux ABC transporter, permease protein	g__Akkermansia.s__Akkermansia_muciniphila	4.09e-07	0	3.39e-07	0	0	0	0	0
	UniRef90_A0A139TQ19	Transporter, MotA/TolQ/ExbB proton channel family protein	g__Akkermansia.s__Akkermansia_muciniphila	5.34e-07	1.11e-06	8.67e-07	1.03e-06	0	0	0	0
	UniRef90_A0A139TQ26	Transport energizing protein, ExbD/TolR family	g__Akkermansia.s__Akkermansia_muciniphila	4.3e-07	9.32e-07	3.72e-07	3.31e-07	0	0	0	0
	UniRef90_A0A139TQ32	Phosphoribosylformylglycinamidine synthase subunit PurL	g__Akkermansia.s__Akkermansia_muciniphila	9.08e-07	1.1e-06	1.03e-06	8.18e-07	0	0	0	0
	UniRef90_A0A139TQ42	Glutamate--ammonia ligase, catalytic domain protein	g__Akkermansia.s__Akkermansia_muciniphila	6.05e-07	5.63e-07	5.09e-07	4.98e-07	0	0	0	0
	UniRef90_A0A139TQ64	Sigma-70 region 2	g__Akkermansia.s__Akkermansia_muciniphila	3.93e-06	3.83e-06	4.96e-06	5.21e-06	0	0	0	0
	UniRef90_A0A139TQ68	NO_NAME	g__Akkermansia.s__Akkermansia_muciniphila	9.69e-07	1.29e-06	1.82e-06	2.44e-06	0	0	0	0
	UniRef90_A0A139TQ71	DHHA2 domain protein	g__Akkermansia.s__Akkermansia_muciniphila	1.84e-06	1.56e-06	1.1e-06	1.25e-06	0	0	0	0
	UniRef90_A0A139TQ88	Class II glutamine amidotransferase	g__Akkermansia.s__Akkermansia_muciniphila	1.33e-06	1.4e-06	1.42e-06	1.77e-06	0	0	0	0
	UniRef90_A0A139TQF7	NO_NAME	g__Akkermansia.s__Akkermansia_muciniphila	5.44e-07	8.82e-07	7.76e-07	3.14e-07	0	0	0	0
	UniRef90_A0A139TQG9	Peptidase, M23 family	g__Akkermansia.s__Akkermansia_muciniphila	0	5.17e-07	4.21e-07	7.63e-07	0	0	0	0
	UniRef90_A0A139TQH8	ABC transporter, ATP-binding protein	g__Akkermansia.s__Akkermansia_muciniphila	8e-07	1.71e-06	1.75e-06	7.97e-07	0	0	0	0
	UniRef90_A0A139TQI2	6,7-dimethyl-8-ribityllumazine synthase	g__Akkermansia.s__Akkermansia_muciniphila	0	3.77e-07	8.84e-07	6.68e-07	0	0	0	0
	UniRef90_A0A139TQL3	Glycine cleavage system H protein	g__Akkermansia.s__Akkermansia_muciniphila	3.71e-06	4.6e-06	3.15e-06	4.11e-06	0	0	0	0
	UniRef90_A0A139TQM7	Riboflavin biosynthesis protein RibBA	g__Akkermansia.s__Akkermansia_muciniphila	2.83e-07	3.39e-07	6.13e-07	0	0	0	0	0
	UniRef90_A0A139TQN0	50S ribosomal protein L9	g__Akkermansia.s__Akkermansia_muciniphila	6.3e-07	1e-06	1.32e-06	1.29e-06	0	0	0	0
	UniRef90_A0A139TQQ6	ABC transporter, permease protein	g__Akkermansia.s__Akkermansia_muciniphila	5.14e-07	6.77e-07	9.3e-07	0	0	0	0	0
	UniRef90_A0A139TQS7	Bifunctional purine biosynthesis protein PurH	g__Akkermansia.s__Akkermansia_muciniphila	1.33e-06	1.17e-06	1.39e-06	1.61e-06	0	0	0	0
	UniRef90_A0A139TQU5	30S ribosomal protein S9	g__Akkermansia.s__Akkermansia_muciniphila	1.15e-06	6.49e-07	2e-06	1.33e-06	0	0	0	0
	UniRef90_A0A139TQY3	NO_NAME	g__Akkermansia.s__Akkermansia_muciniphila	6.51e-07	8.47e-07	0	0	0	0	0	0
	UniRef90_A0A139TQZ7	3-deoxy-D-manno-octulosonic-acid transferase	g__Akkermansia.s__Akkermansia_muciniphila	2.24e-07	2.58e-07	0	5.58e-07	0	0	0	0
	UniRef90_A0A139TR15	Enolase	g__Akkermansia.s__Akkermansia_muciniphila	2.95e-06	3.24e-06	4.98e-06	3.84e-06	0	0	0	0
	UniRef90_A0A139TR58	Indole-3-glycerol phosphate synthase	g__Akkermansia.s__Akkermansia_muciniphila	0	4.39e-07	0	0	0	0	0	0
	UniRef90_A0A139TR71	Anthranilate phosphoribosyltransferase	g__Akkermansia.s__Akkermansia_muciniphila	4.74e-07	5.26e-07	4.86e-07	0	0	0	0	0
	UniRef90_A0A139TRB1	Glutamine--tRNA ligase	g__Akkermansia.s__Akkermansia_muciniphila	5.78e-07	4.33e-07	8.33e-07	6.13e-07	0	0	0	0
	UniRef90_A0A139TRB7	NADH-quinone oxidoreductase subunit A	g__Akkermansia.s__Akkermansia_muciniphila	1.98e-06	1.01e-06	1.12e-06	1.38e-06	0	0	0	0
	UniRef90_A0A139TRD9	SsrA-binding protein	g__Akkermansia.s__Akkermansia_muciniphila	3.73e-07	3.6e-07	3.56e-07	0	0	0	0	0
	UniRef90_A0A139TRF9	Tryptophan synthase beta chain	g__Akkermansia.s__Akkermansia_muciniphila	3.94e-07	3.79e-07	3.57e-07	4.2e-07	0	0	0	0
	UniRef90_A0A139TRG1	Citrate synthase	g__Akkermansia.s__Akkermansia_muciniphila	1.54e-06	2.21e-06	1.96e-06	1.64e-06	0	0	0	0
	UniRef90_A0A139TRG8	NADH-quinone oxidoreductase subunit N	g__Akkermansia.s__Akkermansia_muciniphila	4.89e-07	7.83e-07	6.52e-07	5.17e-07	0	0	0	0
	UniRef90_A0A139TRH7	Cytidyltransferase domain protein	g__Akkermansia.s__Akkermansia_muciniphila	1.33e-06	1.14e-06	1.31e-06	1.18e-06	0	0	0	0
	UniRef90_A0A139TRI6	Aminotransferase	g__Akkermansia.s__Akkermansia_muciniphila	1.79e-06	1.49e-06	1.86e-06	2.95e-06	0	0	0	0
	UniRef90_A0A139TRK0	NO_NAME	g__Akkermansia.s__Akkermansia_muciniphila	2.01e-06	2.88e-06	3.21e-06	1.87e-06	0	0	0	0
	UniRef90_A0A139TRK6	Proton-translocating NADH-quinone oxidoreductase, chain M	g__Akkermansia.s__Akkermansia_muciniphila	1.08e-06	2.67e-06	1.67e-06	1.5e-06	0	0	0	0
	UniRef90_A0A139TRM6	Antioxidant, AhpC/TSA family	g__Akkermansia.s__Akkermansia_muciniphila	2.14e-05	1.77e-05	1.82e-05	2.75e-05	0	0	0	0
	UniRef90_A0A139TRN0	Type II/IV secretion system protein	g__Akkermansia.s__Akkermansia_muciniphila	3.47e-06	4.07e-06	3.06e-06	4.27e-06	0	0	0	0
	UniRef90_A0A139TRN9	Fibronectin type III domain protein	g__Akkermansia.s__Akkermansia_muciniphila	4.96e-07	4.26e-07	0	3.32e-07	0	0	0	0
	UniRef90_A0A139TRP9	Aldose 1-epimerase	g__Akkermansia.s__Akkermansia_muciniphila	4.21e-06	5.13e-06	4.92e-06	4.34e-06	0	0	0	0
	UniRef90_A0A139TRS0	NADH-quinone oxidoreductase subunit H	g__Akkermansia.s__Akkermansia_muciniphila	1.05e-06	1.41e-06	9.64e-07	9.77e-07	0	0	0	0
	UniRef90_A0A139TRT8	NO_NAME	g__Akkermansia.s__Akkermansia_muciniphila	3.64e-07	6.32e-07	0	5.39e-07	0	0	0	0
	UniRef90_A0A139TRV5	10 kDa chaperonin	g__Akkermansia.s__Akkermansia_muciniphila	1.57e-05	1.28e-05	1.91e-05	1.78e-05	0	0	0	0
	UniRef90_A0A139TRX4	Uridylate kinase	g__Akkermansia.s__Akkermansia_muciniphila	2.4e-06	3.17e-06	2.94e-06	2.55e-06	0	0	0	0
	UniRef90_A0A139TRY0	Glyceraldehyde-3-phosphate dehydrogenase	g__Akkermansia.s__Akkermansia_muciniphila	1.7e-05	2.15e-05	1.76e-05	1.74e-05	0	0	0	0
	UniRef90_A0A139TS20	UDP-glucose 6-dehydrogenase	g__Akkermansia.s__Akkermansia_muciniphila	3.85e-07	0	3.14e-07	4.93e-07	0	0	0	0
	UniRef90_A0A139TS64	NO_NAME	g__Akkermansia.s__Akkermansia_muciniphila	2.87e-06	2.14e-06	2.28e-06	2.25e-06	0	0	0	0
	UniRef90_A0A139TS89	Phosphate acetyl/butyryl transferase	g__Akkermansia.s__Akkermansia_muciniphila	2.5e-06	3.38e-06	3.33e-06	3.59e-06	0	0	0	0
	UniRef90_A0A139TS93	NADH-quinone oxidoreductase subunit 1 domain protein	g__Akkermansia.s__Akkermansia_muciniphila	1.9e-06	2.26e-06	1.84e-06	2.5e-06	0	0	0	0
	UniRef90_A0A139TSA9	ATP-dependent 6-phosphofructokinase	g__Akkermansia.s__Akkermansia_muciniphila	4.61e-06	6.3e-06	3.58e-06	4.09e-06	0	0	0	0
	UniRef90_A0A139TSC2	RNA polymerase sigma factor, sigma-70 family	g__Akkermansia.s__Akkermansia_muciniphila	2.4e-06	1.98e-06	2.03e-06	1.91e-06	0	0	0	0
	UniRef90_A0A139TSD1	DNA-directed RNA polymerase subunit alpha	g__Akkermansia.s__Akkermansia_muciniphila	1.02e-06	1.45e-06	1.75e-06	1.02e-06	0	0	0	0
	UniRef90_A0A139TSD8	Inosine-5&apos -monophosphate dehydrogenase	g__Akkermansia.s__Akkermansia_muciniphila	8.13e-07	8.56e-07	1.12e-06	1.47e-06	0	0	0	0
	UniRef90_A0A139TSE4	NO_NAME	g__Akkermansia.s__Akkermansia_muciniphila	3.59e-07	7.3e-07	1.1e-06	7.71e-07	0	0	0	0
	UniRef90_A0A139TSE5	PAS domain S-box protein	g__Akkermansia.s__Akkermansia_muciniphila	1e-06	1.57e-06	1.06e-06	1.43e-06	0	0	0	0
	UniRef90_A0A139TSG7	Multifunctional fusion protein	g__Akkermansia.s__Akkermansia_muciniphila	0	0	2.64e-07	0	0	0	0	0
	UniRef90_A0A139TSG9	GMP synthase (glutamine-hydrolyzing)	g__Akkermansia.s__Akkermansia_muciniphila	6.84e-07	6.58e-07	8.59e-07	8.05e-07	0	0	0	0
	UniRef90_A0A139TSK3	Aspartate--tRNA(Asp/Asn) ligase	g__Akkermansia.s__Akkermansia_muciniphila	4.56e-07	4.44e-07	4.82e-07	0	0	0	0	0
	UniRef90_A0A139TSK4	Malonyl CoA-acyl carrier protein transacylase	g__Akkermansia.s__Akkermansia_muciniphila	2.7e-06	2.79e-06	2.81e-06	2.02e-06	0	0	0	0
	UniRef90_A0A139TSK5	Bacterial transferase hexapeptide repeat protein	g__Akkermansia.s__Akkermansia_muciniphila	1.39e-05	1.05e-05	1.35e-05	1.51e-05	0	0	0	0
	UniRef90_A0A139TSL4	Pyruvate-flavodoxin oxidoreductase	g__Akkermansia.s__Akkermansia_muciniphila	5.38e-06	6.53e-06	5.81e-06	5.95e-06	0	0	0	0
	UniRef90_A0A139TSN6	NO_NAME	g__Akkermansia.s__Akkermansia_muciniphila	1.01e-05	9.18e-06	9.2e-06	1.14e-05	0	0	0	0
	UniRef90_A0A139TSQ3	Phospho-2-dehydro-3-deoxyheptonate aldolase	g__Akkermansia.s__Akkermansia_muciniphila	1.42e-06	1.52e-06	1.25e-06	1.86e-06	0	0	0	0
	UniRef90_A0A139TSQ8	Glycerol-3-phosphate dehydrogenase [NAD(P)+]	g__Akkermansia.s__Akkermansia_muciniphila	1.31e-06	1.91e-06	1.55e-06	1.58e-06	0	0	0	0
	UniRef90_A0A139TST4	KDP operon transcriptional regulatory protein KdpE	g__Akkermansia.s__Akkermansia_muciniphila	0	6.94e-07	6.26e-07	0	0	0	0	0
	UniRef90_A0A139TST5	Radical SAM domain protein	g__Akkermansia.s__Akkermansia_muciniphila	4.36e-07	2.66e-07	3.51e-07	3.93e-07	0	0	0	0
	UniRef90_A0A139TSV1	Beta-galactosidase	g__Akkermansia.s__Akkermansia_muciniphila	1.79e-06	2.12e-06	1.89e-06	2.4e-06	0	0	0	0
	UniRef90_A0A139TSW0	3-isopropylmalate dehydrogenase	g__Akkermansia.s__Akkermansia_muciniphila	1.13e-06	9.06e-07	9.13e-07	1.19e-06	0	0	0	0
	UniRef90_A0A139TSW9	Radical SAM domain protein	g__Akkermansia.s__Akkermansia_muciniphila	4.69e-07	7.39e-07	4.19e-07	4.98e-07	0	0	0	0
	UniRef90_A0A139TSX7	Aminotransferase, class I/II	g__Akkermansia.s__Akkermansia_muciniphila	1.04e-06	8.96e-07	2.87e-07	6.66e-07	0	0	0	0
	UniRef90_A0A139TSZ6	Acetolactate synthase, small subunit	g__Akkermansia.s__Akkermansia_muciniphila	1.17e-06	3.4e-07	1.3e-06	6.03e-07	0	0	0	0
	UniRef90_A0A139TT05	PDZ/DHR/GLGF domain protein	g__Akkermansia.s__Akkermansia_muciniphila	9.76e-07	1.53e-06	1.11e-06	1.01e-06	0	0	0	0
	UniRef90_A0A139TT19	Aspartyl/glutamyl-tRNA(Asn/Gln) amidotransferase subunit B	g__Akkermansia.s__Akkermansia_muciniphila	2.76e-07	0	3.97e-07	2.87e-07	0	0	0	0
	UniRef90_A0A139TT35	Chaperone protein ClpB	g__Akkermansia.s__Akkermansia_muciniphila	2.01e-05	1.94e-05	2.38e-05	2.62e-05	0	0	0	0
	UniRef90_A0A139TT53	NO_NAME	g__Akkermansia.s__Akkermansia_muciniphila	7.56e-07	9.32e-07	1.47e-06	5.82e-07	0	0	0	0
	UniRef90_A0A139TT72	Metallo-beta-lactamase domain protein	g__Akkermansia.s__Akkermansia_muciniphila	2.11e-06	2.55e-06	1.75e-06	1.82e-06	0	0	0	0
	UniRef90_A0A139TT82	30S ribosomal protein S1	g__Akkermansia.s__Akkermansia_muciniphila	2.24e-06	2.16e-06	2.34e-06	3.1e-06	0	0	0	0
	UniRef90_A0A139TT83	Phosphoribosyl-AMP cyclohydrolase	g__Akkermansia.s__Akkermansia_muciniphila	1.07e-06	9.98e-07	9.92e-07	1.18e-06	0	0	0	0
	UniRef90_A0A139TT97	Sodium ion-translocating decarboxylase, beta subunit	g__Akkermansia.s__Akkermansia_muciniphila	4.41e-06	6.42e-06	5.3e-06	6.45e-06	0	0	0	0
	UniRef90_A0A139TTA7	6-phosphofructokinase	g__Akkermansia.s__Akkermansia_muciniphila	6.83e-07	8e-07	6.2e-07	6.23e-07	0	0	0	0
	UniRef90_A0A139TTD2	4-hydroxy-tetrahydrodipicolinate synthase	g__Akkermansia.s__Akkermansia_muciniphila	3.69e-06	4.34e-06	2.97e-06	3.58e-06	0	0	0	0
	UniRef90_A0A139TTD7	NO_NAME	g__Akkermansia.s__Akkermansia_muciniphila	5.16e-06	5.37e-06	4.24e-06	5.5e-06	0	0	0	0
	UniRef90_A0A139TTD8	Lysine--tRNA ligase	g__Akkermansia.s__Akkermansia_muciniphila	5.69e-07	4.94e-07	6.54e-07	7.65e-07	0	0	0	0
	UniRef90_A0A139TTF8	3-oxoacyl-[acyl-carrier-protein] synthase 3	g__Akkermansia.s__Akkermansia_muciniphila	2.41e-06	2.53e-06	2.68e-06	2.37e-06	0	0	0	0
	UniRef90_A0A139TTG5	Peptide chain release factor 2	g__Akkermansia.s__Akkermansia_muciniphila	6.84e-07	9.28e-07	1.1e-06	6.56e-07	0	0	0	0
	UniRef90_A0A139TTG7	Acyltransferase	g__Akkermansia.s__Akkermansia_muciniphila	5.96e-07	7.1e-07	1.02e-06	5.15e-07	0	0	0	0
	UniRef90_A0A139TTH0	Cytidylate kinase	g__Akkermansia.s__Akkermansia_muciniphila	1.72e-06	2.87e-06	1.26e-06	1.94e-06	0	0	0	0
	UniRef90_A0A139TTL6	Acyltransferase	g__Akkermansia.s__Akkermansia_muciniphila	1.7e-06	1.77e-06	1.8e-06	1.83e-06	0	0	0	0
	UniRef90_A0A139TTM9	Carbamoyl-phosphate synthase large chain	g__Akkermansia.s__Akkermansia_muciniphila	1.01e-06	1.03e-06	1.09e-06	1.28e-06	0	0	0	0
	UniRef90_A0A139TTN6	UPF0365 protein HMPREF3039_00719	g__Akkermansia.s__Akkermansia_muciniphila	3.61e-06	4.22e-06	3.05e-06	4.82e-06	0	0	0	0
	UniRef90_A0A139TTQ1	DNA helicase	g__Akkermansia.s__Akkermansia_muciniphila	2.56e-07	3.13e-07	5.36e-07	0	0	0	0	0
	UniRef90_A0A139TTQ9	30S ribosomal protein S2	g__Akkermansia.s__Akkermansia_muciniphila	2.24e-06	2.68e-06	2.38e-06	3.27e-06	0	0	0	0
	UniRef90_A0A139TTR4	Elongation factor Ts	g__Akkermansia.s__Akkermansia_muciniphila	6.95e-07	4.75e-07	1.37e-06	9.92e-07	0	0	0	0
	UniRef90_A0A139TTR7	NO_NAME	g__Akkermansia.s__Akkermansia_muciniphila	3.65e-06	2.16e-06	3.21e-06	3.5e-06	0	0	0	0
	UniRef90_A0A139TTS6	Protein RecA	g__Akkermansia.s__Akkermansia_muciniphila	1.32e-06	1.47e-06	1.84e-06	1.78e-06	0	0	0	0
	UniRef90_A0A139TTS7	Trypsin	g__Akkermansia.s__Akkermansia_muciniphila	0	3.93e-07	0	0	0	0	0	0
	UniRef90_A0A139TTU1	2-dehydro-3-deoxyphosphooctonate aldolase	g__Akkermansia.s__Akkermansia_muciniphila	2.37e-06	3.16e-06	2.52e-06	2.73e-06	0	0	0	0
	UniRef90_A0A139TTV5	Alpha-glucan phosphorylase	g__Akkermansia.s__Akkermansia_muciniphila	3.24e-06	3.57e-06	2.77e-06	2.88e-06	0	0	0	0
	UniRef90_A0A139TTX1	UDP-N-acetylglucosamine--N-acetylmuramyl-(pentapeptide) pyrophosphoryl-undecaprenol N-acetylglucosamine transferase	g__Akkermansia.s__Akkermansia_muciniphila	0	4.95e-07	3.51e-07	5.86e-07	0	0	0	0
	UniRef90_A0A139TTX9	N-acetylmuramoyl-L-alanine amidase	g__Akkermansia.s__Akkermansia_muciniphila	2.53e-06	2.81e-06	9.32e-07	2.38e-06	0	0	0	0
	UniRef90_A0A139TU01	Aminotransferase, acetylornithine/succinylornithine family	g__Akkermansia.s__Akkermansia_muciniphila	1.37e-06	1.66e-06	1.56e-06	1.85e-06	0	0	0	0
	UniRef90_A0A139TU09	DNA repair protein RecN	g__Akkermansia.s__Akkermansia_muciniphila	4.95e-07	9.75e-07	5.82e-07	1.01e-06	0	0	0	0
	UniRef90_A0A139TU20	Cell cycle protein, FtsW/RodA/SpoVE family	g__Akkermansia.s__Akkermansia_muciniphila	8.69e-07	7.14e-07	3.23e-07	8.06e-07	0	0	0	0
	UniRef90_A0A139TU25	Branched-chain-amino-acid aminotransferase	g__Akkermansia.s__Akkermansia_muciniphila	5.86e-07	0	6.11e-07	2.33e-07	0	0	0	0
	UniRef90_A0A139TU30	Phosphotransferase enzyme family protein	g__Akkermansia.s__Akkermansia_muciniphila	8.42e-07	1.17e-06	1.06e-06	5.95e-07	0	0	0	0
	UniRef90_A0A139TU54	Fructose-bisphosphate aldolase, class II	g__Akkermansia.s__Akkermansia_muciniphila	3.44e-06	2.63e-06	3.03e-06	3.66e-06	0	0	0	0
	UniRef90_A0A139TU77	Elongation factor 4	g__Akkermansia.s__Akkermansia_muciniphila	4.45e-07	3.12e-07	4.01e-07	0	0	0	0	0
	UniRef90_A0A139TU85	Peptidyl-prolyl cis-trans isomerase	g__Akkermansia.s__Akkermansia_muciniphila	2.98e-06	1.85e-06	2.41e-06	4.35e-06	0	0	0	0
	UniRef90_A0A139TU86	Histidinol dehydrogenase	g__Akkermansia.s__Akkermansia_muciniphila	3.01e-07	4.68e-07	3.77e-07	5.77e-07	0	0	0	0
	UniRef90_A0A139TU89	NO_NAME	g__Akkermansia.s__Akkermansia_muciniphila	4.55e-07	2.18e-06	2.06e-06	1.36e-06	0	0	0	0
	UniRef90_A0A139TU91	NO_NAME	g__Akkermansia.s__Akkermansia_muciniphila	2.92e-06	3.17e-06	3.29e-06	3.29e-06	0	0	0	0
	UniRef90_A0A139TUF8	Translation initiation factor IF-3	g__Akkermansia.s__Akkermansia_muciniphila	2.21e-06	1.94e-06	2.24e-06	2.02e-06	0	0	0	0
	UniRef90_A0A139TUS2	Bacterial cytochrome ubiquinol oxidase	g__Akkermansia.s__Akkermansia_muciniphila	4.17e-06	5.08e-06	4.86e-06	4.62e-06	0	0	0	0
	UniRef90_A0A139TUT8	Thiamine-phosphate synthase	g__Akkermansia.s__Akkermansia_muciniphila	1.98e-06	1.38e-06	1.7e-06	9.07e-07	0	0	0	0
	UniRef90_A0A139TUU3	Succinate--CoA ligase [ADP-forming] subunit alpha	g__Akkermansia.s__Akkermansia_muciniphila	1.73e-06	2.66e-06	1.67e-06	2.19e-06	0	0	0	0
	UniRef90_A0A139TUW5	Undecaprenyl-diphosphatase	g__Akkermansia.s__Akkermansia_muciniphila	3.34e-07	2.28e-07	4.24e-07	3.63e-07	0	0	0	0
	UniRef90_A0A139TUY1	Glycosyltransferase, group 1 family protein	g__Akkermansia.s__Akkermansia_muciniphila	7.05e-06	8.55e-06	4.97e-06	6.96e-06	0	0	0	0
	UniRef90_A0A139TUY9	Isocitrate dehydrogenase [NADP]	g__Akkermansia.s__Akkermansia_muciniphila	0	2.96e-07	0	3.14e-07	0	0	0	0
	UniRef90_A0A139TV02	L-fucose mutarotase	g__Akkermansia.s__Akkermansia_muciniphila	4.12e-06	5.62e-06	2.6e-06	4.8e-06	0	0	0	0
	UniRef90_A0A139TV36	Threonine--tRNA ligase	g__Akkermansia.s__Akkermansia_muciniphila	7.74e-07	8.21e-07	5.83e-07	5.57e-07	0	0	0	0
	UniRef90_A0A139TV66	Fumarate hydratase class I	g__Akkermansia.s__Akkermansia_muciniphila	1.63e-06	1.78e-06	1.88e-06	1.56e-06	0	0	0	0
	UniRef90_A0A139TV95	Rubrerythrin	g__Akkermansia.s__Akkermansia_muciniphila	3.41e-06	2.28e-06	2.16e-06	2.94e-06	0	0	0	0
	UniRef90_A0A139TVE5	NO_NAME	g__Akkermansia.s__Akkermansia_muciniphila	4.01e-06	4.42e-06	4.12e-06	4.9e-06	0	0	0	0
	UniRef90_A0A139TVE8	von Willebrand factor type A domain protein	g__Akkermansia.s__Akkermansia_muciniphila	2.1e-06	2.47e-06	2.88e-06	2.63e-06	0	0	0	0
	UniRef90_A0A139TVF5	ATP phosphoribosyltransferase	g__Akkermansia.s__Akkermansia_muciniphila	4.4e-07	7.15e-07	8.63e-07	8.83e-07	0	0	0	0
	UniRef90_A0A139TVF7	Alcohol dehydrogenase, iron-dependent	g__Akkermansia.s__Akkermansia_muciniphila	1.46e-06	1.64e-06	1.63e-06	1.56e-06	0	0	0	0
	UniRef90_A0A139TVG0	Phosphoribosylamine--glycine ligase	g__Akkermansia.s__Akkermansia_muciniphila	7.44e-07	1.13e-06	1.03e-06	9.62e-07	0	0	0	0
	UniRef90_A0A139TVG2	Aspartokinase	g__Akkermansia.s__Akkermansia_muciniphila	2.65e-07	2.88e-07	3.82e-07	5.63e-07	0	0	0	0
	UniRef90_A0A139TVG7	Homoserine dehydrogenase	g__Akkermansia.s__Akkermansia_muciniphila	3.31e-07	4.01e-07	3.49e-07	5.39e-07	0	0	0	0
	UniRef90_A0A139TVH7	NO_NAME	g__Akkermansia.s__Akkermansia_muciniphila	2.5e-07	5.07e-07	8.51e-07	1.01e-06	0	0	0	0
	UniRef90_A0A139TVH9	NO_NAME	g__Akkermansia.s__Akkermansia_muciniphila	6.99e-06	6.6e-06	5.06e-06	9.81e-06	0	0	0	0
	UniRef90_A0A139TVJ4	Arylsulfatase	g__Akkermansia.s__Akkermansia_muciniphila	5.55e-07	8.99e-07	7.14e-07	6.6e-07	0	0	0	0
	UniRef90_A0A139TVJ5	Ribosomal RNA large subunit methyltransferase J	g__Akkermansia.s__Akkermansia_muciniphila	0	1.59e-07	0	0	0	0	0	0
	UniRef90_A0A139TVJ9	ATPase family protein	g__Akkermansia.s__Akkermansia_muciniphila	1.39e-05	1.24e-05	1.64e-05	1.53e-05	0	0	0	0
	UniRef90_A0A139TVM0	Lipoyl synthase	g__Akkermansia.s__Akkermansia_muciniphila	5e-07	5.82e-07	4.79e-07	7.1e-07	0	0	0	0
	UniRef90_A0A139TVM5	Aminopeptidase P domain protein	g__Akkermansia.s__Akkermansia_muciniphila	9.27e-07	1.36e-06	1.07e-06	0	0	0	0	0
	UniRef90_A0A139TVM9	Multifunctional fusion protein	g__Akkermansia.s__Akkermansia_muciniphila	4.64e-07	7.69e-07	5.93e-07	9.4e-07	0	0	0	0
	UniRef90_A0A139TVN6	RNA methyltransferase, TrmH family, group 3	g__Akkermansia.s__Akkermansia_muciniphila	6.26e-07	3.41e-07	4.55e-07	4.18e-07	0	0	0	0
	UniRef90_A0A139TVP9	Transporter, major facilitator family protein	g__Akkermansia.s__Akkermansia_muciniphila	6.25e-07	9.86e-07	8.83e-07	5.9e-07	0	0	0	0
	UniRef90_A0A139TVQ5	50S ribosomal protein L10	g__Akkermansia.s__Akkermansia_muciniphila	1.63e-06	2.06e-06	3.04e-06	2.71e-06	0	0	0	0
	UniRef90_A0A139TVQ7	Heavy metal efflux pump, CzcA family	g__Akkermansia.s__Akkermansia_muciniphila	1.97e-07	2.48e-07	3.21e-07	3.59e-07	0	0	0	0
	UniRef90_A0A139TVR6	ATP-dependent Clp protease proteolytic subunit	g__Akkermansia.s__Akkermansia_muciniphila	3.38e-06	3.54e-06	3.72e-06	4.12e-06	0	0	0	0
	UniRef90_A0A139TVR9	ATP-dependent Clp protease ATP-binding subunit ClpX	g__Akkermansia.s__Akkermansia_muciniphila	1.23e-06	1.34e-06	1.05e-06	1.19e-06	0	0	0	0
	UniRef90_A0A139TVS4	50S ribosomal protein L1	g__Akkermansia.s__Akkermansia_muciniphila	1.91e-06	2.79e-06	3.56e-06	1.8e-06	0	0	0	0
	UniRef90_A0A139TVS5	DNA-directed RNA polymerase subunit beta	g__Akkermansia.s__Akkermansia_muciniphila	1.24e-06	1.74e-06	1.64e-06	2.03e-06	0	0	0	0
	UniRef90_A0A139TVV0	Preprotein translocase, SecE subunit	g__Akkermansia.s__Akkermansia_muciniphila	1.56e-06	2.27e-06	3.31e-06	3.74e-06	0	0	0	0
	UniRef90_A0A139TVV7	Adenosylhomocysteinase	g__Akkermansia.s__Akkermansia_muciniphila	0	1.68e-07	0	0	0	0	0	0
	UniRef90_A0A139TVX5	L-serine ammonia-lyase	g__Akkermansia.s__Akkermansia_muciniphila	5.52e-07	7.57e-07	9.88e-07	8.71e-07	0	0	0	0
	UniRef90_A0A139TVY5	Transcription termination/antitermination protein NusG	g__Akkermansia.s__Akkermansia_muciniphila	1.65e-06	2.1e-06	2.8e-06	2.85e-06	0	0	0	0
	UniRef90_A0A139TW72	NO_NAME	g__Akkermansia.s__Akkermansia_muciniphila	1.11e-06	1.35e-06	3.47e-07	2.71e-06	0	0	0	0
	UniRef90_A0A174XK61	Glutathione synthase	g__Akkermansia.s__Akkermansia_muciniphila	0	0	8.12e-08	0	0	0	0	0
	UniRef90_A0A1C7PAE3	Nad dependent epimerase/dehydratase family	g__Akkermansia.s__Akkermansia_muciniphila	3.13e-06	4.28e-06	3.11e-06	2.77e-06	0	0	0	0
	UniRef90_A0A1C7PBA3	NO_NAME	g__Akkermansia.s__Akkermansia_muciniphila	1.86e-06	1.57e-06	1.94e-06	2.73e-06	0	0	0	0
	UniRef90_A0A1C7PBF2	L-fucose isomerase	g__Akkermansia.s__Akkermansia_muciniphila	3.24e-06	4.08e-06	3.57e-06	4.13e-06	0	0	0	0
	UniRef90_A0A1C7PBK5	50S ribosomal protein L35	g__Akkermansia.s__Akkermansia_muciniphila	7.09e-06	4.88e-06	5.98e-06	7.29e-06	0	0	0	0
	UniRef90_A0A1C7PCA3	50S ribosomal protein L34	g__Akkermansia.s__Akkermansia_muciniphila	1.84e-06	1.41e-06	3.95e-06	2.49e-06	0	0	0	0
	UniRef90_A0A1E3AIV3	Recombinase	g__Akkermansia.s__Akkermansia_muciniphila	3.13e-07	3.39e-07	1.35e-07	2e-07	0	0	0	0
	UniRef90_A0A1H6KUP0	NO_NAME	g__Akkermansia.s__Akkermansia_muciniphila	5.34e-07	2.88e-06	2.31e-06	5.13e-06	0	0	0	0
	UniRef90_A0A1H6MAJ4	Chlam ver rrna chlam verruc plancto small basic protein	g__Akkermansia.s__Akkermansia_muciniphila	1.78e-06	1.65e-06	8.54e-07	1.89e-06	0	0	0	0
	UniRef90_A0A1L5KUW9	IclR helix-turn-helix domain	g__Akkermansia.s__Akkermansia_muciniphila	8.46e-07	5.23e-07	7.57e-07	6.21e-07	0	0	0	0
	UniRef90_A0A1Q6URL5	NO_NAME	g__Akkermansia.s__Akkermansia_muciniphila	0	0	4.33e-07	0	0	0	0	0
	UniRef90_A0A1Q6UVA7	NO_NAME	g__Akkermansia.s__Akkermansia_muciniphila	1.59e-06	2.27e-06	1.81e-06	1.46e-06	0	0	0	0
	UniRef90_A0A1Q6UVP6	NO_NAME	g__Akkermansia.s__Akkermansia_muciniphila	6.97e-07	5.78e-07	3.84e-07	1.34e-06	0	0	0	0
	UniRef90_A0A2N8HAE5	NO_NAME	g__Akkermansia.s__Akkermansia_muciniphila	0	0	0	3.39e-07	0	0	0	0
	UniRef90_A0A2N8HAN9	NO_NAME	g__Akkermansia.s__Akkermansia_muciniphila	1.17e-06	1.67e-06	1.38e-06	1.44e-06	0	0	0	0
	UniRef90_A0A2N8HAP4	DJ-1 family protein	g__Akkermansia.s__Akkermansia_muciniphila	1.04e-05	9.72e-06	1.18e-05	1.12e-05	0	0	0	0
	UniRef90_A0A2N8HAQ1	NO_NAME	g__Akkermansia.s__Akkermansia_muciniphila	2.15e-06	2.44e-06	1.62e-06	2.35e-06	0	0	0	0
	UniRef90_A0A2N8HAT3	NO_NAME	g__Akkermansia.s__Akkermansia_muciniphila	0	0	0	2.64e-07	0	0	0	0
	UniRef90_A0A2N8HB16	L-aspartate oxidase	g__Akkermansia.s__Akkermansia_muciniphila	9e-07	7.71e-07	8.29e-07	6.63e-07	0	0	0	0
	UniRef90_A0A2N8HB19	NO_NAME	g__Akkermansia.s__Akkermansia_muciniphila	2.31e-07	6.86e-07	2.08e-07	0	0	0	0	0
	UniRef90_A0A2N8HB33	Ferrous iron transport protein B	g__Akkermansia.s__Akkermansia_muciniphila	4.1e-07	5.55e-07	3.69e-07	0	0	0	0	0
	UniRef90_A0A2N8HB37	DNA-binding response regulator	g__Akkermansia.s__Akkermansia_muciniphila	4.83e-07	3.03e-07	3.65e-07	5.37e-07	0	0	0	0
	UniRef90_A0A2N8HB50	Type II and III secretion system protein	g__Akkermansia.s__Akkermansia_muciniphila	1.27e-05	1.62e-05	1.11e-05	1.76e-05	0	0	0	0
	UniRef90_A0A2N8HB87	Alcohol dehydrogenase	g__Akkermansia.s__Akkermansia_muciniphila	1.55e-06	2.09e-06	1.44e-06	1.89e-06	0	0	0	0
	UniRef90_A0A2N8HBD6	Membrane protein insertase YidC	g__Akkermansia.s__Akkermansia_muciniphila	2.47e-07	2.39e-07	2.93e-07	0	0	0	0	0
	UniRef90_A0A2N8HBF9	Peptidyl-prolyl cis-trans isomerase	g__Akkermansia.s__Akkermansia_muciniphila	7.27e-06	7.14e-06	1.23e-05	1.51e-05	0	0	0	0
	UniRef90_A0A2N8HBI2	Delta-aminolevulinic acid dehydratase	g__Akkermansia.s__Akkermansia_muciniphila	4.34e-07	8.28e-07	9.77e-07	8e-07	0	0	0	0
	UniRef90_A0A2N8HBL5	Phosphoenolpyruvate-protein phosphotransferase	g__Akkermansia.s__Akkermansia_muciniphila	1.31e-06	1.51e-06	1.07e-06	1.41e-06	0	0	0	0
	UniRef90_A0A2N8HBM4	NO_NAME	g__Akkermansia.s__Akkermansia_muciniphila	2.31e-07	6.53e-07	3.03e-07	5.4e-07	0	0	0	0
	UniRef90_A0A2N8HCC4	Nucleotidyltransferase	g__Akkermansia.s__Akkermansia_muciniphila	6.7e-07	1.09e-06	6.17e-07	1.39e-06	0	0	0	0
	UniRef90_A0A2N8HCF5	NO_NAME	g__Akkermansia.s__Akkermansia_muciniphila	3.26e-07	0	0	0	0	0	0	0
	UniRef90_A0A2N8HCN7	Polyprenyl synthetase family protein	g__Akkermansia.s__Akkermansia_muciniphila	1.08e-06	1.43e-06	1.33e-06	1.31e-06	0	0	0	0
	UniRef90_A0A2N8HCP7	NO_NAME	g__Akkermansia.s__Akkermansia_muciniphila	0	2.58e-07	0	0	0	0	0	0
	UniRef90_A0A2N8HCS0	NO_NAME	g__Akkermansia.s__Akkermansia_muciniphila	6.28e-07	0	0	0	0	0	0	0
	UniRef90_A0A2N8HD46	NO_NAME	g__Akkermansia.s__Akkermansia_muciniphila	7.97e-07	1.75e-06	8.82e-07	1.32e-06	0	0	0	0
	UniRef90_A0A2N8HD72	Chaperone protein DnaJ	g__Akkermansia.s__Akkermansia_muciniphila	3.56e-06	5.45e-06	4.34e-06	3.86e-06	0	0	0	0
	UniRef90_A0A2N8HD77	NO_NAME	g__Akkermansia.s__Akkermansia_muciniphila	0	0	3.09e-07	0	0	0	0	0
	UniRef90_A0A2N8HDA5	Transcription-repair-coupling factor	g__Akkermansia.s__Akkermansia_muciniphila	2.27e-07	2.57e-07	0	3.57e-07	0	0	0	0
	UniRef90_A0A2N8HDE4	Cell shape determination protein CcmA	g__Akkermansia.s__Akkermansia_muciniphila	3.02e-06	3.24e-06	4.82e-06	4.98e-06	0	0	0	0
	UniRef90_A0A2N8HDG5	Proline dehydrogenase	g__Akkermansia.s__Akkermansia_muciniphila	4.84e-07	4.65e-07	0	0	0	0	0	0
	UniRef90_A0A2N8HDN6	NO_NAME	g__Akkermansia.s__Akkermansia_muciniphila	0	8.68e-07	4.81e-07	0	0	0	0	0
	UniRef90_A0A2N8HDT1	NO_NAME	g__Akkermansia.s__Akkermansia_muciniphila	5.56e-07	8.92e-07	7.39e-07	4.31e-07	0	0	0	0
	UniRef90_A0A2N8HE53	NO_NAME	g__Akkermansia.s__Akkermansia_muciniphila	1.71e-07	5.93e-07	0	0	0	0	0	0
	UniRef90_A0A2N8HE63	Sugar kinase	g__Akkermansia.s__Akkermansia_muciniphila	1.23e-06	0	1.09e-06	0	0	0	0	0
	UniRef90_A0A2N8HE81	NO_NAME	g__Akkermansia.s__Akkermansia_muciniphila	2.83e-07	0	3.73e-07	0	0	0	0	0
	UniRef90_A0A2N8HE82	NO_NAME	g__Akkermansia.s__Akkermansia_muciniphila	5.96e-07	1.25e-06	1.51e-06	4.73e-07	0	0	0	0
	UniRef90_A0A2N8HEC2	Transcriptional regulator	g__Akkermansia.s__Akkermansia_muciniphila	5.9e-07	0	0	0	0	0	0	0
	UniRef90_A0A2N8HEH9	NO_NAME	g__Akkermansia.s__Akkermansia_muciniphila	9.17e-07	1.26e-06	6.82e-07	1.29e-06	0	0	0	0
	UniRef90_A0A2N8HEP4	NO_NAME	g__Akkermansia.s__Akkermansia_muciniphila	2.29e-06	3.16e-06	2.39e-06	1.97e-06	0	0	0	0
	UniRef90_A0A2N8HEV0	Ribosomal RNA small subunit methyltransferase I	g__Akkermansia.s__Akkermansia_muciniphila	6.36e-07	5.24e-07	2.93e-07	5.37e-07	0	0	0	0
	UniRef90_A0A2N8HF62	Isopropylmalate isomerase	g__Akkermansia.s__Akkermansia_muciniphila	1.85e-06	2.88e-06	2.54e-06	2.25e-06	0	0	0	0
	UniRef90_A0A2N8HFB0	NO_NAME	g__Akkermansia.s__Akkermansia_muciniphila	1.03e-06	1.9e-06	1.16e-06	1.37e-06	0	0	0	0
	UniRef90_A0A2N8HFE5	NO_NAME	g__Akkermansia.s__Akkermansia_muciniphila	8.84e-06	1.06e-05	1.16e-05	1.46e-05	0	0	0	0
	UniRef90_A0A2N8HFI0	NO_NAME	g__Akkermansia.s__Akkermansia_muciniphila	2.34e-07	0	5.05e-07	0	0	0	0	0
	UniRef90_A0A2N8HFL0	NO_NAME	g__Akkermansia.s__Akkermansia_muciniphila	9.52e-06	9.28e-06	6.19e-06	1.02e-05	0	0	0	0
	UniRef90_A0A2N8HFP3	Dipeptide/oligopeptide/nickel ABC transporter ATP-binding protein	g__Akkermansia.s__Akkermansia_muciniphila	3.58e-07	0	0	0	0	0	0	0
	UniRef90_A0A2N8HFQ9	Metal-dependent transcriptional regulator	g__Akkermansia.s__Akkermansia_muciniphila	2.11e-06	1.53e-06	1.76e-06	2.54e-06	0	0	0	0
	UniRef90_A0A2N8HFS8	Beta-galactosidase	g__Akkermansia.s__Akkermansia_muciniphila	4.77e-06	5.36e-06	4.96e-06	6.48e-06	0	0	0	0
	UniRef90_A0A2N8HG74	30S ribosomal protein S11	g__Akkermansia.s__Akkermansia_muciniphila	2.1e-06	1.96e-06	2.84e-06	1.74e-06	0	0	0	0
	UniRef90_A0A2N8HGA8	GNAT family N-acetyltransferase	g__Akkermansia.s__Akkermansia_muciniphila	7.37e-07	1.17e-06	6.17e-07	8.32e-07	0	0	0	0
	UniRef90_A0A2N8HGC5	NO_NAME	g__Akkermansia.s__Akkermansia_muciniphila	9.46e-07	8.64e-07	1.27e-06	6.6e-07	0	0	0	0
	UniRef90_A0A2N8HGF6	NO_NAME	g__Akkermansia.s__Akkermansia_muciniphila	1.89e-06	2.67e-06	2.18e-06	2.34e-06	0	0	0	0
	UniRef90_A0A2N8HGP0	DUF58 domain-containing protein	g__Akkermansia.s__Akkermansia_muciniphila	2.96e-06	2.04e-06	3.22e-06	2.22e-06	0	0	0	0
	UniRef90_A0A2N8HGP1	NO_NAME	g__Akkermansia.s__Akkermansia_muciniphila	6.85e-07	7.86e-07	4.29e-07	1.15e-06	0	0	0	0
	UniRef90_A0A2N8HGQ1	ATP synthase subunit beta	g__Akkermansia.s__Akkermansia_muciniphila	2.09e-06	2.85e-06	2.76e-06	2.13e-06	0	0	0	0
	UniRef90_A0A2N8HGW0	NO_NAME	g__Akkermansia.s__Akkermansia_muciniphila	4.79e-07	6.5e-07	9.2e-07	4.61e-07	0	0	0	0
	UniRef90_A0A2N8HGX2	Single-stranded DNA-binding protein	g__Akkermansia.s__Akkermansia_muciniphila	4.04e-06	3.33e-06	2.59e-06	3.67e-06	0	0	0	0
	UniRef90_A0A2N8HGX5	L-fuculokinase	g__Akkermansia.s__Akkermansia_muciniphila	4.86e-07	5.65e-07	5.11e-07	0	0	0	0	0
	UniRef90_A0A2N8HH03	Hydrogenase	g__Akkermansia.s__Akkermansia_muciniphila	3.02e-07	0	0	0	0	0	0	0
	UniRef90_A0A2N8HH24	DNA modification methylase	g__Akkermansia.s__Akkermansia_muciniphila	0	4.42e-07	2.25e-07	0	0	0	0	0
	UniRef90_A0A2N8HHB6	Ion transporter	g__Akkermansia.s__Akkermansia_muciniphila	4.6e-07	0	5.97e-07	5.3e-07	0	0	0	0
	UniRef90_A0A2N8HHR9	Polyprenyl synthetase family protein	g__Akkermansia.s__Akkermansia_muciniphila	2.72e-07	6.53e-07	5.32e-07	0	0	0	0	0
	UniRef90_A0A2N8HHV8	NO_NAME	g__Akkermansia.s__Akkermansia_muciniphila	0	2.8e-07	0	0	0	0	0	0
	UniRef90_A0A2N8HHY4	NO_NAME	g__Akkermansia.s__Akkermansia_muciniphila	3.27e-07	5.32e-07	3.14e-07	0	0	0	0	0
	UniRef90_A0A2N8HI41	Vitamin B12-dependent ribonucleotide reductase	g__Akkermansia.s__Akkermansia_muciniphila	1.17e-06	1.47e-06	1.8e-06	1.06e-06	0	0	0	0
	UniRef90_A0A2N8HIC5	NO_NAME	g__Akkermansia.s__Akkermansia_muciniphila	4.5e-06	4.35e-06	4.49e-06	4.58e-06	0	0	0	0
	UniRef90_A0A2N8HIH3	Signal peptidase I	g__Akkermansia.s__Akkermansia_muciniphila	8.91e-07	1.58e-06	9.81e-07	1e-06	0	0	0	0
	UniRef90_A0A2N8HIK9	Guanylate kinase	g__Akkermansia.s__Akkermansia_muciniphila	0	1.97e-07	3.49e-07	0	0	0	0	0
	UniRef90_A0A2N8HIM7	3-oxoacyl-[acyl-carrier-protein] synthase 2	g__Akkermansia.s__Akkermansia_muciniphila	4.46e-06	3.02e-06	3.58e-06	4.22e-06	0	0	0	0
	UniRef90_A0A2N8HIQ7	Transport permease protein	g__Akkermansia.s__Akkermansia_muciniphila	2.62e-07	3.01e-07	0	0	0	0	0	0
	UniRef90_A0A2N8HIS8	Histidine--tRNA ligase	g__Akkermansia.s__Akkermansia_muciniphila	2.4e-07	3.91e-07	3.64e-07	0	0	0	0	0
	UniRef90_A0A2N8HIT2	NO_NAME	g__Akkermansia.s__Akkermansia_muciniphila	5.1e-07	9.93e-07	9.3e-07	1.28e-06	0	0	0	0
	UniRef90_A0A2N8HJ29	Glycosyl hydrolase	g__Akkermansia.s__Akkermansia_muciniphila	2.34e-07	3.37e-07	2.68e-07	5.29e-07	0	0	0	0
	UniRef90_A0A2N8HJ61	GGGtGRT protein	g__Akkermansia.s__Akkermansia_muciniphila	2.01e-06	2.04e-06	1.98e-06	1.88e-06	0	0	0	0
	UniRef90_A0A2N8HJB4	Pyruvate carboxyltransferase	g__Akkermansia.s__Akkermansia_muciniphila	2.07e-06	1.95e-06	2.18e-06	3.33e-06	0	0	0	0
	UniRef90_A0A2N8HJE5	NO_NAME	g__Akkermansia.s__Akkermansia_muciniphila	5.22e-07	1.28e-06	9.8e-07	1.04e-06	0	0	0	0
	UniRef90_A0A2N8HJI7	5-formyltetrahydrofolate cyclo-ligase	g__Akkermansia.s__Akkermansia_muciniphila	0	2.36e-07	0	0	0	0	0	0
	UniRef90_A0A2N8HJV8	NO_NAME	g__Akkermansia.s__Akkermansia_muciniphila	2.4e-07	4.14e-07	2.3e-07	3.75e-07	0	0	0	0
	UniRef90_A0A2N8HJX0	NO_NAME	g__Akkermansia.s__Akkermansia_muciniphila	2.19e-06	1.8e-06	3.34e-06	3.08e-06	0	0	0	0
	UniRef90_A0A2N8HKR3	ABC transporter ATP-binding protein	g__Akkermansia.s__Akkermansia_muciniphila	1.79e-07	2.89e-07	6.14e-07	6.01e-07	0	0	0	0
	UniRef90_A0A2N8HL12	NO_NAME	g__Akkermansia.s__Akkermansia_muciniphila	8.5e-07	6.28e-07	5.38e-07	1.08e-06	0	0	0	0
	UniRef90_A0A2N8HL14	DNA repair protein RecO	g__Akkermansia.s__Akkermansia_muciniphila	2.75e-07	5.99e-07	0	0	0	0	0	0
	UniRef90_A0A2N8HL50	Peptidylprolyl isomerase	g__Akkermansia.s__Akkermansia_muciniphila	2.79e-06	2.31e-06	2.5e-06	2.48e-06	0	0	0	0
	UniRef90_A0A2N8HLE5	Acyltransferase	g__Akkermansia.s__Akkermansia_muciniphila	2.38e-07	2.26e-07	0	0	0	0	0	0
	UniRef90_A0A2N8HLN9	Thioredoxin	g__Akkermansia.s__Akkermansia_muciniphila	2.94e-05	2.2e-05	4.06e-05	4.02e-05	0	0	0	0
	UniRef90_A0A2N8HLQ8	3-dehydroquinate synthase	g__Akkermansia.s__Akkermansia_muciniphila	1.14e-06	1.05e-06	6.43e-07	9.76e-07	0	0	0	0
	UniRef90_A0A2N8HLS5	ABC transporter ATP-binding protein	g__Akkermansia.s__Akkermansia_muciniphila	0	0	0	6.49e-07	0	0	0	0
	UniRef90_A0A2N8HLT9	Phosphoglycerate dehydrogenase	g__Akkermansia.s__Akkermansia_muciniphila	5.56e-07	4.29e-07	4.16e-07	6.77e-07	0	0	0	0
	UniRef90_A0A2N8HLZ5	NO_NAME	g__Akkermansia.s__Akkermansia_muciniphila	2.41e-07	0	0	5.89e-07	0	0	0	0
	UniRef90_A0A2N8HM32	NO_NAME	g__Akkermansia.s__Akkermansia_muciniphila	3.84e-07	5.27e-07	9.53e-07	6e-07	0	0	0	0
	UniRef90_A0A2N8HM50	Endonuclease III	g__Akkermansia.s__Akkermansia_muciniphila	4.83e-07	5.52e-07	3.25e-07	5.45e-07	0	0	0	0
	UniRef90_A0A2N8HM52	Tetratricopeptide repeat protein	g__Akkermansia.s__Akkermansia_muciniphila	2.4e-06	3.14e-06	2.57e-06	2.8e-06	0	0	0	0
	UniRef90_A0A2N8HMD3	NO_NAME	g__Akkermansia.s__Akkermansia_muciniphila	0	0	2.58e-07	0	0	0	0	0
	UniRef90_A0A2N8HMF1	NO_NAME	g__Akkermansia.s__Akkermansia_muciniphila	1.27e-06	1.43e-06	1.3e-06	1.68e-06	0	0	0	0
	UniRef90_A0A2N8HMG9	NO_NAME	g__Akkermansia.s__Akkermansia_muciniphila	2.94e-07	5.46e-07	0	4.67e-07	0	0	0	0
	UniRef90_A0A2N8HMH9	NUDIX hydrolase	g__Akkermansia.s__Akkermansia_muciniphila	1.81e-07	0	3.23e-07	0	0	0	0	0
	UniRef90_A0A2N8HMI0	NO_NAME	g__Akkermansia.s__Akkermansia_muciniphila	1.19e-06	7.02e-07	9.34e-07	1.05e-06	0	0	0	0
	UniRef90_A0A2N8HML8	TIGR00282 family metallophosphoesterase	g__Akkermansia.s__Akkermansia_muciniphila	4.21e-06	4.16e-06	3.63e-06	4.42e-06	0	0	0	0
	UniRef90_A0A2N8HMQ8	CDP-diacylglycerol--glycerol-3-phosphate 3-phosphatidyltransferase	g__Akkermansia.s__Akkermansia_muciniphila	6.03e-07	1.3e-06	8.68e-07	8.08e-07	0	0	0	0
	UniRef90_A0A2N8HN20	Protein translocase subunit SecY	g__Akkermansia.s__Akkermansia_muciniphila	5.38e-07	8.02e-07	8.07e-07	7.32e-07	0	0	0	0
	UniRef90_A0A2N8HN40	Transporter	g__Akkermansia.s__Akkermansia_muciniphila	2.99e-06	4.25e-06	3.44e-06	3.76e-06	0	0	0	0
	UniRef90_A0A2N8HN51	FAD-binding protein	g__Akkermansia.s__Akkermansia_muciniphila	2.33e-06	3.06e-06	3.11e-06	3.92e-06	0	0	0	0
	UniRef90_A0A2N8HNE7	NO_NAME	g__Akkermansia.s__Akkermansia_muciniphila	4.3e-07	6.81e-07	5.91e-07	5.17e-07	0	0	0	0
	UniRef90_A0A2N8HNL4	NO_NAME	g__Akkermansia.s__Akkermansia_muciniphila	0	5.81e-07	0	0	0	0	0	0
	UniRef90_A0A2N8HNT3	NO_NAME	g__Akkermansia.s__Akkermansia_muciniphila	0	4.96e-07	2.83e-07	0	0	0	0	0
	UniRef90_A0A2N8HP65	Pyrophosphate--fructose 6-phosphate 1-phosphotransferase	g__Akkermansia.s__Akkermansia_muciniphila	8.89e-07	1.16e-06	6.1e-07	1.39e-06	0	0	0	0
	UniRef90_A0A2N8HP95	RNA polymerase sigma factor SigA	g__Akkermansia.s__Akkermansia_muciniphila	8.84e-07	1.08e-06	1.15e-06	1.25e-06	0	0	0	0
	UniRef90_A0A2N8HPE2	Type II/IV secretion system protein	g__Akkermansia.s__Akkermansia_muciniphila	2.67e-06	3.96e-06	2.54e-06	3.63e-06	0	0	0	0
	UniRef90_A0A2N8HPE3	tRNA-dihydrouridine synthase	g__Akkermansia.s__Akkermansia_muciniphila	4.82e-07	5.42e-07	5.21e-07	0	0	0	0	0
	UniRef90_A0A2N8HPF7	DNA-directed RNA polymerase subunit omega	g__Akkermansia.s__Akkermansia_muciniphila	4.77e-06	4.89e-06	5.46e-06	4.39e-06	0	0	0	0
	UniRef90_A0A2N8HPJ9	UvrABC system protein B	g__Akkermansia.s__Akkermansia_muciniphila	0	1.84e-07	0	0	0	0	0	0
	UniRef90_A0A2N8HPR4	N-acetylglucosamine-6-phosphate deacetylase	g__Akkermansia.s__Akkermansia_muciniphila	5.54e-06	8.27e-06	5.79e-06	7.64e-06	0	0	0	0
	UniRef90_A0A2N8HPS5	NO_NAME	g__Akkermansia.s__Akkermansia_muciniphila	0	2.87e-07	0	0	0	0	0	0
	UniRef90_A0A2N8HPW3	ABC transporter	g__Akkermansia.s__Akkermansia_muciniphila	6.41e-07	8.99e-07	7.32e-07	5.25e-07	0	0	0	0
	UniRef90_A0A2N8HPW6	Tat (Twin-arginine translocation) pathway signal sequence	g__Akkermansia.s__Akkermansia_muciniphila	3.43e-06	5.38e-06	4.79e-06	4.44e-06	0	0	0	0
	UniRef90_A0A2N8HPX2	Glycine zipper 2TM domain-containing protein	g__Akkermansia.s__Akkermansia_muciniphila	1.6e-05	1.83e-05	1.78e-05	1.68e-05	0	0	0	0
	UniRef90_A0A2N8HQ03	NO_NAME	g__Akkermansia.s__Akkermansia_muciniphila	1.66e-06	1.33e-06	1.46e-06	1.32e-06	0	0	0	0
	UniRef90_A0A2N8HQ21	CDP-diacylglycerol--serine O-phosphatidyltransferase	g__Akkermansia.s__Akkermansia_muciniphila	8.05e-07	1.27e-06	6.13e-07	9.76e-07	0	0	0	0
	UniRef90_A0A2N8HQ31	2,5-diketo-D-gluconic acid reductase	g__Akkermansia.s__Akkermansia_muciniphila	8.1e-07	1.33e-06	1.05e-06	1.07e-06	0	0	0	0
	UniRef90_A0A2N8HQK2	Transcriptional regulator	g__Akkermansia.s__Akkermansia_muciniphila	5.35e-07	5.01e-07	3.67e-07	4.9e-07	0	0	0	0
	UniRef90_A0A2N8HQP0	Preprotein translocase subunit YajC	g__Akkermansia.s__Akkermansia_muciniphila	1.05e-06	2.01e-06	1.94e-06	1.65e-06	0	0	0	0
	UniRef90_A0A2N8HQP9	Histidine triad nucleotide-binding protein	g__Akkermansia.s__Akkermansia_muciniphila	1.6e-06	9.01e-07	5.98e-07	1.25e-06	0	0	0	0
	UniRef90_A0A2N8HQQ0	NO_NAME	g__Akkermansia.s__Akkermansia_muciniphila	2.94e-07	8.03e-07	4.79e-07	6.01e-07	0	0	0	0
	UniRef90_A0A2N8HQR1	NO_NAME	g__Akkermansia.s__Akkermansia_muciniphila	1.16e-06	1.56e-06	7.19e-07	0	0	0	0	0
	UniRef90_A0A2N8HQU1	DUF2589 domain-containing protein	g__Akkermansia.s__Akkermansia_muciniphila	1.03e-05	1.07e-05	8.33e-06	6.17e-06	0	0	0	0
	UniRef90_A0A2N8HQY4	Biopolymer transporter ExbD	g__Akkermansia.s__Akkermansia_muciniphila	2.29e-06	3.3e-06	2.28e-06	2.72e-06	0	0	0	0
	UniRef90_A0A2N8HQZ8	Biopolymer transporter ExbD	g__Akkermansia.s__Akkermansia_muciniphila	8.86e-07	6.03e-07	8.52e-07	0	0	0	0	0
	UniRef90_A0A2N8HR01	Outer membrane protein assembly factor BamA	g__Akkermansia.s__Akkermansia_muciniphila	4.81e-07	3.7e-07	0	0	0	0	0	0
	UniRef90_A0A2N8HR37	Pyridoxal-5&apos -phosphate-dependent protein	g__Akkermansia.s__Akkermansia_muciniphila	8.46e-07	9.4e-07	8.81e-07	8.8e-07	0	0	0	0
	UniRef90_A0A2N8HR63	NO_NAME	g__Akkermansia.s__Akkermansia_muciniphila	6.79e-07	1.05e-06	7.47e-07	8.56e-07	0	0	0	0
	UniRef90_A0A2N8HR82	NO_NAME	g__Akkermansia.s__Akkermansia_muciniphila	1.03e-06	0	1.17e-06	0	0	0	0	0
	UniRef90_A0A2N8HRB1	NO_NAME	g__Akkermansia.s__Akkermansia_muciniphila	4.67e-07	0	2.7e-07	4.94e-07	0	0	0	0
	UniRef90_A0A2N8HRM8	1,4-alpha-glucan branching enzyme	g__Akkermansia.s__Akkermansia_muciniphila	5.86e-06	6.57e-06	5.1e-06	8.29e-06	0	0	0	0
	UniRef90_A0A2N8HRY4	NO_NAME	g__Akkermansia.s__Akkermansia_muciniphila	2.04e-06	1.7e-06	1.32e-06	1.9e-06	0	0	0	0
	UniRef90_A0A2N8HS88	Rhodanese-like domain-containing protein	g__Akkermansia.s__Akkermansia_muciniphila	3.87e-07	0	0	0	0	0	0	0
	UniRef90_A0A2N8HSB5	Polysaccharide deacetylase family protein	g__Akkermansia.s__Akkermansia_muciniphila	5.21e-07	4.49e-07	5.42e-07	6.58e-07	0	0	0	0
	UniRef90_A0A2N8HSC0	NO_NAME	g__Akkermansia.s__Akkermansia_muciniphila	2.22e-06	1.79e-06	1.71e-06	1.74e-06	0	0	0	0
	UniRef90_A0A2N8HSC4	NO_NAME	g__Akkermansia.s__Akkermansia_muciniphila	3.18e-07	3.45e-07	2.64e-07	0	0	0	0	0
	UniRef90_A0A2N8HSH6	NO_NAME	g__Akkermansia.s__Akkermansia_muciniphila	0	0	0	1.02e-06	0	0	0	0
	UniRef90_A0A2N8HSV4	NO_NAME	g__Akkermansia.s__Akkermansia_muciniphila	7.09e-07	7.83e-07	8.61e-07	7.73e-07	0	0	0	0
	UniRef90_A0A2N8HSX5	NO_NAME	g__Akkermansia.s__Akkermansia_muciniphila	9.24e-07	1.12e-06	1.59e-06	1.18e-06	0	0	0	0
	UniRef90_A0A2N8HSZ3	NO_NAME	g__Akkermansia.s__Akkermansia_muciniphila	1.74e-06	2.58e-06	1.78e-06	1.85e-06	0	0	0	0
	UniRef90_A0A2N8HT18	NO_NAME	g__Akkermansia.s__Akkermansia_muciniphila	1.6e-06	1.34e-06	2.11e-06	9.37e-07	0	0	0	0
	UniRef90_A0A2N8HT29	DUF58 domain-containing protein	g__Akkermansia.s__Akkermansia_muciniphila	1.37e-06	1.7e-06	6.93e-07	1.52e-06	0	0	0	0
	UniRef90_A0A2N8HT44	NO_NAME	g__Akkermansia.s__Akkermansia_muciniphila	2.01e-06	2.49e-06	2.64e-06	1.98e-06	0	0	0	0
	UniRef90_A0A2N8HT68	NO_NAME	g__Akkermansia.s__Akkermansia_muciniphila	1.3e-06	1.99e-06	1.29e-06	1.31e-06	0	0	0	0
	UniRef90_A0A2N8HT94	Serine/threonine protein kinase	g__Akkermansia.s__Akkermansia_muciniphila	0	0	2.84e-07	0	0	0	0	0
	UniRef90_A0A2N8HTD9	AAA family ATPase	g__Akkermansia.s__Akkermansia_muciniphila	2.93e-07	0	0	0	0	0	0	0
	UniRef90_A0A2N8HTE2	NO_NAME	g__Akkermansia.s__Akkermansia_muciniphila	2.87e-07	6.75e-07	5.18e-07	5.08e-07	0	0	0	0
	UniRef90_A0A2N8HTG8	Alpha/beta hydrolase	g__Akkermansia.s__Akkermansia_muciniphila	0	4.26e-07	0	0	0	0	0	0
	UniRef90_A0A2N8HTX8	NADH-quinone oxidoreductase subunit I	g__Akkermansia.s__Akkermansia_muciniphila	1.24e-06	1.17e-06	1.27e-06	8.17e-07	0	0	0	0
	UniRef90_A0A2N8HU35	NO_NAME	g__Akkermansia.s__Akkermansia_muciniphila	5.73e-07	0	4.18e-07	0	0	0	0	0
	UniRef90_A0A2N8HUE9	FAA hydrolase family protein	g__Akkermansia.s__Akkermansia_muciniphila	1.81e-06	1.49e-06	1.23e-06	1.95e-06	0	0	0	0
	UniRef90_A0A2N8HUU6	NO_NAME	g__Akkermansia.s__Akkermansia_muciniphila	1.94e-06	2.18e-06	2.02e-06	2.4e-06	0	0	0	0
	UniRef90_A0A2N8HV57	Sodiumproton antiporter	g__Akkermansia.s__Akkermansia_muciniphila	0	2.78e-07	0	0	0	0	0	0
	UniRef90_A0A2N8HVB5	M23 family peptidase	g__Akkermansia.s__Akkermansia_muciniphila	9.9e-07	9.65e-07	8.55e-07	1.3e-06	0	0	0	0
	UniRef90_A0A2N8HVD3	NO_NAME	g__Akkermansia.s__Akkermansia_muciniphila	7.19e-07	1.03e-06	5.07e-07	6.51e-07	0	0	0	0
	UniRef90_A0A2N8HVG1	NO_NAME	g__Akkermansia.s__Akkermansia_muciniphila	3.29e-06	3.66e-06	4.89e-06	3.39e-06	0	0	0	0
	UniRef90_A0A2N8HVJ4	Ribonuclease PH	g__Akkermansia.s__Akkermansia_muciniphila	3.46e-07	9.86e-07	2.8e-07	8.75e-07	0	0	0	0
	UniRef90_A0A2N8HVW0	Hydrolase	g__Akkermansia.s__Akkermansia_muciniphila	1.97e-06	2.01e-06	1.61e-06	1.86e-06	0	0	0	0
	UniRef90_A0A2N8HVX9	Cobalt ECF transporter T component CbiQ	g__Akkermansia.s__Akkermansia_muciniphila	0	0	2.5e-07	0	0	0	0	0
	UniRef90_A0A2N8HVY0	Cobalamin biosynthesis protein CbiM	g__Akkermansia.s__Akkermansia_muciniphila	3.95e-07	4.66e-07	5.23e-07	0	0	0	0	0
	UniRef90_A0A2N8HW15	NO_NAME	g__Akkermansia.s__Akkermansia_muciniphila	7.36e-07	1.1e-06	1.71e-06	1.95e-06	0	0	0	0
	UniRef90_A0A2N8HW64	tRNA-specific adenosine deaminase	g__Akkermansia.s__Akkermansia_muciniphila	7.02e-07	1.14e-06	6.04e-07	7.4e-07	0	0	0	0
	UniRef90_A0A2N8HWA5	Orotidine 5&apos -phosphate decarboxylase	g__Akkermansia.s__Akkermansia_muciniphila	6.07e-07	1.27e-06	5.8e-07	1.42e-06	0	0	0	0
	UniRef90_A0A2N8HWA8	Efflux transporter periplasmic adaptor subunit	g__Akkermansia.s__Akkermansia_muciniphila	7.97e-07	6.88e-07	6.8e-07	8.04e-07	0	0	0	0
	UniRef90_A0A2N8HWC1	NO_NAME	g__Akkermansia.s__Akkermansia_muciniphila	5.62e-07	2.22e-07	6.24e-07	1.22e-06	0	0	0	0
	UniRef90_A0A2N8HWS3	NO_NAME	g__Akkermansia.s__Akkermansia_muciniphila	3.74e-07	5.37e-07	0	0	0	0	0	0
	UniRef90_A0A2N8HWU2	NO_NAME	g__Akkermansia.s__Akkermansia_muciniphila	2.71e-07	4.41e-07	6.52e-07	0	0	0	0	0
	UniRef90_A0A2N8HX52	NO_NAME	g__Akkermansia.s__Akkermansia_muciniphila	3.2e-07	2.54e-07	0	4.26e-07	0	0	0	0
	UniRef90_A0A2N8HX56	NO_NAME	g__Akkermansia.s__Akkermansia_muciniphila	0	2.04e-07	0	0	0	0	0	0
	UniRef90_A0A2N8HX92	NO_NAME	g__Akkermansia.s__Akkermansia_muciniphila	1.59e-06	1.42e-06	1.29e-06	1.31e-06	0	0	0	0
	UniRef90_A0A2N8HXF2	NO_NAME	g__Akkermansia.s__Akkermansia_muciniphila	9.05e-06	9.94e-06	7.63e-06	8.31e-06	0	0	0	0
	UniRef90_A0A2N8HXF9	NO_NAME	g__Akkermansia.s__Akkermansia_muciniphila	3.65e-06	3.11e-06	5.03e-06	7.38e-06	0	0	0	0
	UniRef90_A0A2N8HXG4	NO_NAME	g__Akkermansia.s__Akkermansia_muciniphila	3.85e-07	8.9e-07	7.13e-07	0	0	0	0	0
	UniRef90_A0A2N8HXI3	Sulfatase	g__Akkermansia.s__Akkermansia_muciniphila	4.23e-07	1.21e-06	6.1e-07	0	0	0	0	0
	UniRef90_A0A2N8HXJ7	Oxidoreductase	g__Akkermansia.s__Akkermansia_muciniphila	1.04e-06	1.17e-06	8.82e-07	8.17e-07	0	0	0	0
	UniRef90_A0A2N8HXK3	Alpha-galactosidase	g__Akkermansia.s__Akkermansia_muciniphila	5.84e-07	6.76e-07	8.84e-07	5.05e-07	0	0	0	0
	UniRef90_A0A2N8HXL3	NO_NAME	g__Akkermansia.s__Akkermansia_muciniphila	1.07e-06	1.51e-06	3.84e-07	2.06e-06	0	0	0	0
	UniRef90_A0A2N8HXN2	NO_NAME	g__Akkermansia.s__Akkermansia_muciniphila	1.87e-06	2.2e-06	1.89e-06	2.01e-06	0	0	0	0
	UniRef90_A0A2N8HXQ4	Pyridoxal phosphate-dependent aminotransferase	g__Akkermansia.s__Akkermansia_muciniphila	9.05e-07	1.4e-06	1.43e-06	1.17e-06	0	0	0	0
	UniRef90_A0A2N8HXV2	Alpha/beta hydrolase	g__Akkermansia.s__Akkermansia_muciniphila	1.02e-06	5.69e-07	6.65e-07	9.79e-07	0	0	0	0
	UniRef90_A0A2N8HXZ8	NO_NAME	g__Akkermansia.s__Akkermansia_muciniphila	3.34e-07	5.13e-07	4.01e-07	0	0	0	0	0
	UniRef90_A0A2N8HY00	NO_NAME	g__Akkermansia.s__Akkermansia_muciniphila	1.31e-06	0	0	0	0	0	0	0
	UniRef90_A0A2N8HY19	Hydrophobe/amphiphile efflux-1 family RND transporter	g__Akkermansia.s__Akkermansia_muciniphila	2.01e-07	3.27e-07	1.45e-06	0	0	0	0	0
	UniRef90_A0A2N8HY57	Histidine kinase	g__Akkermansia.s__Akkermansia_muciniphila	1.2e-06	2.3e-06	1.93e-06	1.05e-06	0	0	0	0
	UniRef90_A0A2N8HY75	NO_NAME	g__Akkermansia.s__Akkermansia_muciniphila	3.19e-07	6.93e-07	4.61e-07	6.77e-07	0	0	0	0
	UniRef90_A0A2N8HY86	NO_NAME	g__Akkermansia.s__Akkermansia_muciniphila	7.5e-07	3.62e-07	0	8.81e-07	0	0	0	0
	UniRef90_A0A2N8HYC0	NO_NAME	g__Akkermansia.s__Akkermansia_muciniphila	1.68e-07	0	0	0	0	0	0	0
	UniRef90_A0A2N8HYD5	NO_NAME	g__Akkermansia.s__Akkermansia_muciniphila	0	0	3.3e-07	0	0	0	0	0
	UniRef90_A0A2N8HYE2	NO_NAME	g__Akkermansia.s__Akkermansia_muciniphila	2.99e-07	0	0	2.61e-07	0	0	0	0
	UniRef90_A0A2N8HYG6	NO_NAME	g__Akkermansia.s__Akkermansia_muciniphila	5.23e-07	3.93e-07	1.42e-06	1.47e-06	0	0	0	0
	UniRef90_A0A2N8HYH5	NO_NAME	g__Akkermansia.s__Akkermansia_muciniphila	1.24e-06	1.67e-06	2.14e-06	8.32e-07	0	0	0	0
	UniRef90_A0A2N8HYJ0	Hypoxanthine phosphoribosyltransferase	g__Akkermansia.s__Akkermansia_muciniphila	0	4.11e-07	0	0	0	0	0	0
	UniRef90_A0A2N8HYJ5	NO_NAME	g__Akkermansia.s__Akkermansia_muciniphila	0	5.15e-07	4.82e-07	0	0	0	0	0
	UniRef90_A0A2N8HYK8	NO_NAME	g__Akkermansia.s__Akkermansia_muciniphila	0	0	0	4.88e-07	0	0	0	0
	UniRef90_A0A2N8HYL2	TIGR02206 family membrane protein	g__Akkermansia.s__Akkermansia_muciniphila	2.03e-07	0	6.59e-07	0	0	0	0	0
	UniRef90_A0A2N8HYM6	NO_NAME	g__Akkermansia.s__Akkermansia_muciniphila	2.84e-05	2.68e-05	6.23e-05	6.51e-05	0	0	0	0
	UniRef90_A0A2N8HYQ3	MFS transporter	g__Akkermansia.s__Akkermansia_muciniphila	0	0	3.69e-07	0	0	0	0	0
	UniRef90_A0A2N8HYR8	NO_NAME	g__Akkermansia.s__Akkermansia_muciniphila	7.33e-07	1.26e-06	1.73e-06	1.95e-06	0	0	0	0
	UniRef90_A0A2N8HYU4	Restriction endonuclease subunit M	g__Akkermansia.s__Akkermansia_muciniphila	3.9e-07	3.67e-07	0	0	0	0	0	0
	UniRef90_A0A2N8HYV1	NO_NAME	g__Akkermansia.s__Akkermansia_muciniphila	3.2e-06	2.73e-06	2.06e-06	1.66e-06	0	0	0	0
	UniRef90_A0A2N8HYV2	DedA family protein	g__Akkermansia.s__Akkermansia_muciniphila	0	2.39e-07	0	0	0	0	0	0
	UniRef90_A0A2N8HYW3	Beta-N-acetylhexosaminidase	g__Akkermansia.s__Akkermansia_muciniphila	0	1.85e-07	0	0	0	0	0	0
	UniRef90_A0A2N8HYW7	NO_NAME	g__Akkermansia.s__Akkermansia_muciniphila	2.25e-07	5.05e-07	0	0	0	0	0	0
	UniRef90_A0A2N8HYX0	NO_NAME	g__Akkermansia.s__Akkermansia_muciniphila	2.72e-07	4.59e-07	0	3.77e-07	0	0	0	0
	UniRef90_A0A2N8HYZ1	Peptidase T	g__Akkermansia.s__Akkermansia_muciniphila	2.71e-07	3.38e-07	0	6e-07	0	0	0	0
	UniRef90_A0A2N8HZ09	NO_NAME	g__Akkermansia.s__Akkermansia_muciniphila	6.37e-07	6.35e-07	0	8.46e-07	0	0	0	0
	UniRef90_A0A2N8HZ12	NO_NAME	g__Akkermansia.s__Akkermansia_muciniphila	3.47e-07	0	0	0	0	0	0	0
	UniRef90_A0A2N8HZ16	KH domain-containing protein	g__Akkermansia.s__Akkermansia_muciniphila	2.22e-06	2.48e-06	2.33e-06	2.46e-06	0	0	0	0
	UniRef90_A0A2N8HZ24	NO_NAME	g__Akkermansia.s__Akkermansia_muciniphila	1.44e-06	8.5e-07	6.69e-07	6.24e-07	0	0	0	0
	UniRef90_A0A2N8HZ31	NO_NAME	g__Akkermansia.s__Akkermansia_muciniphila	2.71e-07	1.76e-07	3.89e-07	0	0	0	0	0
	UniRef90_A0A2N8HZ37	NO_NAME	g__Akkermansia.s__Akkermansia_muciniphila	0	3.05e-07	0	0	0	0	0	0
	UniRef90_A0A2N8HZ70	RNA polymerase sigma-54 factor	g__Akkermansia.s__Akkermansia_muciniphila	0	2.75e-07	0	0	0	0	0	0
	UniRef90_A0A2N8HZA6	NO_NAME	g__Akkermansia.s__Akkermansia_muciniphila	0	3.12e-07	0	0	0	0	0	0
	UniRef90_A0A2N8HZA9	NO_NAME	g__Akkermansia.s__Akkermansia_muciniphila	2.59e-06	3.49e-06	3.35e-06	3.64e-06	0	0	0	0
	UniRef90_A0A2N8HZB3	Oxygen-independent coproporphyrinogen-III oxidase-like protein	g__Akkermansia.s__Akkermansia_muciniphila	0	3.52e-07	2.89e-07	0	0	0	0	0
	UniRef90_A0A2N8HZC1	NO_NAME	g__Akkermansia.s__Akkermansia_muciniphila	1.34e-06	1.78e-06	1.13e-06	1.42e-06	0	0	0	0
	UniRef90_A0A2N8HZG2	Capsular biosynthesis protein	g__Akkermansia.s__Akkermansia_muciniphila	4.85e-07	5.26e-07	7.67e-07	1.16e-06	0	0	0	0
	UniRef90_A0A2N8HZH8	Metal-dependent transcriptional regulator	g__Akkermansia.s__Akkermansia_muciniphila	1.92e-07	0	0	0	0	0	0	0
	UniRef90_A0A2N8HZJ4	NO_NAME	g__Akkermansia.s__Akkermansia_muciniphila	4.13e-07	5.38e-07	8.63e-07	9.11e-07	0	0	0	0
	UniRef90_A0A2N8HZJ6	NO_NAME	g__Akkermansia.s__Akkermansia_muciniphila	9.55e-07	1.03e-06	6.07e-07	1.62e-06	0	0	0	0
	UniRef90_A0A2N8HZK5	Multifunctional fusion protein	g__Akkermansia.s__Akkermansia_muciniphila	4.19e-07	6.59e-07	5.09e-07	8.05e-07	0	0	0	0
	UniRef90_A0A2N8HZM6	NO_NAME	g__Akkermansia.s__Akkermansia_muciniphila	1.58e-07	0	0	0	0	0	0	0
	UniRef90_A0A2N8HZP6	Potassium-transporting ATPase KdpC subunit	g__Akkermansia.s__Akkermansia_muciniphila	0	3.12e-07	2.76e-07	0	0	0	0	0
	UniRef90_A0A2N8HZP9	NO_NAME	g__Akkermansia.s__Akkermansia_muciniphila	3.73e-07	1.67e-07	2.7e-07	0	0	0	0	0
	UniRef90_A0A2N8HZR4	Two-component sensor histidine kinase	g__Akkermansia.s__Akkermansia_muciniphila	0	2.24e-07	3.86e-07	0	0	0	0	0
	UniRef90_A0A2N8HZR8	PEP-CTERM sorting domain-containing protein	g__Akkermansia.s__Akkermansia_muciniphila	5.51e-07	7.98e-07	7.58e-07	7.56e-07	0	0	0	0
	UniRef90_A0A2N8HZS4	NO_NAME	g__Akkermansia.s__Akkermansia_muciniphila	6.52e-07	5.69e-07	4.33e-07	4.2e-07	0	0	0	0
	UniRef90_A0A2N8HZW0	NO_NAME	g__Akkermansia.s__Akkermansia_muciniphila	4.46e-07	6.04e-07	4.39e-07	0	0	0	0	0
	UniRef90_A0A2N8HZW2	Glycosyltransferase family 8 protein	g__Akkermansia.s__Akkermansia_muciniphila	3.49e-07	5.71e-07	6.06e-07	3.7e-07	0	0	0	0
	UniRef90_A0A2N8HZW4	NO_NAME	g__Akkermansia.s__Akkermansia_muciniphila	2.49e-07	0	5.39e-07	0	0	0	0	0
	UniRef90_A0A2N8HZX2	Aspartate 1-decarboxylase	g__Akkermansia.s__Akkermansia_muciniphila	0	1.97e-07	0	0	0	0	0	0
	UniRef90_A0A2N8HZY2	Bifunctional oligoribonuclease/PAP phosphatase NrnA	g__Akkermansia.s__Akkermansia_muciniphila	5.38e-07	6.19e-07	0	0	0	0	0	0
	UniRef90_A0A2N8I021	NO_NAME	g__Akkermansia.s__Akkermansia_muciniphila	1.35e-06	1.35e-06	1.29e-06	1.06e-06	0	0	0	0
	UniRef90_A0A2N8I050	NO_NAME	g__Akkermansia.s__Akkermansia_muciniphila	2.29e-06	2.69e-06	1.99e-06	1.78e-06	0	0	0	0
	UniRef90_A0A2N8I061	MBL fold metallo-hydrolase	g__Akkermansia.s__Akkermansia_muciniphila	4.07e-07	3.93e-07	4.25e-07	3.93e-07	0	0	0	0
	UniRef90_A0A2N8I093	UDP-N-acetylmuramoyl-tripeptide--D-alanyl-D-alanine ligase	g__Akkermansia.s__Akkermansia_muciniphila	6.95e-07	9.84e-07	4.68e-07	4.95e-07	0	0	0	0
	UniRef90_A0A2N8I0A2	NO_NAME	g__Akkermansia.s__Akkermansia_muciniphila	0	2.34e-07	0	0	0	0	0	0
	UniRef90_A0A2N8I0A6	NO_NAME	g__Akkermansia.s__Akkermansia_muciniphila	1.92e-06	3.21e-06	2.33e-06	2.41e-06	0	0	0	0
	UniRef90_A0A2N8I0I3	Acetyl-CoA carboxylase biotin carboxyl carrier protein subunit	g__Akkermansia.s__Akkermansia_muciniphila	1.19e-06	1.39e-06	1.23e-06	1.28e-06	0	0	0	0
	UniRef90_A0A2N8I0J6	NO_NAME	g__Akkermansia.s__Akkermansia_muciniphila	3.54e-07	5.56e-07	3.67e-07	0	0	0	0	0
	UniRef90_A0A2N8I0K2	NO_NAME	g__Akkermansia.s__Akkermansia_muciniphila	7.45e-07	8.08e-07	9.25e-07	1.37e-06	0	0	0	0
	UniRef90_A0A2N8I0M2	Short-chain dehydrogenase	g__Akkermansia.s__Akkermansia_muciniphila	0	0	3.24e-07	0	0	0	0	0
	UniRef90_A0A2N8I0M3	Sel1 repeat family protein	g__Akkermansia.s__Akkermansia_muciniphila	5.03e-07	3.42e-07	6.57e-07	5.84e-07	0	0	0	0
	UniRef90_A0A2N8I0Q7	NO_NAME	g__Akkermansia.s__Akkermansia_muciniphila	7.17e-07	8.52e-07	3.59e-07	6.96e-07	0	0	0	0
	UniRef90_A0A2N8I0T9	Pseudouridine synthase (Fragment)	g__Akkermansia.s__Akkermansia_muciniphila	0	4.23e-07	4.57e-07	0	0	0	0	0
	UniRef90_A0A2N8I0U4	NO_NAME	g__Akkermansia.s__Akkermansia_muciniphila	5.24e-07	7.12e-07	6.39e-07	5.46e-07	0	0	0	0
	UniRef90_A0A2N8I0W9	DNA polymerase III subunit epsilon	g__Akkermansia.s__Akkermansia_muciniphila	4.11e-07	4.16e-07	0	3.9e-07	0	0	0	0
	UniRef90_A0A2N8I104	PAS domain-containing sensor histidine kinase	g__Akkermansia.s__Akkermansia_muciniphila	3.27e-07	4.66e-07	4.71e-07	5.71e-07	0	0	0	0
	UniRef90_A0A2N8I131	Diadenylate cyclase	g__Akkermansia.s__Akkermansia_muciniphila	1.79e-07	5.83e-07	0	4.96e-07	0	0	0	0
	UniRef90_A0A2N8I137	Aliphatic sulfonate ABC transporter substrate-binding protein	g__Akkermansia.s__Akkermansia_muciniphila	1.74e-06	1.64e-06	2.13e-06	1.74e-06	0	0	0	0
	UniRef90_A0A2N8I154	UDP-3-O-acylglucosamine N-acyltransferase	g__Akkermansia.s__Akkermansia_muciniphila	3.45e-06	3.22e-06	3.23e-06	4.24e-06	0	0	0	0
	UniRef90_A0A2N8I170	NO_NAME	g__Akkermansia.s__Akkermansia_muciniphila	1.29e-06	1.66e-06	1.25e-06	2.13e-06	0	0	0	0
	UniRef90_A0A2N8I173	NO_NAME	g__Akkermansia.s__Akkermansia_muciniphila	3.17e-07	3.05e-07	3.24e-07	3.97e-07	0	0	0	0
	UniRef90_A0A2N8I1D2	NO_NAME	g__Akkermansia.s__Akkermansia_muciniphila	2.59e-07	0	0	0	0	0	0	0
	UniRef90_A0A2N8I1E6	ATP synthase subunit a	g__Akkermansia.s__Akkermansia_muciniphila	1.62e-06	2.65e-06	1.97e-06	1.55e-06	0	0	0	0
	UniRef90_A0A2N8I1E9	NO_NAME	g__Akkermansia.s__Akkermansia_muciniphila	3.88e-06	5.06e-06	3.64e-06	4.32e-06	0	0	0	0
	UniRef90_A0A2N8I1I8	UPF0102 protein CXU00_00745	g__Akkermansia.s__Akkermansia_muciniphila	0	2.28e-07	0	0	0	0	0	0
	UniRef90_A0A2N8I1K2	NO_NAME	g__Akkermansia.s__Akkermansia_muciniphila	8.61e-07	1.08e-06	5.91e-07	8.66e-07	0	0	0	0
	UniRef90_A0A2N8I1L6	NO_NAME	g__Akkermansia.s__Akkermansia_muciniphila	1.69e-06	1.69e-06	2.19e-06	1.03e-06	0	0	0	0
	UniRef90_A0A2N8I1P1	Aminotransferase	g__Akkermansia.s__Akkermansia_muciniphila	5.52e-07	8.35e-07	7.12e-07	5.86e-07	0	0	0	0
	UniRef90_A0A2N8I1Q2	NO_NAME	g__Akkermansia.s__Akkermansia_muciniphila	0	2.53e-07	0	5.11e-07	0	0	0	0
	UniRef90_A0A2N8I1Q6	Glycerol-3-phosphate cytidylyltransferase	g__Akkermansia.s__Akkermansia_muciniphila	3.62e-07	5.14e-07	4.68e-07	0	0	0	0	0
	UniRef90_A0A2N8I1R1	1-deoxy-D-xylulose 5-phosphate reductoisomerase	g__Akkermansia.s__Akkermansia_muciniphila	8.26e-07	9.78e-07	1.03e-06	9.76e-07	0	0	0	0
	UniRef90_A0A2N8I1R3	Sensor histidine kinase	g__Akkermansia.s__Akkermansia_muciniphila	3.79e-07	0	0	4.52e-07	0	0	0	0
	UniRef90_A0A2N8I1S6	NO_NAME	g__Akkermansia.s__Akkermansia_muciniphila	2.42e-06	3.25e-06	2.84e-06	1.84e-06	0	0	0	0
	UniRef90_A0A2N8I1S7	GNAT family N-acetyltransferase	g__Akkermansia.s__Akkermansia_muciniphila	0	0	5.15e-07	0	0	0	0	0
	UniRef90_A0A2N8I1T8	NO_NAME	g__Akkermansia.s__Akkermansia_muciniphila	3.91e-07	4.42e-07	4.9e-07	0	0	0	0	0
	UniRef90_A0A2N8I1U1	NO_NAME	g__Akkermansia.s__Akkermansia_muciniphila	2.88e-06	3.84e-06	3.43e-06	2.27e-06	0	0	0	0
	UniRef90_A0A2N8I1X0	3-methyl-2-oxobutanoate hydroxymethyltransferase	g__Akkermansia.s__Akkermansia_muciniphila	3.81e-07	2.67e-07	0	0	0	0	0	0
	UniRef90_A0A2N8I1X8	Beta-N-acetylhexosaminidase	g__Akkermansia.s__Akkermansia_muciniphila	6.02e-07	7.09e-07	4.04e-07	6.37e-07	0	0	0	0
	UniRef90_A0A2N8I227	DUF883 domain-containing protein	g__Akkermansia.s__Akkermansia_muciniphila	3.54e-05	3.22e-05	3.24e-05	3.88e-05	0	0	0	0
	UniRef90_A0A2N8I253	NO_NAME	g__Akkermansia.s__Akkermansia_muciniphila	2.39e-07	3.91e-07	0	0	0	0	0	0
	UniRef90_A0A2N8I266	Dihydroorotase	g__Akkermansia.s__Akkermansia_muciniphila	1.19e-06	1.53e-06	1.72e-06	1.83e-06	0	0	0	0
	UniRef90_A0A2N8I271	Molecular chaperone DnaK	g__Akkermansia.s__Akkermansia_muciniphila	8.53e-06	9.46e-06	8.68e-06	8.43e-06	0	0	0	0
	UniRef90_A0A2N8I2E0	NO_NAME	g__Akkermansia.s__Akkermansia_muciniphila	9.02e-07	1.45e-06	8.25e-07	7.86e-07	0	0	0	0
	UniRef90_A0A2N8I2G1	NO_NAME	g__Akkermansia.s__Akkermansia_muciniphila	1.22e-06	1.38e-06	1.12e-06	7.44e-07	0	0	0	0
	UniRef90_A0A2N8I2G9	NO_NAME	g__Akkermansia.s__Akkermansia_muciniphila	4.08e-07	0	0	0	0	0	0	0
	UniRef90_A0A2N8I2J7	Low molecular weight protein arginine phosphatase	g__Akkermansia.s__Akkermansia_muciniphila	8.8e-07	5.44e-07	6.66e-07	1.12e-06	0	0	0	0
	UniRef90_A0A2N8I2L1	Dihydrolipoyllysine-residue succinyltransferase	g__Akkermansia.s__Akkermansia_muciniphila	1.87e-06	2.25e-06	2.24e-06	1.66e-06	0	0	0	0
	UniRef90_A0A2N8I2M3	Beta-N-acetylhexosaminidase	g__Akkermansia.s__Akkermansia_muciniphila	3.78e-07	4.76e-07	6.31e-07	0	0	0	0	0
	UniRef90_A0A2N8I2M4	Beta-galactosidase	g__Akkermansia.s__Akkermansia_muciniphila	3.37e-07	2.75e-07	0	0	0	0	0	0
	UniRef90_A0A2N8I2P1	NO_NAME	g__Akkermansia.s__Akkermansia_muciniphila	1.35e-06	1.54e-06	1.68e-06	1.99e-06	0	0	0	0
	UniRef90_A0A2N8I2Q8	NO_NAME	g__Akkermansia.s__Akkermansia_muciniphila	0	2.08e-07	0	8.06e-07	0	0	0	0
	UniRef90_A0A2N8I2R1	NO_NAME	g__Akkermansia.s__Akkermansia_muciniphila	0	0	5.13e-07	6.83e-07	0	0	0	0
	UniRef90_A0A2N8I309	Haloacid dehalogenase	g__Akkermansia.s__Akkermansia_muciniphila	2.58e-07	0	2.21e-07	4.43e-07	0	0	0	0
	UniRef90_A0A2N8I318	NO_NAME	g__Akkermansia.s__Akkermansia_muciniphila	8.74e-07	8.84e-07	6.64e-07	1e-06	0	0	0	0
	UniRef90_A0A2N8I348	Exosortase	g__Akkermansia.s__Akkermansia_muciniphila	6.21e-07	9.51e-07	3.95e-07	7.02e-07	0	0	0	0
	UniRef90_A0A2N8I365	NO_NAME	g__Akkermansia.s__Akkermansia_muciniphila	0	0	0	5.44e-07	0	0	0	0
	UniRef90_A0A2N8I368	Sel1 repeat family protein	g__Akkermansia.s__Akkermansia_muciniphila	4.23e-07	8.41e-07	6.94e-07	8.42e-07	0	0	0	0
	UniRef90_A0A2N8I375	1,4-dihydroxy-2-naphthoate octaprenyltransferase	g__Akkermansia.s__Akkermansia_muciniphila	2.44e-07	3.67e-07	5.4e-07	7.57e-07	0	0	0	0
	UniRef90_A0A2N8I395	NO_NAME	g__Akkermansia.s__Akkermansia_muciniphila	0	3.44e-07	0	0	0	0	0	0
	UniRef90_A0A2N8I3B7	Carbamoyltransferase	g__Akkermansia.s__Akkermansia_muciniphila	5.47e-07	5.85e-07	4.71e-07	0	0	0	0	0
	UniRef90_A0A2N8I3C7	SDR family oxidoreductase	g__Akkermansia.s__Akkermansia_muciniphila	3.06e-07	4.52e-07	6.37e-07	0	0	0	0	0
	UniRef90_A0A2N8I3E2	NO_NAME	g__Akkermansia.s__Akkermansia_muciniphila	0	1.63e-07	2.88e-07	0	0	0	0	0
	UniRef90_A0A2N8I3H2	Cell surface protein	g__Akkermansia.s__Akkermansia_muciniphila	5.72e-07	7.28e-07	5.16e-07	0	0	0	0	0
	UniRef90_A0A2N8I3H3	Collagenase-like protease	g__Akkermansia.s__Akkermansia_muciniphila	0	2.03e-07	3.08e-07	0	0	0	0	0
	UniRef90_A0A2N8I3J0	NO_NAME	g__Akkermansia.s__Akkermansia_muciniphila	1.95e-06	1.57e-06	1.66e-06	1.65e-06	0	0	0	0
	UniRef90_A0A2N8I3J3	Phosphoribosylglycinamide formyltransferase	g__Akkermansia.s__Akkermansia_muciniphila	2.79e-07	0	0	0	0	0	0	0
	UniRef90_A0A2N8I3J5	NO_NAME	g__Akkermansia.s__Akkermansia_muciniphila	4.49e-07	0	0	0	0	0	0	0
	UniRef90_A0A2N8I3K4	NO_NAME	g__Akkermansia.s__Akkermansia_muciniphila	6.4e-07	6.75e-07	4.35e-07	0	0	0	0	0
	UniRef90_A0A2N8I3N6	NO_NAME	g__Akkermansia.s__Akkermansia_muciniphila	2.04e-06	3.74e-06	1.31e-06	1.58e-06	0	0	0	0
	UniRef90_A0A2N8I3Q0	NO_NAME	g__Akkermansia.s__Akkermansia_muciniphila	6.89e-07	1.12e-06	1.09e-06	5.32e-07	0	0	0	0
	UniRef90_A0A2N8I3Q5	Ribonuclease P protein component	g__Akkermansia.s__Akkermansia_muciniphila	3.23e-07	5.85e-07	4.66e-07	7.25e-07	0	0	0	0
	UniRef90_A0A2N8I3R0	AAA family ATPase	g__Akkermansia.s__Akkermansia_muciniphila	7.17e-07	8.04e-07	5.41e-07	1.05e-06	0	0	0	0
	UniRef90_A0A2N8I3T1	RluA family pseudouridine synthase	g__Akkermansia.s__Akkermansia_muciniphila	4.33e-07	5.44e-07	0	0	0	0	0	0
	UniRef90_A0A2N8I3T2	EamA family transporter	g__Akkermansia.s__Akkermansia_muciniphila	0	2.47e-07	0	0	0	0	0	0
	UniRef90_A0A2N8I3T3	NO_NAME	g__Akkermansia.s__Akkermansia_muciniphila	5.73e-07	7.74e-07	0	9.59e-07	0	0	0	0
	UniRef90_A0A2N8I3W0	NO_NAME	g__Akkermansia.s__Akkermansia_muciniphila	3.23e-07	3.47e-07	0	0	0	0	0	0
	UniRef90_A0A2N8I3X8	NO_NAME	g__Akkermansia.s__Akkermansia_muciniphila	5.28e-07	6.88e-07	4.05e-07	0	0	0	0	0
	UniRef90_A0A2N8I3Z7	NO_NAME	g__Akkermansia.s__Akkermansia_muciniphila	7.09e-07	8.33e-07	1.09e-06	8.52e-07	0	0	0	0
	UniRef90_A0A2N8I411	NO_NAME	g__Akkermansia.s__Akkermansia_muciniphila	0	0	3.09e-07	0	0	0	0	0
	UniRef90_A0A2N8I424	NO_NAME	g__Akkermansia.s__Akkermansia_muciniphila	1.36e-06	7.37e-07	5.27e-07	7.03e-07	0	0	0	0
	UniRef90_A0A2N8I448	NO_NAME	g__Akkermansia.s__Akkermansia_muciniphila	1.22e-05	1.6e-05	1.04e-05	1.41e-05	0	0	0	0
	UniRef90_A0A2N8I449	NO_NAME	g__Akkermansia.s__Akkermansia_muciniphila	9.12e-07	5.94e-07	0	1.22e-06	0	0	0	0
	UniRef90_A0A2N8I451	NO_NAME	g__Akkermansia.s__Akkermansia_muciniphila	6.69e-07	1.31e-06	5.95e-07	9.63e-07	0	0	0	0
	UniRef90_A0A2N8I453	NO_NAME	g__Akkermansia.s__Akkermansia_muciniphila	0	0	1.82e-07	0	0	0	0	0
	UniRef90_A0A2N8I491	NO_NAME	g__Akkermansia.s__Akkermansia_muciniphila	2.42e-07	0	4.17e-07	6.01e-07	0	0	0	0
	UniRef90_A0A2N8I4A5	NO_NAME	g__Akkermansia.s__Akkermansia_muciniphila	4.1e-06	3.49e-06	4.4e-06	3.87e-06	0	0	0	0
	UniRef90_A0A2N8I4B3	NO_NAME	g__Akkermansia.s__Akkermansia_muciniphila	1.94e-06	2.1e-06	1.45e-06	2.28e-06	0	0	0	0
	UniRef90_A0A2N8I4H4	DNA gyrase subunit B	g__Akkermansia.s__Akkermansia_muciniphila	5.09e-07	8.1e-07	8.45e-07	6.06e-07	0	0	0	0
	UniRef90_A0A2N8I4K3	NO_NAME	g__Akkermansia.s__Akkermansia_muciniphila	2.6e-07	4.89e-07	7.5e-07	0	0	0	0	0
	UniRef90_A0A2N8I4P4	Glutamyl aminopeptidase	g__Akkermansia.s__Akkermansia_muciniphila	2.54e-07	3.8e-07	3.44e-07	0	0	0	0	0
	UniRef90_A0A2N8I4Q1	NO_NAME	g__Akkermansia.s__Akkermansia_muciniphila	4.33e-07	7.82e-07	8.31e-07	1.07e-06	0	0	0	0
	UniRef90_A0A2N8I4T1	TolC family protein	g__Akkermansia.s__Akkermansia_muciniphila	3.23e-07	3.64e-07	3.35e-07	5.45e-07	0	0	0	0
	UniRef90_A0A2N8I4T3	NO_NAME	g__Akkermansia.s__Akkermansia_muciniphila	5.24e-06	4.97e-06	9.52e-06	9.11e-06	0	0	0	0
	UniRef90_A0A2N8I553	Amino acid transporter	g__Akkermansia.s__Akkermansia_muciniphila	3.86e-06	5.76e-06	4.9e-06	5.51e-06	0	0	0	0
	UniRef90_A0A2N8I572	NO_NAME	g__Akkermansia.s__Akkermansia_muciniphila	2.89e-06	3.36e-06	1.54e-06	2.4e-06	0	0	0	0
	UniRef90_A0A2N8I588	NO_NAME	g__Akkermansia.s__Akkermansia_muciniphila	1.27e-06	1.5e-06	1.09e-06	1.72e-06	0	0	0	0
	UniRef90_A0A2N8I5A2	TrkA family potassium uptake protein	g__Akkermansia.s__Akkermansia_muciniphila	3.81e-07	4.11e-07	3.29e-07	6.34e-07	0	0	0	0
	UniRef90_A0A2N8I5B7	Sugar transporter	g__Akkermansia.s__Akkermansia_muciniphila	0	2.45e-07	0	0	0	0	0	0
	UniRef90_A0A2N8I5C2	DUF1232 domain-containing protein	g__Akkermansia.s__Akkermansia_muciniphila	2.92e-07	0	0	0	0	0	0	0
	UniRef90_A0A2N8I5E4	NO_NAME	g__Akkermansia.s__Akkermansia_muciniphila	1.44e-07	1.83e-07	0	0	0	0	0	0
	UniRef90_A0A2N8I5E5	Haloacid dehalogenase-like hydrolase	g__Akkermansia.s__Akkermansia_muciniphila	3.36e-07	5.56e-07	5.98e-07	0	0	0	0	0
	UniRef90_A0A2N8I5E8	NO_NAME	g__Akkermansia.s__Akkermansia_muciniphila	2.09e-05	2.46e-05	2.05e-05	1.66e-05	0	0	0	0
	UniRef90_A0A2N8I5H5	LytTR family transcriptional regulator	g__Akkermansia.s__Akkermansia_muciniphila	1.83e-06	1.93e-06	1.4e-06	6.73e-07	0	0	0	0
	UniRef90_A0A2N8I5H6	Transcriptional regulator MraZ	g__Akkermansia.s__Akkermansia_muciniphila	8.22e-06	5.59e-06	4.79e-06	6.4e-06	0	0	0	0
	UniRef90_A0A2N8I5H7	DUF5110 domain-containing protein	g__Akkermansia.s__Akkermansia_muciniphila	1.7e-06	2.42e-06	1.68e-06	1.81e-06	0	0	0	0
	UniRef90_A0A2N8I5N3	NO_NAME	g__Akkermansia.s__Akkermansia_muciniphila	0	0	2.99e-07	0	0	0	0	0
	UniRef90_A0A2N8I5N5	NO_NAME	g__Akkermansia.s__Akkermansia_muciniphila	0	3.18e-07	0	0	0	0	0	0
	UniRef90_A0A2N8I5P4	NO_NAME	g__Akkermansia.s__Akkermansia_muciniphila	1.5e-06	1.95e-06	9.56e-07	1.69e-06	0	0	0	0
	UniRef90_A0A2N8I5Q1	Cell division protein FtsA	g__Akkermansia.s__Akkermansia_muciniphila	3.05e-06	3.22e-06	2.21e-06	2.51e-06	0	0	0	0
	UniRef90_A0A2N8I5R2	NO_NAME	g__Akkermansia.s__Akkermansia_muciniphila	1.23e-06	1.01e-06	1.05e-06	9.64e-07	0	0	0	0
	UniRef90_A0A2N8I5U0	NO_NAME	g__Akkermansia.s__Akkermansia_muciniphila	2.11e-07	0	3.04e-07	0	0	0	0	0
	UniRef90_A0A2N8I5V7	Metallophosphoesterase	g__Akkermansia.s__Akkermansia_muciniphila	3.31e-07	0	2.65e-07	7.78e-07	0	0	0	0
	UniRef90_A0A2N8I652	Signal peptidase I	g__Akkermansia.s__Akkermansia_muciniphila	5.5e-07	7.67e-07	7.35e-07	9.55e-07	0	0	0	0
	UniRef90_A0A2N8I658	NO_NAME	g__Akkermansia.s__Akkermansia_muciniphila	0	7.37e-07	0	0	0	0	0	0
	UniRef90_A0A2N8I677	NO_NAME	g__Akkermansia.s__Akkermansia_muciniphila	2.87e-07	0	2.97e-07	0	0	0	0	0
	UniRef90_A0A2N8I693	Glycosyltransferase family 9 protein	g__Akkermansia.s__Akkermansia_muciniphila	0	3.47e-07	0	0	0	0	0	0
	UniRef90_A0A2N8I694	NO_NAME	g__Akkermansia.s__Akkermansia_muciniphila	3.02e-06	4.16e-06	2.79e-06	3.07e-06	0	0	0	0
	UniRef90_A0A2N8I6A5	Amino acid-amine transport protein	g__Akkermansia.s__Akkermansia_muciniphila	1.58e-06	1.45e-06	1.8e-06	1.89e-06	0	0	0	0
	UniRef90_A0A2N8I6B7	7-carboxy-7-deazaguanine synthase	g__Akkermansia.s__Akkermansia_muciniphila	2.63e-07	0	0	4.54e-07	0	0	0	0
	UniRef90_A0A2N8I6B8	AI-2E family transporter	g__Akkermansia.s__Akkermansia_muciniphila	3.69e-07	4.34e-07	0	3.56e-07	0	0	0	0
	UniRef90_A0A2N8I6C6	NO_NAME	g__Akkermansia.s__Akkermansia_muciniphila	7.97e-06	9.53e-06	7.9e-06	9.06e-06	0	0	0	0
	UniRef90_A0A2N8I6D2	Sodiumproton exchanger	g__Akkermansia.s__Akkermansia_muciniphila	3.54e-07	4.88e-07	5.11e-07	0	0	0	0	0
	UniRef90_A0A2N8I6D4	Alanine--glyoxylate aminotransferase family protein	g__Akkermansia.s__Akkermansia_muciniphila	1.01e-06	1.09e-06	5.52e-07	1.97e-06	0	0	0	0
	UniRef90_A0A2N8I6F1	NO_NAME	g__Akkermansia.s__Akkermansia_muciniphila	0	0	0	8.49e-07	0	0	0	0
	UniRef90_A0A2N8I6I1	NO_NAME	g__Akkermansia.s__Akkermansia_muciniphila	3.64e-07	4.57e-07	2.85e-07	0	0	0	0	0
	UniRef90_A0A2N8I6I6	Entericidin	g__Akkermansia.s__Akkermansia_muciniphila	3.15e-06	2.45e-06	4.51e-06	3.11e-06	0	0	0	0
	UniRef90_A0A2N8I6I9	Meso-diaminopimelate D-dehydrogenase	g__Akkermansia.s__Akkermansia_muciniphila	1.03e-06	8.16e-07	6.54e-07	4.95e-07	0	0	0	0
	UniRef90_A0A2N8I6M0	Ribonuclease HII	g__Akkermansia.s__Akkermansia_muciniphila	3.34e-07	0	0	0	0	0	0	0
	UniRef90_A0A2N8I6M3	NO_NAME	g__Akkermansia.s__Akkermansia_muciniphila	0	7.12e-07	0	6.3e-07	0	0	0	0
	UniRef90_A0A2N8I6N2	Transketolase	g__Akkermansia.s__Akkermansia_muciniphila	8.01e-07	1.2e-06	1.02e-06	6.9e-07	0	0	0	0
	UniRef90_A0A2N8I6P8	NO_NAME	g__Akkermansia.s__Akkermansia_muciniphila	1e-06	9.07e-07	9.94e-07	1.37e-06	0	0	0	0
	UniRef90_A0A2N8I6R6	Glycosyltransferase	g__Akkermansia.s__Akkermansia_muciniphila	2.04e-07	0	0	0	0	0	0	0
	UniRef90_A0A2N8I6R8	DUF5069 domain-containing protein	g__Akkermansia.s__Akkermansia_muciniphila	2.29e-07	0	0	0	0	0	0	0
	UniRef90_A0A2N8I6X1	Aminomethyltransferase	g__Akkermansia.s__Akkermansia_muciniphila	2.97e-06	2.95e-06	2.85e-06	3.46e-06	0	0	0	0
	UniRef90_A0A2N8I6Y1	Pyruvate kinase	g__Akkermansia.s__Akkermansia_muciniphila	2.96e-06	2.88e-06	2.72e-06	3.69e-06	0	0	0	0
	UniRef90_A0A2N8I6Z2	Glycosyl transferase	g__Akkermansia.s__Akkermansia_muciniphila	1.37e-06	1.95e-06	8.21e-07	1.42e-06	0	0	0	0
	UniRef90_A0A2N8I711	tRNA epoxyqueuosine(34) reductase QueG	g__Akkermansia.s__Akkermansia_muciniphila	0	3.06e-07	3.21e-07	0	0	0	0	0
	UniRef90_A0A2N8I750	NO_NAME	g__Akkermansia.s__Akkermansia_muciniphila	4.23e-07	5.79e-07	5.89e-07	4.6e-07	0	0	0	0
	UniRef90_A0A2N8I756	NO_NAME	g__Akkermansia.s__Akkermansia_muciniphila	2.27e-07	0	3.63e-07	0	0	0	0	0
	UniRef90_A0A2N8I766	NO_NAME	g__Akkermansia.s__Akkermansia_muciniphila	0	2.49e-07	0	0	0	0	0	0
	UniRef90_A0A2N8I791	ATPcob(I)alamin adenosyltransferase	g__Akkermansia.s__Akkermansia_muciniphila	1.52e-06	1.67e-06	1.77e-06	1.46e-06	0	0	0	0
	UniRef90_A0A2N8I796	NO_NAME	g__Akkermansia.s__Akkermansia_muciniphila	6.29e-07	6.26e-07	5.6e-07	3.89e-07	0	0	0	0
	UniRef90_A0A2N8I7D2	Beta-N-acetylhexosaminidase	g__Akkermansia.s__Akkermansia_muciniphila	5.38e-07	6.39e-07	6.88e-07	0	0	0	0	0
	UniRef90_A0A2N8I7D7	NO_NAME	g__Akkermansia.s__Akkermansia_muciniphila	8.29e-07	6.02e-07	0	0	0	0	0	0
	UniRef90_A0A2N8I7E2	Ribonucleoside triphosphate reductase	g__Akkermansia.s__Akkermansia_muciniphila	2.27e-06	2.51e-06	2.56e-06	1.56e-06	0	0	0	0
	UniRef90_A0A2N8I7E4	Alpha-galactosidase	g__Akkermansia.s__Akkermansia_muciniphila	8.54e-07	9.43e-07	1.13e-06	1.11e-06	0	0	0	0
	UniRef90_A0A2N8I7L0	NO_NAME	g__Akkermansia.s__Akkermansia_muciniphila	0	0	4.81e-07	0	0	0	0	0
	UniRef90_A0A2N8I7M9	NO_NAME	g__Akkermansia.s__Akkermansia_muciniphila	3.95e-07	6.64e-07	0	7.58e-07	0	0	0	0
	UniRef90_A0A2N8I7N3	NO_NAME	g__Akkermansia.s__Akkermansia_muciniphila	2.63e-07	2.85e-07	0	0	0	0	0	0
	UniRef90_A0A2N8I7V9	NO_NAME	g__Akkermansia.s__Akkermansia_muciniphila	4.03e-07	8.45e-07	7.35e-07	9.24e-07	0	0	0	0
	UniRef90_A0A2N8I7W6	NO_NAME	g__Akkermansia.s__Akkermansia_muciniphila	7.19e-07	8.01e-07	8.12e-07	9.32e-07	0	0	0	0
	UniRef90_A0A2N8I813	Maltose acetyltransferase	g__Akkermansia.s__Akkermansia_muciniphila	1.07e-06	1.44e-06	1.91e-06	1.73e-06	0	0	0	0
	UniRef90_A0A2N8I822	Bifunctional protein HldE	g__Akkermansia.s__Akkermansia_muciniphila	7.79e-07	1.02e-06	9.44e-07	1.11e-06	0	0	0	0
	UniRef90_A0A2N8I823	NO_NAME	g__Akkermansia.s__Akkermansia_muciniphila	1.6e-06	3.48e-06	1.32e-06	7.88e-07	0	0	0	0
	UniRef90_A0A2N8I833	NO_NAME	g__Akkermansia.s__Akkermansia_muciniphila	9.93e-06	1.06e-05	1.03e-05	9.9e-06	0	0	0	0
	UniRef90_A0A2N8I867	Beta-N-acetylhexosaminidase	g__Akkermansia.s__Akkermansia_muciniphila	6.41e-07	9.29e-07	6.48e-07	0	0	0	0	0
	UniRef90_A0A2N8I8F1	Anti-sigma factor antagonist	g__Akkermansia.s__Akkermansia_muciniphila	2.63e-06	3.96e-06	2.47e-06	3.6e-06	0	0	0	0
	UniRef90_A0A2N8I8G9	Sulfatase	g__Akkermansia.s__Akkermansia_muciniphila	0	3.06e-07	3.69e-07	0	0	0	0	0
	UniRef90_A0A2N8I8I0	Acyltransferase	g__Akkermansia.s__Akkermansia_muciniphila	0	3.12e-07	2.71e-07	0	0	0	0	0
	UniRef90_A0A2N8I8J2	HAD family hydrolase	g__Akkermansia.s__Akkermansia_muciniphila	2.55e-07	6.09e-07	0	4.9e-07	0	0	0	0
	UniRef90_A0A2N8I8J4	Metallophosphoesterase	g__Akkermansia.s__Akkermansia_muciniphila	0	2.17e-07	0	0	0	0	0	0
	UniRef90_A0A2N8I8M4	Cysteine desulfurase	g__Akkermansia.s__Akkermansia_muciniphila	2.5e-07	4.96e-07	0	4.8e-07	0	0	0	0
	UniRef90_A0A2N8I8X8	ADP-dependent (S)-NAD(P)H-hydrate dehydratase	g__Akkermansia.s__Akkermansia_muciniphila	8.92e-07	9.79e-07	3.25e-07	9.55e-07	0	0	0	0
	UniRef90_A0A2N8I947	Sialidase	g__Akkermansia.s__Akkermansia_muciniphila	7.3e-07	9.67e-07	7.71e-07	7.47e-07	0	0	0	0
	UniRef90_A0A2N8I960	NO_NAME	g__Akkermansia.s__Akkermansia_muciniphila	1.23e-06	1.38e-06	8.41e-07	0	0	0	0	0
	UniRef90_A0A2N8I9B1	NO_NAME	g__Akkermansia.s__Akkermansia_muciniphila	2.49e-07	5.4e-07	0	0	0	0	0	0
	UniRef90_A0A2N8I9C1	Apolipoprotein N-acyltransferase	g__Akkermansia.s__Akkermansia_muciniphila	3.42e-07	5e-07	3.19e-07	0	0	0	0	0
	UniRef90_A0A2N8I9E1	Aminodeoxychorismate synthase component I	g__Akkermansia.s__Akkermansia_muciniphila	0	0	3.43e-07	0	0	0	0	0
	UniRef90_A0A2N8I9E5	12-oxophytodienoate reductase	g__Akkermansia.s__Akkermansia_muciniphila	3.45e-06	4.03e-06	4.05e-06	4.02e-06	0	0	0	0
	UniRef90_A0A2N8I9E7	NO_NAME	g__Akkermansia.s__Akkermansia_muciniphila	0	4.23e-07	5.63e-07	4.11e-07	0	0	0	0
	UniRef90_A0A2N8I9F2	NO_NAME	g__Akkermansia.s__Akkermansia_muciniphila	3.69e-06	4.75e-06	2.81e-06	4.33e-06	0	0	0	0
	UniRef90_A0A2N8I9G2	NO_NAME	g__Akkermansia.s__Akkermansia_muciniphila	1.78e-06	1.93e-06	1.53e-06	6.22e-07	0	0	0	0
	UniRef90_A0A2N8I9I3	Serine/threonine protein kinase	g__Akkermansia.s__Akkermansia_muciniphila	1.64e-07	2.85e-07	0	0	0	0	0	0
	UniRef90_A0A2N8I9L4	NO_NAME	g__Akkermansia.s__Akkermansia_muciniphila	3.6e-07	4.61e-07	3.37e-07	0	0	0	0	0
	UniRef90_A0A2N8I9N0	NO_NAME	g__Akkermansia.s__Akkermansia_muciniphila	5.51e-07	5.95e-07	8.93e-07	6.61e-07	0	0	0	0
	UniRef90_A0A2N8I9N8	NO_NAME	g__Akkermansia.s__Akkermansia_muciniphila	4.01e-06	4.82e-06	3.52e-06	3.54e-06	0	0	0	0
	UniRef90_A0A2N8I9P4	Lipid-A-disaccharide synthase	g__Akkermansia.s__Akkermansia_muciniphila	3.18e-07	3.45e-07	4.8e-07	3.49e-07	0	0	0	0
	UniRef90_A0A2N8I9V4	NO_NAME	g__Akkermansia.s__Akkermansia_muciniphila	0	2.36e-07	0	0	0	0	0	0
	UniRef90_A0A2N8I9V5	NO_NAME	g__Akkermansia.s__Akkermansia_muciniphila	0	0	4.91e-07	0	0	0	0	0
	UniRef90_A0A2N8IA00	Beta-N-acetylhexosaminidase	g__Akkermansia.s__Akkermansia_muciniphila	1.46e-07	0	0	0	0	0	0	0
	UniRef90_A0A2N8IA42	NO_NAME	g__Akkermansia.s__Akkermansia_muciniphila	3.05e-07	4.21e-07	6.82e-07	6.18e-07	0	0	0	0
	UniRef90_A0A2N8IA70	Ribosomal RNA small subunit methyltransferase E	g__Akkermansia.s__Akkermansia_muciniphila	1.18e-06	6.81e-07	1.15e-06	7.4e-07	0	0	0	0
	UniRef90_A0A2N8IA85	NO_NAME	g__Akkermansia.s__Akkermansia_muciniphila	6.37e-07	3.1e-07	4.12e-07	6.12e-07	0	0	0	0
	UniRef90_A0A2N8IA93	NO_NAME	g__Akkermansia.s__Akkermansia_muciniphila	1.96e-07	4.25e-07	0	0	0	0	0	0
	UniRef90_A0A2N8IA94	Thioredoxin family protein	g__Akkermansia.s__Akkermansia_muciniphila	1.15e-06	1.28e-06	1.15e-06	1.46e-06	0	0	0	0
	UniRef90_A0A2N8IAB5	NO_NAME	g__Akkermansia.s__Akkermansia_muciniphila	7.1e-07	8.02e-07	1.34e-06	7.79e-07	0	0	0	0
	UniRef90_A0A2N8IAC8	TIGR00730 family Rossman fold protein	g__Akkermansia.s__Akkermansia_muciniphila	1.89e-06	1.76e-06	1.58e-06	2.58e-06	0	0	0	0
	UniRef90_A0A2N8IAE4	OsmC family peroxiredoxin	g__Akkermansia.s__Akkermansia_muciniphila	1.4e-05	9.48e-06	1.82e-05	1.89e-05	0	0	0	0
	UniRef90_A0A2N8IAE6	NO_NAME	g__Akkermansia.s__Akkermansia_muciniphila	4.41e-07	6e-07	0	0	0	0	0	0
	UniRef90_A0A2N8IAE8	Formate C-acetyltransferase	g__Akkermansia.s__Akkermansia_muciniphila	2.26e-07	2.21e-07	0	0	0	0	0	0
	UniRef90_A0A2N8IAF8	NO_NAME	g__Akkermansia.s__Akkermansia_muciniphila	4.28e-06	5.52e-06	4.32e-06	5.67e-06	0	0	0	0
	UniRef90_A0A2N8IAP6	NO_NAME	g__Akkermansia.s__Akkermansia_muciniphila	6.46e-07	6.63e-07	5.25e-07	7.45e-07	0	0	0	0
	UniRef90_A0A2N8IAP8	NO_NAME	g__Akkermansia.s__Akkermansia_muciniphila	2.12e-07	0	3.05e-07	7.2e-07	0	0	0	0
	UniRef90_A0A2N8IAQ0	NADH-quinone oxidoreductase subunit J	g__Akkermansia.s__Akkermansia_muciniphila	8.54e-07	1.63e-06	8.3e-07	7.22e-07	0	0	0	0
	UniRef90_A0A2N8IAR6	NO_NAME	g__Akkermansia.s__Akkermansia_muciniphila	0	1.99e-07	2.36e-07	0	0	0	0	0
	UniRef90_A0A2N8IAR7	NO_NAME	g__Akkermansia.s__Akkermansia_muciniphila	9.29e-07	1.23e-06	8.98e-07	1.43e-06	0	0	0	0
	UniRef90_A0A2N8IAR8	Phosphate transporter	g__Akkermansia.s__Akkermansia_muciniphila	0	2.53e-07	3.56e-07	0	0	0	0	0
	UniRef90_A0A2N8IAS9	Acetolactate synthase	g__Akkermansia.s__Akkermansia_muciniphila	6.38e-07	5.66e-07	5.83e-07	8.81e-07	0	0	0	0
	UniRef90_A0A2N8IAU4	Xylose isomerase	g__Akkermansia.s__Akkermansia_muciniphila	0	2e-07	0	0	0	0	0	0
	UniRef90_A0A2N8IAV4	S-adenosylhomocysteine deaminase	g__Akkermansia.s__Akkermansia_muciniphila	2.98e-07	2.15e-07	0	5e-07	0	0	0	0
	UniRef90_A0A2N8IAX1	NO_NAME	g__Akkermansia.s__Akkermansia_muciniphila	4.36e-07	0	3.85e-07	0	0	0	0	0
	UniRef90_A0A2N8IAZ4	NO_NAME	g__Akkermansia.s__Akkermansia_muciniphila	7.74e-07	0	0	0	0	0	0	0
	UniRef90_A0A2N8IAZ7	NO_NAME	g__Akkermansia.s__Akkermansia_muciniphila	0	5.95e-07	1.22e-06	0	0	0	0	0
	UniRef90_A0A2N8IB05	NO_NAME	g__Akkermansia.s__Akkermansia_muciniphila	8.01e-07	8.43e-07	8.57e-07	9.24e-07	0	0	0	0
	UniRef90_A0A2N8IB22	DNA polymerase III subunit gamma/tau	g__Akkermansia.s__Akkermansia_muciniphila	9.12e-07	1.13e-06	7.27e-07	1.39e-06	0	0	0	0
	UniRef90_A0A2N8IB37	Nicotinate-nucleotide diphosphorylase (Carboxylating)	g__Akkermansia.s__Akkermansia_muciniphila	1.62e-06	2.09e-06	1.84e-06	1.87e-06	0	0	0	0
	UniRef90_A0A2N8IB48	NO_NAME	g__Akkermansia.s__Akkermansia_muciniphila	1.39e-06	2.09e-06	1.21e-06	1.91e-06	0	0	0	0
	UniRef90_A0A2N8IB58	Pyridoxamine 5&apos -phosphate oxidase	g__Akkermansia.s__Akkermansia_muciniphila	5.92e-07	3.96e-07	6.11e-07	8.13e-07	0	0	0	0
	UniRef90_A0A2N8IB69	Aminopeptidase	g__Akkermansia.s__Akkermansia_muciniphila	2.93e-07	0	0	5.05e-07	0	0	0	0
	UniRef90_A0A2N8IB72	NO_NAME	g__Akkermansia.s__Akkermansia_muciniphila	2.22e-07	0	0	0	0	0	0	0
	UniRef90_A0A2N8IB75	NO_NAME	g__Akkermansia.s__Akkermansia_muciniphila	5.17e-07	9.97e-07	3.53e-07	0	0	0	0	0
	UniRef90_A0A2N8IB97	NO_NAME	g__Akkermansia.s__Akkermansia_muciniphila	5.43e-07	5.86e-07	7.56e-07	5.89e-07	0	0	0	0
	UniRef90_A0A2N8IBV4	NO_NAME	g__Akkermansia.s__Akkermansia_muciniphila	0	0	2.29e-07	0	0	0	0	0
	UniRef90_A0A2N8IBW7	Mannose-1-phosphate guanyltransferase	g__Akkermansia.s__Akkermansia_muciniphila	9.09e-07	8.28e-07	6.32e-07	8.43e-07	0	0	0	0
	UniRef90_A0A2N8IC69	3-deoxy-manno-octulosonate cytidylyltransferase	g__Akkermansia.s__Akkermansia_muciniphila	4.26e-07	5.15e-07	4.1e-07	0	0	0	0	0
	UniRef90_A0A2N8ICE3	tRNA (N6-threonylcarbamoyladenosine(37)-N6)-methyltransferase TrmO	g__Akkermansia.s__Akkermansia_muciniphila	2.08e-07	0	0	0	0	0	0	0
	UniRef90_A0A2N8ICI3	NAD kinase	g__Akkermansia.s__Akkermansia_muciniphila	7.91e-07	1.22e-06	9.68e-07	1.25e-06	0	0	0	0
	UniRef90_A0A2N8ICK6	NO_NAME	g__Akkermansia.s__Akkermansia_muciniphila	8.77e-06	5.96e-06	5.04e-06	6.7e-06	0	0	0	0
	UniRef90_A0A2N8ICS8	NO_NAME	g__Akkermansia.s__Akkermansia_muciniphila	3.14e-07	0	0	5.91e-07	0	0	0	0
	UniRef90_A0A2N8ICW5	Release factor glutamine methyltransferase	g__Akkermansia.s__Akkermansia_muciniphila	2.87e-07	4.68e-07	0	0	0	0	0	0
	UniRef90_A0A2N8ICX5	NO_NAME	g__Akkermansia.s__Akkermansia_muciniphila	1.09e-06	1.61e-06	1.33e-06	8.75e-07	0	0	0	0
	UniRef90_A0A2N8IDF4	UDP-N-acetylmuramoylalanine--D-glutamate ligase	g__Akkermansia.s__Akkermansia_muciniphila	7.61e-07	1.03e-06	7.01e-07	7.67e-07	0	0	0	0
	UniRef90_A0A2N8IDK4	NO_NAME	g__Akkermansia.s__Akkermansia_muciniphila	4e-07	8.67e-07	7.24e-07	1.54e-06	0	0	0	0
	UniRef90_A0A2N8IDK5	NO_NAME	g__Akkermansia.s__Akkermansia_muciniphila	6.88e-07	8.72e-07	7.32e-07	7.86e-07	0	0	0	0
	UniRef90_A0A2N8IDL4	NO_NAME	g__Akkermansia.s__Akkermansia_muciniphila	1.52e-06	1.95e-06	1.14e-06	1.35e-06	0	0	0	0
	UniRef90_A0A2N8IDM4	Diaminopimelate decarboxylase	g__Akkermansia.s__Akkermansia_muciniphila	4.08e-07	7.14e-07	4.36e-07	7.59e-07	0	0	0	0
	UniRef90_A0A2N8IDR5	Bifunctional nuclease family protein	g__Akkermansia.s__Akkermansia_muciniphila	6.98e-07	3.8e-07	1.07e-06	0	0	0	0	0
	UniRef90_A0A2N8IDU7	DUF1751 domain-containing protein	g__Akkermansia.s__Akkermansia_muciniphila	2.72e-06	3.09e-06	4.33e-06	3.02e-06	0	0	0	0
	UniRef90_A0A2N8IE33	NO_NAME	g__Akkermansia.s__Akkermansia_muciniphila	9.48e-07	1.44e-06	1.13e-06	1.28e-06	0	0	0	0
	UniRef90_A0A2N8IE85	HypC/HybG/HupF family hydrogenase formation chaperone	g__Akkermansia.s__Akkermansia_muciniphila	0	0	0	7.32e-07	0	0	0	0
	UniRef90_A0A2N8IEG6	Imidazole glycerol phosphate synthase subunit HisH	g__Akkermansia.s__Akkermansia_muciniphila	2.37e-07	3.58e-07	3.01e-07	0	0	0	0	0
	UniRef90_A0A2N8IEH3	NO_NAME	g__Akkermansia.s__Akkermansia_muciniphila	1.08e-05	9.23e-06	1.03e-05	1.47e-05	0	0	0	0
	UniRef90_A0A2N8IEK2	Outer membrane lipoprotein-sorting protein	g__Akkermansia.s__Akkermansia_muciniphila	2.91e-07	5.52e-07	2.46e-07	4.15e-07	0	0	0	0
	UniRef90_A0A2N8IEP3	Exo-alpha-sialidase	g__Akkermansia.s__Akkermansia_muciniphila	2.8e-07	3.85e-07	4.31e-07	2.87e-07	0	0	0	0
	UniRef90_A0A2N8IET0	NO_NAME	g__Akkermansia.s__Akkermansia_muciniphila	4.35e-07	3.15e-07	0	0	0	0	0	0
	UniRef90_A0A2N8IF36	50S ribosomal protein L11 methyltransferase	g__Akkermansia.s__Akkermansia_muciniphila	7.33e-07	8.17e-07	5.26e-07	8.22e-07	0	0	0	0
	UniRef90_A0A2N8IF60	NO_NAME	g__Akkermansia.s__Akkermansia_muciniphila	0	3.54e-07	0	0	0	0	0	0
	UniRef90_A0A2N8IF61	NO_NAME	g__Akkermansia.s__Akkermansia_muciniphila	5.1e-07	9.93e-07	9.38e-07	5.98e-07	0	0	0	0
	UniRef90_A0A2N8IF89	NO_NAME	g__Akkermansia.s__Akkermansia_muciniphila	3.4e-07	0	2.23e-07	0	0	0	0	0
	UniRef90_A0A2N8IF99	Dihydrolipoyl dehydrogenase	g__Akkermansia.s__Akkermansia_muciniphila	3e-06	4e-06	2.57e-06	3.38e-06	0	0	0	0
	UniRef90_A0A2N8IFA0	Porin family protein	g__Akkermansia.s__Akkermansia_muciniphila	7.35e-06	6.98e-06	7.57e-06	8.26e-06	0	0	0	0
	UniRef90_A0A2N8IFL1	NO_NAME	g__Akkermansia.s__Akkermansia_muciniphila	1.58e-06	2.43e-06	2.21e-06	1.92e-06	0	0	0	0
	UniRef90_A0A2N8IFP7	tRNA N6-adenosine threonylcarbamoyltransferase	g__Akkermansia.s__Akkermansia_muciniphila	5.55e-07	1.07e-06	4.11e-07	6.1e-07	0	0	0	0
	UniRef90_A0A2N8IFT2	Thiamine-monophosphate kinase	g__Akkermansia.s__Akkermansia_muciniphila	0	0	0	3.73e-07	0	0	0	0
	UniRef90_A0A2N8IFW1	NO_NAME	g__Akkermansia.s__Akkermansia_muciniphila	4.39e-07	5.52e-07	4.16e-07	6.6e-07	0	0	0	0
	UniRef90_A0A2N8IFX2	NO_NAME	g__Akkermansia.s__Akkermansia_muciniphila	8.09e-07	1.05e-06	1e-06	1.25e-06	0	0	0	0
	UniRef90_A0A2N8IG27	DoxX family protein	g__Akkermansia.s__Akkermansia_muciniphila	1.8e-06	1.73e-06	2.53e-06	2.67e-06	0	0	0	0
	UniRef90_A0A2N8IG39	Transcriptional repressor	g__Akkermansia.s__Akkermansia_muciniphila	2.4e-06	2.64e-06	2.7e-06	3.26e-06	0	0	0	0
	UniRef90_A0A2N8IG69	NO_NAME	g__Akkermansia.s__Akkermansia_muciniphila	2.32e-07	0	0	0	0	0	0	0
	UniRef90_A0A2N8IG88	HAD-IB family hydrolase	g__Akkermansia.s__Akkermansia_muciniphila	7.38e-07	6.26e-07	4.64e-07	4.88e-07	0	0	0	0
	UniRef90_A0A2N8IG92	Phosphopantothenoylcysteine decarboxylase	g__Akkermansia.s__Akkermansia_muciniphila	0	4.81e-07	3.94e-07	0	0	0	0	0
	UniRef90_A0A2N8IGA1	NO_NAME	g__Akkermansia.s__Akkermansia_muciniphila	4.61e-07	7.82e-07	4.1e-07	0	0	0	0	0
	UniRef90_A0A2N8IGB0	D,D-heptose 1,7-bisphosphate phosphatase	g__Akkermansia.s__Akkermansia_muciniphila	1.85e-07	0	3.18e-07	0	0	0	0	0
	UniRef90_A0A2N8IGB5	NO_NAME	g__Akkermansia.s__Akkermansia_muciniphila	2.74e-07	0	3.91e-07	0	0	0	0	0
	UniRef90_A0A2N8IGD2	NO_NAME	g__Akkermansia.s__Akkermansia_muciniphila	0	2.11e-07	0	0	0	0	0	0
	UniRef90_A0A2N8IGF0	NO_NAME	g__Akkermansia.s__Akkermansia_muciniphila	9.4e-07	8.79e-07	9.39e-07	1.28e-06	0	0	0	0
	UniRef90_A0A2N8IGI1	Prephenate dehydrogenase/arogenate dehydrogenase family protein	g__Akkermansia.s__Akkermansia_muciniphila	8.57e-07	1.07e-06	1.13e-06	1.48e-06	0	0	0	0
	UniRef90_A0A2N8IH33	O-acetylhomoserine aminocarboxypropyltransferase	g__Akkermansia.s__Akkermansia_muciniphila	5.02e-07	7.01e-07	0	0	0	0	0	0
	UniRef90_A0A2N8IH49	NO_NAME	g__Akkermansia.s__Akkermansia_muciniphila	4.32e-07	1.67e-07	4.21e-07	2.66e-07	0	0	0	0
	UniRef90_A0A2N8IHU5	Lipocalin	g__Akkermansia.s__Akkermansia_muciniphila	9.19e-07	2.83e-06	2.11e-06	1.48e-06	0	0	0	0
	UniRef90_A0A2N8IHV6	Holo-[acyl-carrier-protein] synthase	g__Akkermansia.s__Akkermansia_muciniphila	2.57e-07	0	5.91e-07	0	0	0	0	0
	UniRef90_A0A2N8IHY1	DNA recombination protein RmuC	g__Akkermansia.s__Akkermansia_muciniphila	1.62e-07	0	0	0	0	0	0	0
	UniRef90_A0A2N8IHY6	Beta-lactamase	g__Akkermansia.s__Akkermansia_muciniphila	4.7e-07	8.67e-07	0	8.04e-07	0	0	0	0
	UniRef90_A0A2N8IHY8	DUF456 domain-containing protein	g__Akkermansia.s__Akkermansia_muciniphila	4.83e-07	4.44e-07	4.3e-07	5.74e-07	0	0	0	0
	UniRef90_A0A2N8IHZ2	NO_NAME	g__Akkermansia.s__Akkermansia_muciniphila	7.68e-07	1.19e-06	1.2e-06	0	0	0	0	0
	UniRef90_A0A2N8II14	Isoleucine--tRNA ligase	g__Akkermansia.s__Akkermansia_muciniphila	8.68e-07	1.5e-06	1.15e-06	1.17e-06	0	0	0	0
	UniRef90_A0A2N8II22	Lipoprotein signal peptidase	g__Akkermansia.s__Akkermansia_muciniphila	4.35e-07	4.97e-07	4.61e-07	5.7e-07	0	0	0	0
	UniRef90_A0A2N8II35	NO_NAME	g__Akkermansia.s__Akkermansia_muciniphila	0	1.61e-07	0	0	0	0	0	0
	UniRef90_A0A2N8II55	ArsC family transcriptional regulator	g__Akkermansia.s__Akkermansia_muciniphila	1.01e-06	6.09e-07	1.29e-06	1.4e-06	0	0	0	0
	UniRef90_A0A2N8II67	2-iminoacetate synthase ThiH	g__Akkermansia.s__Akkermansia_muciniphila	5.73e-07	8.17e-07	5.63e-07	4.92e-07	0	0	0	0
	UniRef90_A0A2N8IIB9	NO_NAME	g__Akkermansia.s__Akkermansia_muciniphila	3.18e-06	3.91e-06	2.62e-06	4.69e-06	0	0	0	0
	UniRef90_A0A2N8IIR8	ATP-dependent helicase	g__Akkermansia.s__Akkermansia_muciniphila	0	0	2.12e-07	0	0	0	0	0
	UniRef90_A0A2N8IIS1	Peptidase U32	g__Akkermansia.s__Akkermansia_muciniphila	2.63e-07	2.85e-07	0	0	0	0	0	0
	UniRef90_A0A2N8IIU4	NO_NAME	g__Akkermansia.s__Akkermansia_muciniphila	5.94e-07	7.93e-07	4.14e-07	5.2e-07	0	0	0	0
	UniRef90_A0A2N8IIY7	UvrABC system protein A	g__Akkermansia.s__Akkermansia_muciniphila	1.98e-07	2.93e-07	2.38e-07	4.94e-07	0	0	0	0
	UniRef90_A0A2N8IIZ5	Alkaline phosphatase	g__Akkermansia.s__Akkermansia_muciniphila	1e-06	1.75e-06	1.23e-06	1.84e-06	0	0	0	0
	UniRef90_A0A2N8IJ09	NO_NAME	g__Akkermansia.s__Akkermansia_muciniphila	2.93e-07	1.79e-07	0	0	0	0	0	0
	UniRef90_A0A2N8IJ11	NO_NAME	g__Akkermansia.s__Akkermansia_muciniphila	3.01e-07	4.84e-07	0	0	0	0	0	0
	UniRef90_A0A2N8IJ34	NO_NAME	g__Akkermansia.s__Akkermansia_muciniphila	2.1e-07	0	0	0	0	0	0	0
	UniRef90_A0A2N8IJ48	NO_NAME	g__Akkermansia.s__Akkermansia_muciniphila	4.49e-07	9.83e-07	2.65e-07	1.06e-06	0	0	0	0
	UniRef90_A0A2N8IJ57	NO_NAME	g__Akkermansia.s__Akkermansia_muciniphila	2.74e-07	7.28e-07	3.23e-07	3.78e-07	0	0	0	0
	UniRef90_A0A2N8IJK1	NO_NAME	g__Akkermansia.s__Akkermansia_muciniphila	3.48e-06	5.17e-06	3.64e-06	3.7e-06	0	0	0	0
	UniRef90_A0A2N8IJM9	tRNA cyclic N6-threonylcarbamoyladenosine(37) synthase TcdA	g__Akkermansia.s__Akkermansia_muciniphila	1.13e-06	4.1e-07	7.05e-07	1.37e-06	0	0	0	0
	UniRef90_A0A2N8IJP2	Acyltransferase	g__Akkermansia.s__Akkermansia_muciniphila	3.27e-07	3.11e-07	3.24e-07	5.1e-07	0	0	0	0
	UniRef90_A0A2N8IJR5	NO_NAME	g__Akkermansia.s__Akkermansia_muciniphila	2.28e-07	4.7e-07	3.28e-07	0	0	0	0	0
	UniRef90_A0A2N8IJS2	Glycosyl transferase family 1	g__Akkermansia.s__Akkermansia_muciniphila	3.62e-07	6.87e-07	5.21e-07	4.05e-07	0	0	0	0
	UniRef90_A0A2N8IJS9	NO_NAME	g__Akkermansia.s__Akkermansia_muciniphila	5.06e-07	0	0	3.53e-07	0	0	0	0
	UniRef90_A0A2N8IJU4	NO_NAME	g__Akkermansia.s__Akkermansia_muciniphila	0	5.26e-07	5.58e-07	3.46e-07	0	0	0	0
	UniRef90_A0A2N8IJX1	NO_NAME	g__Akkermansia.s__Akkermansia_muciniphila	7.92e-07	7.87e-07	9.91e-07	1.11e-06	0	0	0	0
	UniRef90_A0A2N8IJY1	NO_NAME	g__Akkermansia.s__Akkermansia_muciniphila	5.73e-07	6.97e-07	4.74e-07	3.34e-07	0	0	0	0
	UniRef90_A0A2N8IJY9	Restriction endonuclease	g__Akkermansia.s__Akkermansia_muciniphila	5.69e-07	0	0	0	0	0	0	0
	UniRef90_A0A2N8IK46	Methylmalonyl-CoA mutase	g__Akkermansia.s__Akkermansia_muciniphila	3.87e-06	5.2e-06	4.34e-06	4.28e-06	0	0	0	0
	UniRef90_A0A2N8IK79	Pyrroline-5-carboxylate reductase	g__Akkermansia.s__Akkermansia_muciniphila	3.5e-07	4.27e-07	0	2.94e-07	0	0	0	0
	UniRef90_A0A2N8IKD8	MBL fold metallo-hydrolase	g__Akkermansia.s__Akkermansia_muciniphila	1.73e-07	0	0	0	0	0	0	0
	UniRef90_A0A2N8IKE3	NO_NAME	g__Akkermansia.s__Akkermansia_muciniphila	0	2.24e-07	0	0	0	0	0	0
	UniRef90_A0A2N8IKF4	DUF3341 domain-containing protein	g__Akkermansia.s__Akkermansia_muciniphila	2.31e-07	4.58e-07	0	0	0	0	0	0
	UniRef90_A0A2N8IKG8	Alanine racemase	g__Akkermansia.s__Akkermansia_muciniphila	4.65e-07	9.41e-07	5.36e-07	7.15e-07	0	0	0	0
	UniRef90_A0A2N8IKI6	NO_NAME	g__Akkermansia.s__Akkermansia_muciniphila	3.61e-06	3.36e-06	2e-06	3.64e-06	0	0	0	0
	UniRef90_A0A2N8IKK9	MFS transporter	g__Akkermansia.s__Akkermansia_muciniphila	1.25e-06	9.8e-07	1.07e-06	1.74e-06	0	0	0	0
	UniRef90_A0A2N8IKL7	NO_NAME	g__Akkermansia.s__Akkermansia_muciniphila	1.45e-06	1.54e-06	1e-06	1.44e-06	0	0	0	0
	UniRef90_A0A2N8IKW2	NO_NAME	g__Akkermansia.s__Akkermansia_muciniphila	0	2.25e-07	6.63e-07	7.07e-07	0	0	0	0
	UniRef90_A0A2N8IKZ3	Ribonuclease 3	g__Akkermansia.s__Akkermansia_muciniphila	0	9.19e-07	5.32e-07	1e-06	0	0	0	0
	UniRef90_A0A2N8IKZ6	NO_NAME	g__Akkermansia.s__Akkermansia_muciniphila	4.33e-07	5.71e-07	6.03e-07	8.33e-07	0	0	0	0
	UniRef90_A0A2N8IL35	NO_NAME	g__Akkermansia.s__Akkermansia_muciniphila	1.75e-07	0	0	0	0	0	0	0
	UniRef90_A0A2N8IL48	NO_NAME	g__Akkermansia.s__Akkermansia_muciniphila	0	2.27e-07	0	0	0	0	0	0
	UniRef90_A0A2N8IL82	N-acetylmuramoyl-L-alanine amidase	g__Akkermansia.s__Akkermansia_muciniphila	1.11e-06	1.68e-06	9.16e-07	1.44e-06	0	0	0	0
	UniRef90_A0A2N8IL88	LPS export ABC transporter ATP-binding protein	g__Akkermansia.s__Akkermansia_muciniphila	3.81e-07	4.65e-07	2.4e-07	2.75e-07	0	0	0	0
	UniRef90_A0A2N8ILE3	Maltose acetyltransferase	g__Akkermansia.s__Akkermansia_muciniphila	2.12e-07	1.97e-07	5.68e-07	0	0	0	0	0
	UniRef90_A0A2N8ILG1	Preprotein translocase subunit SecG	g__Akkermansia.s__Akkermansia_muciniphila	1.34e-06	1.09e-06	9.69e-07	1.61e-06	0	0	0	0
	UniRef90_A0A2N8ILG8	Glycosyltransferase	g__Akkermansia.s__Akkermansia_muciniphila	2.01e-07	4.53e-07	4.09e-07	6.11e-07	0	0	0	0
	UniRef90_A0A2N8ILQ5	NO_NAME	g__Akkermansia.s__Akkermansia_muciniphila	4.71e-07	7.79e-07	5.07e-07	0	0	0	0	0
	UniRef90_A0A2N8ILQ9	Carbamoyl-phosphate synthase large chain	g__Akkermansia.s__Akkermansia_muciniphila	1.37e-06	2.04e-06	7.74e-07	0	0	0	0	0
	UniRef90_A0A2N8ILR3	Thioredoxin reductase	g__Akkermansia.s__Akkermansia_muciniphila	2.47e-06	1.84e-06	1.86e-06	1.94e-06	0	0	0	0
	UniRef90_A0A2N8ILT2	NO_NAME	g__Akkermansia.s__Akkermansia_muciniphila	5.08e-07	7.63e-07	4.79e-07	6.01e-07	0	0	0	0
	UniRef90_A0A2N8ILY3	Glycoside hydrolase family 2	g__Akkermansia.s__Akkermansia_muciniphila	5.66e-07	6.3e-07	8.71e-07	4.46e-07	0	0	0	0
	UniRef90_A0A2N8IM41	NO_NAME	g__Akkermansia.s__Akkermansia_muciniphila	4.48e-07	3.36e-07	0	3.76e-07	0	0	0	0
	UniRef90_A0A2N8IM60	NO_NAME	g__Akkermansia.s__Akkermansia_muciniphila	7.49e-07	1.26e-06	1.11e-06	5.32e-07	0	0	0	0
	UniRef90_A0A2N8IM64	NO_NAME	g__Akkermansia.s__Akkermansia_muciniphila	0	0	0	8.13e-07	0	0	0	0
	UniRef90_A0A2N8IM73	NO_NAME	g__Akkermansia.s__Akkermansia_muciniphila	2.17e-06	2.66e-06	1.71e-06	2.15e-06	0	0	0	0
	UniRef90_A0A2N8IM98	Zinc metalloprotease	g__Akkermansia.s__Akkermansia_muciniphila	2.22e-07	2.41e-07	0	0	0	0	0	0
	UniRef90_A0A2N8IMC3	NO_NAME	g__Akkermansia.s__Akkermansia_muciniphila	8.34e-07	1.33e-06	4.33e-07	9.45e-07	0	0	0	0
	UniRef90_A0A2N8IMD4	Anthranilate synthase component I	g__Akkermansia.s__Akkermansia_muciniphila	3.04e-07	4.88e-07	3.15e-07	0	0	0	0	0
	UniRef90_A0A2N8IMH1	NO_NAME	g__Akkermansia.s__Akkermansia_muciniphila	4.89e-07	0	3.84e-07	5.98e-07	0	0	0	0
	UniRef90_A0A2N8IMJ5	Protein GrpE	g__Akkermansia.s__Akkermansia_muciniphila	3.73e-06	4.7e-06	4.08e-06	2.94e-06	0	0	0	0
	UniRef90_A0A2N8IMN0	Copper resistance protein NlpE	g__Akkermansia.s__Akkermansia_muciniphila	2.69e-07	2.43e-07	0	0	0	0	0	0
	UniRef90_A0A2N8IMP7	NO_NAME	g__Akkermansia.s__Akkermansia_muciniphila	1.7e-06	1.58e-06	1.06e-06	1.29e-06	0	0	0	0
	UniRef90_A0A2N8IMQ3	NO_NAME	g__Akkermansia.s__Akkermansia_muciniphila	2.5e-06	3.43e-06	3.14e-06	2.21e-06	0	0	0	0
	UniRef90_A0A2N8IMQ6	NO_NAME	g__Akkermansia.s__Akkermansia_muciniphila	8.15e-07	1.32e-06	1.52e-06	0	0	0	0	0
	UniRef90_A0A2N8IMR7	Sel1 repeat family protein	g__Akkermansia.s__Akkermansia_muciniphila	5.19e-07	5.47e-07	0	4.7e-07	0	0	0	0
	UniRef90_A0A2N8IMS7	NO_NAME	g__Akkermansia.s__Akkermansia_muciniphila	4.23e-07	0	0	0	0	0	0	0
	UniRef90_A0A2N8IMY2	NO_NAME	g__Akkermansia.s__Akkermansia_muciniphila	0	0	6.15e-07	0	0	0	0	0
	UniRef90_A0A2N8IN09	NO_NAME	g__Akkermansia.s__Akkermansia_muciniphila	4.49e-07	0	5.13e-07	5.17e-07	0	0	0	0
	UniRef90_A0A2N8IN11	NO_NAME	g__Akkermansia.s__Akkermansia_muciniphila	2.68e-07	3.22e-07	3.27e-07	4.58e-07	0	0	0	0
	UniRef90_A0A2N8IN81	NO_NAME	g__Akkermansia.s__Akkermansia_muciniphila	2.25e-05	1.95e-05	9.67e-06	1.84e-05	0	0	0	0
	UniRef90_A0A2N8IND2	NO_NAME	g__Akkermansia.s__Akkermansia_muciniphila	6.79e-05	6.19e-05	5.86e-05	8.92e-05	0	0	0	0
	UniRef90_A0A2N8INF3	NO_NAME	g__Akkermansia.s__Akkermansia_muciniphila	5.46e-07	7.35e-07	7.87e-07	4.62e-07	0	0	0	0
	UniRef90_A0A2N8INF6	NO_NAME	g__Akkermansia.s__Akkermansia_muciniphila	6.39e-07	8.34e-07	7.77e-07	6.79e-07	0	0	0	0
	UniRef90_A0A2N8ING6	NO_NAME	g__Akkermansia.s__Akkermansia_muciniphila	3.08e-06	2.72e-06	2.46e-06	2.1e-06	0	0	0	0
	UniRef90_A0A2N8INK7	NO_NAME	g__Akkermansia.s__Akkermansia_muciniphila	1.6e-05	1.79e-05	2.03e-05	2.26e-05	0	0	0	0
	UniRef90_A0A2N8INQ1	NO_NAME	g__Akkermansia.s__Akkermansia_muciniphila	1.25e-06	1.42e-06	1.08e-06	1.69e-06	0	0	0	0
	UniRef90_A0A2N8INR4	NO_NAME	g__Akkermansia.s__Akkermansia_muciniphila	5.07e-07	0	0	8.24e-07	0	0	0	0
	UniRef90_A0A2N8INR8	NO_NAME	g__Akkermansia.s__Akkermansia_muciniphila	2.28e-06	3.17e-06	2.51e-06	2.88e-06	0	0	0	0
	UniRef90_A0A2N8INU1	Ornithine cyclodeaminase	g__Akkermansia.s__Akkermansia_muciniphila	1.27e-07	2.35e-07	0	0	0	0	0	0
	UniRef90_A0A2N8INV5	NO_NAME	g__Akkermansia.s__Akkermansia_muciniphila	1.11e-06	1.59e-06	9.22e-07	1.63e-06	0	0	0	0
	UniRef90_A0A2N8INZ2	NO_NAME	g__Akkermansia.s__Akkermansia_muciniphila	3.26e-06	6.15e-06	3.93e-06	2.07e-06	0	0	0	0
	UniRef90_A0A2N8INZ4	UPF0056 membrane protein	g__Akkermansia.s__Akkermansia_muciniphila	5.39e-07	5.56e-07	4.27e-07	4.14e-07	0	0	0	0
	UniRef90_A0A2N8INZ7	NO_NAME	g__Akkermansia.s__Akkermansia_muciniphila	3.35e-06	6.34e-06	4.56e-06	1.95e-06	0	0	0	0
	UniRef90_A0A2N8IP04	Cysteine--tRNA ligase	g__Akkermansia.s__Akkermansia_muciniphila	4.18e-07	3.23e-07	4.47e-07	5.5e-07	0	0	0	0
	UniRef90_A0A2N8IP13	Peptide-methionine (R)-S-oxide reductase	g__Akkermansia.s__Akkermansia_muciniphila	9.19e-06	7.4e-06	6.8e-06	8.42e-06	0	0	0	0
	UniRef90_A0A2N8IP23	UDP-N-acetylmuramoyl-L-alanyl-D-glutamate--2,6-diaminopimelate ligase	g__Akkermansia.s__Akkermansia_muciniphila	9.39e-07	1.08e-06	6.77e-07	1.29e-06	0	0	0	0
	UniRef90_A0A2N8IP31	ADP-L-glycero-D-manno-heptose-6-epimerase	g__Akkermansia.s__Akkermansia_muciniphila	1.09e-06	1.69e-06	8.08e-07	1.62e-06	0	0	0	0
	UniRef90_A0A2N8IP95	NO_NAME	g__Akkermansia.s__Akkermansia_muciniphila	4.19e-07	0	0	0	0	0	0	0
	UniRef90_A0A2N8IP96	Beta-glucanase (Fragment)	g__Akkermansia.s__Akkermansia_muciniphila	3.35e-07	4.61e-07	5.47e-07	0	0	0	0	0
	UniRef90_A0A2N8IPB4	NO_NAME	g__Akkermansia.s__Akkermansia_muciniphila	5.29e-07	5.72e-07	6.92e-07	0	0	0	0	0
	UniRef90_A0A2N8IPC7	Transcriptional regulator	g__Akkermansia.s__Akkermansia_muciniphila	3.88e-07	2.11e-07	0	0	0	0	0	0
	UniRef90_A0A2N8IPD9	Glutamine-dependent NAD(+) synthetase	g__Akkermansia.s__Akkermansia_muciniphila	2.24e-07	4.11e-07	3.71e-07	0	0	0	0	0
	UniRef90_A0A2N8IPE1	NO_NAME	g__Akkermansia.s__Akkermansia_muciniphila	0	2.39e-07	4.77e-07	0	0	0	0	0
	UniRef90_A0A2N8IPH4	DNA replication and repair protein RecF	g__Akkermansia.s__Akkermansia_muciniphila	1.46e-07	2.99e-07	3.06e-07	0	0	0	0	0
	UniRef90_A0A2N8IPI3	NO_NAME	g__Akkermansia.s__Akkermansia_muciniphila	7.34e-07	1.02e-06	7.49e-07	8.65e-07	0	0	0	0
	UniRef90_A0A2N8IPJ6	NO_NAME	g__Akkermansia.s__Akkermansia_muciniphila	2.65e-07	7.18e-07	5.95e-07	0	0	0	0	0
	UniRef90_A0A2N8IPM4	Ubiquinone-dependent pyruvate dehydrogenase	g__Akkermansia.s__Akkermansia_muciniphila	3.59e-06	4.67e-06	3.93e-06	4.72e-06	0	0	0	0
	UniRef90_A0A2N8IPM5	Anion transporter	g__Akkermansia.s__Akkermansia_muciniphila	1.43e-06	2.12e-06	1.82e-06	1.93e-06	0	0	0	0
	UniRef90_A0A2N8IPM7	NO_NAME	g__Akkermansia.s__Akkermansia_muciniphila	0	2.98e-07	0	0	0	0	0	0
	UniRef90_A0A2N8IPM8	Bifunctional hydroxymethylpyrimidine kinase/phosphomethylpyrimidine kinase	g__Akkermansia.s__Akkermansia_muciniphila	4.59e-07	6.79e-07	6.9e-07	8.81e-07	0	0	0	0
	UniRef90_A0A2N8IPN8	Pseudouridine synthase	g__Akkermansia.s__Akkermansia_muciniphila	0	3.78e-07	2.95e-07	0	0	0	0	0
	UniRef90_A0A2N8IPN9	NO_NAME	g__Akkermansia.s__Akkermansia_muciniphila	1.88e-07	0	0	0	0	0	0	0
	UniRef90_A0A2N8IPU5	M23 family peptidase	g__Akkermansia.s__Akkermansia_muciniphila	3.83e-07	5.46e-07	4.64e-07	3.87e-07	0	0	0	0
	UniRef90_A0A2N8IPW1	Response regulator	g__Akkermansia.s__Akkermansia_muciniphila	1.61e-06	2.55e-06	2.56e-06	2.56e-06	0	0	0	0
	UniRef90_A0A2N8IPZ3	NO_NAME	g__Akkermansia.s__Akkermansia_muciniphila	0.000219277	0.000220242	0.000147719	0.000197494	0	0	0	0
	UniRef90_A0A2N8IPZ5	NO_NAME	g__Akkermansia.s__Akkermansia_muciniphila	4.76e-07	0	4.25e-07	0	0	0	0	0
	UniRef90_A0A2N8IPZ8	Elongation factor P	g__Akkermansia.s__Akkermansia_muciniphila	5.21e-07	9.84e-07	1.31e-06	1.37e-06	0	0	0	0
	UniRef90_A0A2N8IPZ9	NO_NAME	g__Akkermansia.s__Akkermansia_muciniphila	2.89e-07	1.1e-06	0	0	0	0	0	0
	UniRef90_A0A2N8IQ05	NO_NAME	g__Akkermansia.s__Akkermansia_muciniphila	6.88e-07	5.6e-07	1.55e-06	1.46e-06	0	0	0	0
	UniRef90_A0A2N8IQ14	NO_NAME	g__Akkermansia.s__Akkermansia_muciniphila	1.39e-06	1.64e-06	2.18e-06	1.06e-06	0	0	0	0
	UniRef90_A0A2N8IQ25	Ribonuclease R	g__Akkermansia.s__Akkermansia_muciniphila	1.2e-06	1.22e-06	8.26e-07	1.06e-06	0	0	0	0
	UniRef90_A0A2N8IQ33	Cupin domain-containing protein	g__Akkermansia.s__Akkermansia_muciniphila	3.93e-06	3.86e-06	6.7e-06	6.29e-06	0	0	0	0
	UniRef90_A0A2N8IQ36	LysR family transcriptional regulator	g__Akkermansia.s__Akkermansia_muciniphila	0	2.27e-07	0	0	0	0	0	0
	UniRef90_A0A2N8IQ43	NO_NAME	g__Akkermansia.s__Akkermansia_muciniphila	7.78e-06	9.21e-06	9.09e-06	1.24e-05	0	0	0	0
	UniRef90_A0A2N8IQ44	Bifunctional metallophosphatase/5&apos -nucleotidase	g__Akkermansia.s__Akkermansia_muciniphila	3.82e-07	7.03e-07	5.17e-07	5.11e-07	0	0	0	0
	UniRef90_A0A2N8IQ55	NO_NAME	g__Akkermansia.s__Akkermansia_muciniphila	0	0	2.44e-07	0	0	0	0	0
	UniRef90_A0A2N8IQ63	Ribosome-binding factor A	g__Akkermansia.s__Akkermansia_muciniphila	3.21e-06	2.28e-06	2.31e-06	3.16e-06	0	0	0	0
	UniRef90_A0A2N8IQ69	Peptidyl-prolyl cis-trans isomerase	g__Akkermansia.s__Akkermansia_muciniphila	6.12e-06	6.51e-06	5.45e-06	6.75e-06	0	0	0	0
	UniRef90_A0A2N8IQ71	NO_NAME	g__Akkermansia.s__Akkermansia_muciniphila	7.28e-07	8.78e-07	4.66e-07	1.19e-06	0	0	0	0
	UniRef90_A0A2N8IQB0	NO_NAME	g__Akkermansia.s__Akkermansia_muciniphila	1.54e-07	0	2.22e-07	3.95e-07	0	0	0	0
	UniRef90_A0A2N8IQB1	NO_NAME	g__Akkermansia.s__Akkermansia_muciniphila	3.77e-06	3.64e-06	2.98e-06	3.76e-06	0	0	0	0
	UniRef90_A0A2N8IQC2	NO_NAME	g__Akkermansia.s__Akkermansia_muciniphila	0	2.53e-07	0	0	0	0	0	0
	UniRef90_A0A2N8IQC3	NO_NAME	g__Akkermansia.s__Akkermansia_muciniphila	5.11e-07	3.06e-07	8.99e-07	7.61e-07	0	0	0	0
	UniRef90_A0A2N8IQC5	NO_NAME	g__Akkermansia.s__Akkermansia_muciniphila	4.03e-07	2.18e-07	0	0	0	0	0	0
	UniRef90_A0A2N8IQD1	NO_NAME	g__Akkermansia.s__Akkermansia_muciniphila	3.69e-07	5.64e-07	3.58e-07	5.79e-07	0	0	0	0
	UniRef90_A0A2N8IQE4	NO_NAME	g__Akkermansia.s__Akkermansia_muciniphila	8.87e-07	1.87e-06	1.95e-06	1.61e-06	0	0	0	0
	UniRef90_A0A2N8IQE7	NO_NAME	g__Akkermansia.s__Akkermansia_muciniphila	3.63e-07	2.25e-07	3.73e-07	0	0	0	0	0
	UniRef90_A0A2N8IQF5	NO_NAME	g__Akkermansia.s__Akkermansia_muciniphila	8.89e-07	1.18e-06	4.74e-07	6.96e-07	0	0	0	0
	UniRef90_A0A2N8IQG0	NUDIX domain-containing protein	g__Akkermansia.s__Akkermansia_muciniphila	2.11e-07	2.67e-07	0	0	0	0	0	0
	UniRef90_A0A2N8IQG9	Hydroxymethylbilane synthase	g__Akkermansia.s__Akkermansia_muciniphila	0	3.31e-07	3.01e-07	0	0	0	0	0
	UniRef90_A0A2N8IQH1	Fmu (Sun) domain-containing protein	g__Akkermansia.s__Akkermansia_muciniphila	6.01e-07	7.94e-07	9.48e-07	6.5e-07	0	0	0	0
	UniRef90_A0A2N8IQM9	NO_NAME	g__Akkermansia.s__Akkermansia_muciniphila	0	1.52e-07	0	0	0	0	0	0
	UniRef90_A0A2N8IQP8	Tryptophan--tRNA ligase	g__Akkermansia.s__Akkermansia_muciniphila	5.57e-07	7.59e-07	6.96e-07	3.11e-07	0	0	0	0
	UniRef90_A0A2N8IQQ2	2-C-methyl-D-erythritol 4-phosphate cytidylyltransferase	g__Akkermansia.s__Akkermansia_muciniphila	8.24e-07	8.66e-07	0	9.88e-07	0	0	0	0
	UniRef90_A0A2N8IQQ4	2-isopropylmalate synthase	g__Akkermansia.s__Akkermansia_muciniphila	1.93e-06	2.2e-06	2.27e-06	1.89e-06	0	0	0	0
	UniRef90_A0A2N8IQR1	NO_NAME	g__Akkermansia.s__Akkermansia_muciniphila	7.11e-07	5.67e-07	9.61e-07	9.39e-07	0	0	0	0
	UniRef90_A0A2N8IQT2	Single-stranded-DNA-specific exonuclease RecJ	g__Akkermansia.s__Akkermansia_muciniphila	8.37e-07	7.3e-07	5.95e-07	9.04e-07	0	0	0	0
	UniRef90_A0A2N8IQT9	Aminoglycoside phosphotransferase family protein	g__Akkermansia.s__Akkermansia_muciniphila	5.8e-06	7.04e-06	3.93e-06	5.96e-06	0	0	0	0
	UniRef90_A0A2N8IQU5	NO_NAME	g__Akkermansia.s__Akkermansia_muciniphila	7.26e-07	9.58e-07	9.34e-07	0	0	0	0	0
	UniRef90_A0A2N8IQU6	NO_NAME	g__Akkermansia.s__Akkermansia_muciniphila	1.24e-06	1.65e-06	1.23e-06	1.65e-06	0	0	0	0
	UniRef90_A0A2N8IQV3	NO_NAME	g__Akkermansia.s__Akkermansia_muciniphila	0	0	4.27e-07	1.14e-06	0	0	0	0
	UniRef90_A0A2N8IQV5	NO_NAME	g__Akkermansia.s__Akkermansia_muciniphila	6.76e-07	8.21e-07	4.89e-07	8.04e-07	0	0	0	0
	UniRef90_A0A2N8IQV7	NO_NAME	g__Akkermansia.s__Akkermansia_muciniphila	1.41e-05	2.16e-05	2.03e-05	3.16e-05	0	0	0	0
	UniRef90_A0A2N8IQW9	ATP-dependent helicase	g__Akkermansia.s__Akkermansia_muciniphila	0	4.49e-07	5.19e-07	0	0	0	0	0
	UniRef90_A0A2N8IQX1	Chromosomal replication initiator protein DnaA	g__Akkermansia.s__Akkermansia_muciniphila	0	3e-07	0	0	0	0	0	0
	UniRef90_A0A2N8IQX5	DNA mismatch repair protein MutT	g__Akkermansia.s__Akkermansia_muciniphila	5.59e-07	1.03e-06	1.38e-06	1.08e-06	0	0	0	0
	UniRef90_A0A2N8IR01	NO_NAME	g__Akkermansia.s__Akkermansia_muciniphila	0	5.85e-07	3.1e-07	0	0	0	0	0
	UniRef90_A0A2N8IR05	NO_NAME	g__Akkermansia.s__Akkermansia_muciniphila	3.19e-07	4.62e-07	3.07e-07	0	0	0	0	0
	UniRef90_A0A2N8IR10	6-carboxytetrahydropterin synthase	g__Akkermansia.s__Akkermansia_muciniphila	1.51e-06	1.24e-06	1.04e-06	1.46e-06	0	0	0	0
	UniRef90_A0A2N8IR14	NO_NAME	g__Akkermansia.s__Akkermansia_muciniphila	0	2.64e-07	3.86e-07	0	0	0	0	0
	UniRef90_A0A2N8IR15	DUF4870 domain-containing protein	g__Akkermansia.s__Akkermansia_muciniphila	7.79e-07	2.01e-06	1.34e-06	1.78e-06	0	0	0	0
	UniRef90_A0A2N8IR24	Nicotinate-nucleotide adenylyltransferase	g__Akkermansia.s__Akkermansia_muciniphila	3.16e-07	5.55e-07	4.56e-07	5.61e-07	0	0	0	0
	UniRef90_A0A2N8IR45	NO_NAME	g__Akkermansia.s__Akkermansia_muciniphila	1.02e-06	2.28e-06	8.83e-07	2.65e-06	0	0	0	0
	UniRef90_A0A2N8IR53	Pyridoxal phosphate-dependent aminotransferase	g__Akkermansia.s__Akkermansia_muciniphila	2.79e-06	3.18e-06	2.31e-06	1.36e-06	0	0	0	0
	UniRef90_A0A2N8IR57	Aminoglycoside phosphotransferase family protein	g__Akkermansia.s__Akkermansia_muciniphila	2.98e-07	2.43e-07	1.63e-06	4.85e-07	0	0	0	0
	UniRef90_A0A2N8IR72	NO_NAME	g__Akkermansia.s__Akkermansia_muciniphila	2.41e-07	0	0	0	0	0	0	0
	UniRef90_A0A2N8IRA7	Sulfurtransferase	g__Akkermansia.s__Akkermansia_muciniphila	0	2.71e-07	0	0	0	0	0	0
	UniRef90_A0A2N8IRC1	Cupin domain-containing protein	g__Akkermansia.s__Akkermansia_muciniphila	0	2.63e-07	0	8.04e-07	0	0	0	0
	UniRef90_A0A2N8IRD2	NO_NAME	g__Akkermansia.s__Akkermansia_muciniphila	1.34e-06	1.37e-05	3.38e-06	3.5e-06	0	0	0	0
	UniRef90_A0A2N8IRD6	NO_NAME	g__Akkermansia.s__Akkermansia_muciniphila	0	0	2.32e-07	0	0	0	0	0
	UniRef90_A0A2N8IRE1	NO_NAME	g__Akkermansia.s__Akkermansia_muciniphila	6.16e-06	7.78e-06	6.63e-06	4.17e-06	0	0	0	0
	UniRef90_A0A2N8IRE6	Disulfide bond chaperone	g__Akkermansia.s__Akkermansia_muciniphila	9.38e-07	9.92e-07	1.15e-06	5.67e-07	0	0	0	0
	UniRef90_A0A2N8IRE7	DUF2589 domain-containing protein	g__Akkermansia.s__Akkermansia_muciniphila	1.96e-06	3.58e-06	3.39e-06	1.77e-06	0	0	0	0
	UniRef90_A0A2N8IRE9	NO_NAME	g__Akkermansia.s__Akkermansia_muciniphila	1.19e-06	1.43e-06	2.59e-06	1.56e-06	0	0	0	0
	UniRef90_A0A2N8IRF6	NO_NAME	g__Akkermansia.s__Akkermansia_muciniphila	3.76e-06	4.98e-06	3.09e-06	2.36e-06	0	0	0	0
	UniRef90_A0A2N8IRH4	LysM peptidoglycan-binding domain-containing protein	g__Akkermansia.s__Akkermansia_muciniphila	1.32e-06	1.62e-06	7.6e-07	9.28e-07	0	0	0	0
	UniRef90_A0A2N8IRH8	Phospho-N-acetylmuramoyl-pentapeptide-transferase	g__Akkermansia.s__Akkermansia_muciniphila	5.49e-07	8.85e-07	9.1e-07	6.76e-07	0	0	0	0
	UniRef90_A0A2N8IRI6	NO_NAME	g__Akkermansia.s__Akkermansia_muciniphila	0	3.3e-07	0	0	0	0	0	0
	UniRef90_A0A2N8IRJ0	Octanoyltransferase	g__Akkermansia.s__Akkermansia_muciniphila	3.69e-07	0	2.45e-07	7.52e-07	0	0	0	0
	UniRef90_A0A2N8IRL2	Cation transporter	g__Akkermansia.s__Akkermansia_muciniphila	2.08e-07	0	0	0	0	0	0	0
	UniRef90_A0A2N8IRL5	NO_NAME	g__Akkermansia.s__Akkermansia_muciniphila	1.93e-06	1.81e-06	1.61e-06	2.05e-06	0	0	0	0
	UniRef90_A0A2N8IRL8	NO_NAME	g__Akkermansia.s__Akkermansia_muciniphila	9.29e-06	7.1e-06	1.03e-05	8.87e-06	0	0	0	0
	UniRef90_A0A2N8IRN1	NO_NAME	g__Akkermansia.s__Akkermansia_muciniphila	3.97e-07	0	0	0	0	0	0	0
	UniRef90_A0A2N8IRN9	NO_NAME	g__Akkermansia.s__Akkermansia_muciniphila	6.35e-07	4.84e-07	0	3.61e-07	0	0	0	0
	UniRef90_A0A2N8IRR3	NO_NAME	g__Akkermansia.s__Akkermansia_muciniphila	3.27e-07	0	3.32e-07	0	0	0	0	0
	UniRef90_A0A2N8IRS2	NO_NAME	g__Akkermansia.s__Akkermansia_muciniphila	1.72e-07	0	0	3.31e-07	0	0	0	0
	UniRef90_A0A2N8IRT3	Phosphoadenosine phosphosulfate reductase	g__Akkermansia.s__Akkermansia_muciniphila	2.48e-07	4.4e-07	2.45e-07	4.53e-07	0	0	0	0
	UniRef90_A0A2N8IRU2	Cupin domain-containing protein	g__Akkermansia.s__Akkermansia_muciniphila	2.65e-07	4.3e-07	3.81e-07	0	0	0	0	0
	UniRef90_A0A2N8IRU7	Glycerol-3-phosphate acyltransferase	g__Akkermansia.s__Akkermansia_muciniphila	8.43e-07	1.03e-06	1.09e-06	1.24e-06	0	0	0	0
	UniRef90_A0A2N8IRV1	tRNA uridine 5-carboxymethylaminomethyl modification enzyme MnmG	g__Akkermansia.s__Akkermansia_muciniphila	0	3.35e-07	0	0	0	0	0	0
	UniRef90_A0A2N8IRV7	Riboflavin biosynthesis protein RibD	g__Akkermansia.s__Akkermansia_muciniphila	3.45e-07	3.24e-07	0	4.22e-07	0	0	0	0
	UniRef90_A0A2N8IRW0	NO_NAME	g__Akkermansia.s__Akkermansia_muciniphila	0	0	2.2e-07	0	0	0	0	0
	UniRef90_A0A2N8IRW1	NO_NAME	g__Akkermansia.s__Akkermansia_muciniphila	3.15e-06	3.3e-06	3.02e-06	2.77e-06	0	0	0	0
	UniRef90_A0A2N8IRW9	NO_NAME	g__Akkermansia.s__Akkermansia_muciniphila	7.84e-07	8.54e-07	6.83e-07	0	0	0	0	0
	UniRef90_A0A2N8IRY1	NO_NAME	g__Akkermansia.s__Akkermansia_muciniphila	0	6.2e-07	2.79e-07	0	0	0	0	0
	UniRef90_A0A2N8IRZ3	UvrABC system protein C	g__Akkermansia.s__Akkermansia_muciniphila	5.85e-07	7.81e-07	4.54e-07	5.4e-07	0	0	0	0
	UniRef90_A0A2N8IRZ5	Translation initiation factor IF-1	g__Akkermansia.s__Akkermansia_muciniphila	1.14e-06	6.86e-07	1.23e-06	7.3e-07	0	0	0	0
	UniRef90_A0A2N8IRZ7	JAB domain-containing protein	g__Akkermansia.s__Akkermansia_muciniphila	7.21e-07	7.29e-07	4.49e-07	1.06e-06	0	0	0	0
	UniRef90_A0A2N8IRZ8	Tetratricopeptide repeat protein	g__Akkermansia.s__Akkermansia_muciniphila	0	3.68e-07	0	0	0	0	0	0
	UniRef90_A0A2N8IS06	GDP-L-fucose synthase	g__Akkermansia.s__Akkermansia_muciniphila	1.06e-06	1.04e-06	8.87e-07	7.27e-07	0	0	0	0
	UniRef90_A0A2N8IS09	NO_NAME	g__Akkermansia.s__Akkermansia_muciniphila	0	3.17e-07	0	0	0	0	0	0
	UniRef90_A0A2N8IS27	TatD family deoxyribonuclease	g__Akkermansia.s__Akkermansia_muciniphila	2.39e-07	0	0	0	0	0	0	0
	UniRef90_A0A2N8IS44	DNA-binding response regulator	g__Akkermansia.s__Akkermansia_muciniphila	2.44e-06	2.2e-06	1.53e-06	2.88e-06	0	0	0	0
	UniRef90_A0A2N8IS46	NO_NAME	g__Akkermansia.s__Akkermansia_muciniphila	0	1.8e-07	2.84e-07	0	0	0	0	0
	UniRef90_A0A2N8IS50	UTP--glucose-1-phosphate uridylyltransferase	g__Akkermansia.s__Akkermansia_muciniphila	8.54e-07	1.11e-06	1.18e-06	1.31e-06	0	0	0	0
	UniRef90_A0A2N8IS89	NO_NAME	g__Akkermansia.s__Akkermansia_muciniphila	5.79e-07	1.29e-06	0	6.43e-07	0	0	0	0
	UniRef90_A0A2N8IS96	NO_NAME	g__Akkermansia.s__Akkermansia_muciniphila	2.24e-06	2.5e-06	2.85e-06	2.95e-06	0	0	0	0
	UniRef90_A0A2N8IS98	NO_NAME	g__Akkermansia.s__Akkermansia_muciniphila	0	0	5.26e-07	0	0	0	0	0
	UniRef90_A0A2N8ISA9	DUF362 domain-containing protein	g__Akkermansia.s__Akkermansia_muciniphila	6.17e-07	6.12e-07	8.4e-07	9.54e-07	0	0	0	0
	UniRef90_A0A2N8ISB2	PDZ domain-containing protein	g__Akkermansia.s__Akkermansia_muciniphila	0	2.39e-07	0	0	0	0	0	0
	UniRef90_A0A2N8ISB7	NO_NAME	g__Akkermansia.s__Akkermansia_muciniphila	5.34e-07	4.72e-07	4.25e-07	0	0	0	0	0
	UniRef90_A0A2N8ISC4	DUF3737 domain-containing protein	g__Akkermansia.s__Akkermansia_muciniphila	1.72e-06	2e-06	2.02e-06	1.46e-06	0	0	0	0
	UniRef90_A0A2N8ISC8	NO_NAME	g__Akkermansia.s__Akkermansia_muciniphila	4.03e-07	1.3e-06	0	0	0	0	0	0
	UniRef90_A0A2N8ISE2	dTDP-4-dehydrorhamnose reductase	g__Akkermansia.s__Akkermansia_muciniphila	3.25e-07	0	2.35e-07	0	0	0	0	0
	UniRef90_A0A2N8ISE4	Deoxyguanosinetriphosphate triphosphohydrolase	g__Akkermansia.s__Akkermansia_muciniphila	0	4.57e-07	0	0	0	0	0	0
	UniRef90_A0A2N8ISF6	PDZ domain-containing protein	g__Akkermansia.s__Akkermansia_muciniphila	1.51e-05	1.54e-05	1.54e-05	1.86e-05	0	0	0	0
	UniRef90_A0A2N8ISH8	Biopolymer transporter ExbD	g__Akkermansia.s__Akkermansia_muciniphila	0	0	0	2.61e-07	0	0	0	0
	UniRef90_A0A2N8ISK1	NO_NAME	g__Akkermansia.s__Akkermansia_muciniphila	9.23e-07	8.1e-07	1.81e-06	2.57e-06	0	0	0	0
	UniRef90_A0A2N8ISM8	NO_NAME	g__Akkermansia.s__Akkermansia_muciniphila	0	3.8e-07	0	0	0	0	0	0
	UniRef90_A0A2N8ISP0	TIGR02206 family membrane protein	g__Akkermansia.s__Akkermansia_muciniphila	6.18e-07	1.05e-06	1.03e-06	5.24e-07	0	0	0	0
	UniRef90_A0A2N8ISP2	NO_NAME	g__Akkermansia.s__Akkermansia_muciniphila	7.7e-07	7.58e-07	5.3e-07	4.23e-07	0	0	0	0
	UniRef90_A0A2N8ISP6	DNA polymerase I	g__Akkermansia.s__Akkermansia_muciniphila	1.19e-06	1.55e-06	1.26e-06	1.51e-06	0	0	0	0
	UniRef90_A0A2N8IST7	NO_NAME	g__Akkermansia.s__Akkermansia_muciniphila	1.85e-07	0	0	0	0	0	0	0
	UniRef90_A0A2N8ISU4	Sel1 repeat family protein	g__Akkermansia.s__Akkermansia_muciniphila	0	4.28e-07	0	4.24e-07	0	0	0	0
	UniRef90_A0A2N8ISV5	DNA-3-methyladenine glycosylase I	g__Akkermansia.s__Akkermansia_muciniphila	0	4.72e-07	0	6.76e-07	0	0	0	0
	UniRef90_A0A2N8ISW2	PRTRC system protein C	g__Akkermansia.s__Akkermansia_muciniphila	1.38e-06	1.78e-06	1.77e-06	1.38e-06	0	0	0	0
	UniRef90_A0A2N8ISY4	NO_NAME	g__Akkermansia.s__Akkermansia_muciniphila	1.9e-06	1.38e-06	1.42e-06	4.97e-07	0	0	0	0
	UniRef90_A0A2N8IT64	NO_NAME	g__Akkermansia.s__Akkermansia_muciniphila	2.46e-06	6.73e-07	1.97e-06	9.52e-07	0	0	0	0
	UniRef90_A0A2N8IT77	NO_NAME	g__Akkermansia.s__Akkermansia_muciniphila	0	3.35e-07	0	0	0	0	0	0
	UniRef90_A0A2N8IT78	NAD-dependent epimerase/dehydratase family protein	g__Akkermansia.s__Akkermansia_muciniphila	1.17e-06	1.62e-06	1.37e-06	7.52e-07	0	0	0	0
	UniRef90_A0A2N8IT85	NO_NAME	g__Akkermansia.s__Akkermansia_muciniphila	0	0	3.02e-07	0	0	0	0	0
	UniRef90_A0A2N8IT86	Tyrosine recombinase XerC	g__Akkermansia.s__Akkermansia_muciniphila	0	2.13e-07	0	0	0	0	0	0
	UniRef90_A0A2N8ITC4	PEP-CTERM sorting domain-containing protein	g__Akkermansia.s__Akkermansia_muciniphila	2.22e-07	0	0	0	0	0	0	0
	UniRef90_A0A2N8ITC9	NO_NAME	g__Akkermansia.s__Akkermansia_muciniphila	2.56e-06	2.7e-06	3.61e-06	3.28e-06	0	0	0	0
	UniRef90_A0A2N8ITG0	DUF4332 domain-containing protein	g__Akkermansia.s__Akkermansia_muciniphila	1.1e-06	8.13e-07	2.7e-07	6.39e-07	0	0	0	0
	UniRef90_A0A2N8ITG2	ABC transporter ATP-binding protein	g__Akkermansia.s__Akkermansia_muciniphila	5.23e-07	3.6e-07	6.18e-07	1.05e-06	0	0	0	0
	UniRef90_A0A2N8ITG3	OsmC family peroxiredoxin	g__Akkermansia.s__Akkermansia_muciniphila	2.54e-06	2.7e-06	9e-07	2.11e-06	0	0	0	0
	UniRef90_A0A2N8ITG4	YjgP/YjgQ family permease	g__Akkermansia.s__Akkermansia_muciniphila	0	4.78e-07	3.4e-07	0	0	0	0	0
	UniRef90_A0A2N8ITH2	NO_NAME	g__Akkermansia.s__Akkermansia_muciniphila	1.97e-06	1.49e-06	1.12e-06	1.36e-06	0	0	0	0
	UniRef90_A0A2N8ITH8	NO_NAME	g__Akkermansia.s__Akkermansia_muciniphila	2.56e-07	6.94e-07	3.84e-07	5.33e-07	0	0	0	0
	UniRef90_A0A2N8ITI2	NO_NAME	g__Akkermansia.s__Akkermansia_muciniphila	3.35e-06	3.16e-06	3.46e-06	3.88e-06	0	0	0	0
	UniRef90_A0A2N8ITL4	NO_NAME	g__Akkermansia.s__Akkermansia_muciniphila	2.72e-07	0	3.9e-07	3.73e-07	0	0	0	0
	UniRef90_A0A2N8ITM8	NO_NAME	g__Akkermansia.s__Akkermansia_muciniphila	3.67e-06	4.21e-06	2.2e-06	2.23e-06	0	0	0	0
	UniRef90_A0A2N8ITQ7	NO_NAME	g__Akkermansia.s__Akkermansia_muciniphila	0	3.84e-07	0	0	0	0	0	0
	UniRef90_A0A2N8ITS0	NO_NAME	g__Akkermansia.s__Akkermansia_muciniphila	0.000148647	9.81e-05	0.000157933	0.000198271	0	0	0	0
	UniRef90_A0A2N8ITS6	NO_NAME	g__Akkermansia.s__Akkermansia_muciniphila	2.58e-06	3.07e-06	4.54e-06	2.95e-06	0	0	0	0
	UniRef90_A0A2N8ITT4	NO_NAME	g__Akkermansia.s__Akkermansia_muciniphila	3.4e-07	1.61e-07	0	0	0	0	0	0
	UniRef90_A0A2N8ITT7	NO_NAME	g__Akkermansia.s__Akkermansia_muciniphila	1.72e-07	0	0	0	0	0	0	0
	UniRef90_A0A2N8ITT9	Phosphoribosylformylglycinamidine cyclo-ligase	g__Akkermansia.s__Akkermansia_muciniphila	1.67e-06	2.13e-06	2.8e-06	3.18e-06	0	0	0	0
	UniRef90_A0A2N8ITW5	NO_NAME	g__Akkermansia.s__Akkermansia_muciniphila	3.21e-07	4.48e-07	0	0	0	0	0	0
	UniRef90_A0A2N8ITW6	NO_NAME	g__Akkermansia.s__Akkermansia_muciniphila	1.55e-05	1.53e-05	1.96e-05	2.76e-05	0	0	0	0
	UniRef90_A0A2N8ITX0	Fe-S cluster assembly protein SufB	g__Akkermansia.s__Akkermansia_muciniphila	1.16e-06	1.35e-06	1.74e-06	7.68e-07	0	0	0	0
	UniRef90_A0A2N8ITX4	NO_NAME	g__Akkermansia.s__Akkermansia_muciniphila	3.49e-07	3.95e-07	3.27e-07	0	0	0	0	0
	UniRef90_A0A2N8ITY5	ATP synthase epsilon chain	g__Akkermansia.s__Akkermansia_muciniphila	2.01e-06	1.05e-06	1.39e-06	1.59e-06	0	0	0	0
	UniRef90_A0A2N8ITZ1	Fe-S cluster assembly ATPase SufC	g__Akkermansia.s__Akkermansia_muciniphila	6.07e-07	9.65e-07	1.18e-06	1.26e-06	0	0	0	0
	UniRef90_A0A2N8ITZ9	NO_NAME	g__Akkermansia.s__Akkermansia_muciniphila	0	3.86e-07	8.54e-07	0	0	0	0	0
	UniRef90_A0A2N8IU01	AsnC family transcriptional regulator	g__Akkermansia.s__Akkermansia_muciniphila	2.13e-07	4.48e-07	2.86e-07	4.4e-07	0	0	0	0
	UniRef90_A0A2N8IU10	NO_NAME	g__Akkermansia.s__Akkermansia_muciniphila	3.98e-06	4.26e-06	3.59e-06	3.78e-06	0	0	0	0
	UniRef90_A0A2N8IU14	NO_NAME	g__Akkermansia.s__Akkermansia_muciniphila	5.68e-07	7.62e-07	7.17e-07	1.26e-06	0	0	0	0
	UniRef90_A0A2N8IU35	NO_NAME	g__Akkermansia.s__Akkermansia_muciniphila	0	0	2.36e-07	0	0	0	0	0
	UniRef90_A0A2N8IU45	Prepilin-type cleavage/methylation domain-containing protein	g__Akkermansia.s__Akkermansia_muciniphila	1.23e-06	1.34e-06	1.36e-06	2.88e-06	0	0	0	0
	UniRef90_A0A2N8IU51	Flotillin family protein	g__Akkermansia.s__Akkermansia_muciniphila	8.18e-07	1.01e-06	5.64e-07	1.27e-06	0	0	0	0
	UniRef90_A0A2N8IU52	Biopolymer transporter ExbD	g__Akkermansia.s__Akkermansia_muciniphila	1.85e-06	2.37e-06	1.97e-06	1.28e-06	0	0	0	0
	UniRef90_A0A2N8IU60	NO_NAME	g__Akkermansia.s__Akkermansia_muciniphila	0	4.68e-07	0	0	0	0	0	0
	UniRef90_A0A2N8IU63	NO_NAME	g__Akkermansia.s__Akkermansia_muciniphila	3.12e-06	3.52e-06	3.01e-06	4.01e-06	0	0	0	0
	UniRef90_A0A2N8IUA9	Tryptophan synthase beta chain	g__Akkermansia.s__Akkermansia_muciniphila	4.18e-07	3.02e-07	0	0	0	0	0	0
	UniRef90_A0A2N8IUC7	Nucleotide pyrophosphatase	g__Akkermansia.s__Akkermansia_muciniphila	8.72e-07	1.38e-06	1.23e-06	5.67e-07	0	0	0	0
	UniRef90_A0A2N8IUC8	NO_NAME	g__Akkermansia.s__Akkermansia_muciniphila	2.57e-07	4.53e-07	0	4.01e-07	0	0	0	0
	UniRef90_A0A2N8IUE2	Ribulose-phosphate 3-epimerase	g__Akkermansia.s__Akkermansia_muciniphila	0	0	0	4.78e-07	0	0	0	0
	UniRef90_A0A2N8IUE3	Adenosylcobinamide-GDP ribazoletransferase	g__Akkermansia.s__Akkermansia_muciniphila	0	3.38e-07	3.46e-07	0	0	0	0	0
	UniRef90_A0A2N8IUE8	DUF374 domain-containing protein	g__Akkermansia.s__Akkermansia_muciniphila	2.69e-07	0	0	0	0	0	0	0
	UniRef90_A0A2N8IUF5	Transglutaminase domain-containing protein	g__Akkermansia.s__Akkermansia_muciniphila	6.3e-07	6.68e-07	0	6.64e-07	0	0	0	0
	UniRef90_A0A2N8IUF9	Cytochrome d ubiquinol oxidase subunit II	g__Akkermansia.s__Akkermansia_muciniphila	4.22e-06	6e-06	4.72e-06	5.54e-06	0	0	0	0
	UniRef90_A0A2N8IUH3	NO_NAME	g__Akkermansia.s__Akkermansia_muciniphila	0	9.21e-07	5.24e-07	4.66e-07	0	0	0	0
	UniRef90_A0A2N8IUK5	Pseudouridine synthase	g__Akkermansia.s__Akkermansia_muciniphila	3.22e-07	0	0	3.75e-07	0	0	0	0
	UniRef90_A0A2N8IUK9	Probable lipid II flippase MurJ	g__Akkermansia.s__Akkermansia_muciniphila	2.58e-07	3.61e-07	0	3.92e-07	0	0	0	0
	UniRef90_A0A2N8IUL1	NO_NAME	g__Akkermansia.s__Akkermansia_muciniphila	1.17e-06	1.76e-06	9.99e-07	1.18e-06	0	0	0	0
	UniRef90_A0A2N8IUL4	Helicase	g__Akkermansia.s__Akkermansia_muciniphila	5.23e-07	3.88e-07	0	3.74e-07	0	0	0	0
	UniRef90_A0A2N8IUL7	TIGR00268 family protein	g__Akkermansia.s__Akkermansia_muciniphila	4.08e-07	4.44e-07	0	6.21e-07	0	0	0	0
	UniRef90_A0A2N8IUN1	tRNA (Adenosine(37)-N6)-threonylcarbamoyltransferase complex dimerization subunit type 1 TsaB	g__Akkermansia.s__Akkermansia_muciniphila	2.61e-07	5.65e-07	0	0	0	0	0	0
	UniRef90_A0A2N8IUP5	NO_NAME	g__Akkermansia.s__Akkermansia_muciniphila	2.28e-06	6.07e-07	1.45e-06	9.02e-07	0	0	0	0
	UniRef90_A0A2N8IUP8	1-(5-phosphoribosyl)-5-amino-4-imidazole-carboxylate carboxylase	g__Akkermansia.s__Akkermansia_muciniphila	3.99e-07	6.61e-07	4.4e-07	3.57e-07	0	0	0	0
	UniRef90_A0A2N8IUQ8	Prepilin-type N-terminal cleavage/methylation domain-containing protein	g__Akkermansia.s__Akkermansia_muciniphila	4.66e-06	3.41e-06	3.29e-06	4.29e-06	0	0	0	0
	UniRef90_A0A2N8IUS7	NO_NAME	g__Akkermansia.s__Akkermansia_muciniphila	8.13e-07	9.77e-07	6.57e-07	6.96e-07	0	0	0	0
	UniRef90_A0A2N8IUU3	Prepilin-type cleavage/methylation domain-containing protein	g__Akkermansia.s__Akkermansia_muciniphila	5.01e-07	1.04e-06	1.03e-06	8.27e-07	0	0	0	0
	UniRef90_A0A2N8IUV5	NO_NAME	g__Akkermansia.s__Akkermansia_muciniphila	4.11e-07	5.73e-07	5.58e-07	5.63e-07	0	0	0	0
	UniRef90_A0A2N8IUV7	NO_NAME	g__Akkermansia.s__Akkermansia_muciniphila	7.09e-06	4.78e-05	1.77e-05	2.25e-05	0	0	0	0
	UniRef90_A0A2N8IUW6	NO_NAME	g__Akkermansia.s__Akkermansia_muciniphila	1.43e-06	1.84e-06	1.41e-06	1.3e-06	0	0	0	0
	UniRef90_A0A2N8IUX9	NO_NAME	g__Akkermansia.s__Akkermansia_muciniphila	1.14e-06	1.08e-06	8.55e-07	7.61e-07	0	0	0	0
	UniRef90_A0A2N8IUY6	NO_NAME	g__Akkermansia.s__Akkermansia_muciniphila	1.7e-06	1.65e-06	1.08e-06	1.8e-06	0	0	0	0
	UniRef90_A0A2N8IUZ8	4-hydroxythreonine-4-phosphate dehydrogenase PdxA	g__Akkermansia.s__Akkermansia_muciniphila	6.04e-07	1.22e-06	6.38e-07	5.03e-07	0	0	0	0
	UniRef90_A0A2N8IUZ9	NO_NAME	g__Akkermansia.s__Akkermansia_muciniphila	6.78e-07	6.09e-07	0	0	0	0	0	0
	UniRef90_A0A2N8IV02	NO_NAME	g__Akkermansia.s__Akkermansia_muciniphila	0	0	6.86e-07	0	0	0	0	0
	UniRef90_A0A2N8IV28	YHYH domain-containing protein	g__Akkermansia.s__Akkermansia_muciniphila	3.51e-07	3.81e-07	8.09e-07	1.34e-06	0	0	0	0
	UniRef90_A0A2N8IV50	NO_NAME	g__Akkermansia.s__Akkermansia_muciniphila	3.73e-06	2.22e-06	3.43e-06	3.37e-06	0	0	0	0
	UniRef90_A0A2N8IV82	NO_NAME	g__Akkermansia.s__Akkermansia_muciniphila	0	0	3.45e-07	0	0	0	0	0
	UniRef90_A0A2N8IV89	NO_NAME	g__Akkermansia.s__Akkermansia_muciniphila	7.77e-07	6.16e-07	0	7.96e-07	0	0	0	0
	UniRef90_A0A2N8IV97	NO_NAME	g__Akkermansia.s__Akkermansia_muciniphila	2.13e-05	1.53e-05	1.32e-05	1.52e-05	0	0	0	0
	UniRef90_A0A2N8IVB0	Sel1 repeat family protein	g__Akkermansia.s__Akkermansia_muciniphila	9.17e-07	6.29e-07	6.17e-07	7.63e-07	0	0	0	0
	UniRef90_A0A2N8IVC6	NO_NAME	g__Akkermansia.s__Akkermansia_muciniphila	1.16e-06	1.26e-06	1.4e-06	1.1e-06	0	0	0	0
	UniRef90_A0A2N8IVD4	NO_NAME	g__Akkermansia.s__Akkermansia_muciniphila	7.86e-07	1.88e-06	0	0	0	0	0	0
	UniRef90_A0A2N8IVD8	Recombination protein RecR	g__Akkermansia.s__Akkermansia_muciniphila	2.4e-07	2.93e-07	2.16e-07	0	0	0	0	0
	UniRef90_A0A2N8IVE1	MarR family transcriptional regulator	g__Akkermansia.s__Akkermansia_muciniphila	2.48e-07	0	2.34e-07	0	0	0	0	0
	UniRef90_A0A2N8IVE5	Mechanosensitive ion channel family protein	g__Akkermansia.s__Akkermansia_muciniphila	3.29e-07	4.4e-07	4.43e-07	0	0	0	0	0
	UniRef90_A0A2N8IVE7	NO_NAME	g__Akkermansia.s__Akkermansia_muciniphila	0	4.68e-07	4.91e-07	1.3e-06	0	0	0	0
	UniRef90_A0A2N8IVF4	Hydrogenase accessory protein HypB	g__Akkermansia.s__Akkermansia_muciniphila	2.3e-06	2.36e-06	2.97e-06	2.58e-06	0	0	0	0
	UniRef90_A0A2N8IVF9	NO_NAME	g__Akkermansia.s__Akkermansia_muciniphila	7.06e-07	5.32e-07	5.36e-07	4.77e-07	0	0	0	0
	UniRef90_A0A2N8IVG9	Cysteine synthase A	g__Akkermansia.s__Akkermansia_muciniphila	3.27e-06	3.02e-06	2.93e-06	2.97e-06	0	0	0	0
	UniRef90_A0A2N8IVI1	ABC transporter permease	g__Akkermansia.s__Akkermansia_muciniphila	4.03e-07	2.69e-07	4.01e-07	3.56e-07	0	0	0	0
	UniRef90_A0A2N8IVI5	NO_NAME	g__Akkermansia.s__Akkermansia_muciniphila	8.89e-07	1.27e-06	1.1e-06	5.88e-07	0	0	0	0
	UniRef90_A0A2N8IVJ1	NO_NAME	g__Akkermansia.s__Akkermansia_muciniphila	1.15e-06	2.61e-06	3.63e-06	2.98e-06	0	0	0	0
	UniRef90_A0A2N8IVJ9	NO_NAME	g__Akkermansia.s__Akkermansia_muciniphila	0	5.47e-07	0	3.7e-07	0	0	0	0
	UniRef90_A0A2N8IVK4	NO_NAME	g__Akkermansia.s__Akkermansia_muciniphila	1.98e-07	2.14e-07	0	0	0	0	0	0
	UniRef90_A0A2N8IVK5	NO_NAME	g__Akkermansia.s__Akkermansia_muciniphila	1.14e-06	1.18e-06	1.09e-06	1.87e-06	0	0	0	0
	UniRef90_A0A2N8IVK9	TetR/AcrR family transcriptional regulator	g__Akkermansia.s__Akkermansia_muciniphila	9.62e-07	1.25e-06	1.99e-06	9.97e-07	0	0	0	0
	UniRef90_A0A2N8IVL9	Ankyrin repeat domain-containing protein	g__Akkermansia.s__Akkermansia_muciniphila	9.59e-07	1.17e-06	6.78e-07	6.14e-07	0	0	0	0
	UniRef90_A0A2N8IVM3	NO_NAME	g__Akkermansia.s__Akkermansia_muciniphila	0	1.84e-07	2.8e-07	0	0	0	0	0
	UniRef90_A0A2N8IVN4	Dephospho-CoA kinase	g__Akkermansia.s__Akkermansia_muciniphila	4.52e-07	3.27e-07	0	8.07e-07	0	0	0	0
	UniRef90_A0A2N8IVP1	DUF3313 domain-containing protein	g__Akkermansia.s__Akkermansia_muciniphila	1.11e-06	1.18e-06	1.48e-06	1.35e-06	0	0	0	0
	UniRef90_A0A2N8IVP2	Sugar kinase	g__Akkermansia.s__Akkermansia_muciniphila	4.15e-07	6.39e-07	3.99e-07	0	0	0	0	0
	UniRef90_A0A2N8IVR0	Glycosyl hydrolase	g__Akkermansia.s__Akkermansia_muciniphila	2.31e-06	2.99e-06	2.31e-06	2.8e-06	0	0	0	0
	UniRef90_A0A2N8IVR3	NO_NAME	g__Akkermansia.s__Akkermansia_muciniphila	0	3.29e-07	0	6.99e-07	0	0	0	0
	UniRef90_A0A2N8IVR5	Cytochrome-c peroxidase	g__Akkermansia.s__Akkermansia_muciniphila	8.21e-07	7.58e-07	8.3e-07	8.01e-07	0	0	0	0
	UniRef90_A0A2N8IVS1	NO_NAME	g__Akkermansia.s__Akkermansia_muciniphila	2.47e-06	3.77e-06	3.15e-06	3.24e-06	0	0	0	0
	UniRef90_A0A2N8IVS7	Sugar-binding protein	g__Akkermansia.s__Akkermansia_muciniphila	3.74e-07	4.87e-07	0	0	0	0	0	0
	UniRef90_A0A2N8IVT4	Alpha-1,2-fucosyltransferase	g__Akkermansia.s__Akkermansia_muciniphila	0	5.12e-07	3.89e-07	3.46e-07	0	0	0	0
	UniRef90_A0A2N8IVT6	NO_NAME	g__Akkermansia.s__Akkermansia_muciniphila	2.22e-06	2.79e-06	1.86e-06	2.29e-06	0	0	0	0
	UniRef90_A0A2N8IVU3	NO_NAME	g__Akkermansia.s__Akkermansia_muciniphila	1.13e-06	8.59e-07	7.9e-07	1.19e-06	0	0	0	0
	UniRef90_A0A2N8IVU7	NO_NAME	g__Akkermansia.s__Akkermansia_muciniphila	2.41e-06	3.07e-06	1.54e-06	3.25e-06	0	0	0	0
	UniRef90_A0A2N8IVW6	NO_NAME	g__Akkermansia.s__Akkermansia_muciniphila	0	0	4.6e-07	0	0	0	0	0
	UniRef90_A0A2N8IVW8	NO_NAME	g__Akkermansia.s__Akkermansia_muciniphila	0	3.03e-07	0	0	0	0	0	0
	UniRef90_A0A2N8IVW9	Molybdenum ABC transporter ATP-binding protein	g__Akkermansia.s__Akkermansia_muciniphila	0	0	1.91e-07	0	0	0	0	0
	UniRef90_A0A2N8IVZ0	NO_NAME	g__Akkermansia.s__Akkermansia_muciniphila	0	2.6e-07	0	0	0	0	0	0
	UniRef90_A0A2N8IW04	NO_NAME	g__Akkermansia.s__Akkermansia_muciniphila	3.37e-07	0	0	0	0	0	0	0
	UniRef90_A0A2N8IW15	Isoprenyl transferase	g__Akkermansia.s__Akkermansia_muciniphila	6.7e-07	1.11e-06	1.4e-06	7.65e-07	0	0	0	0
	UniRef90_A0A2N8IW43	Glutamate 5-kinase	g__Akkermansia.s__Akkermansia_muciniphila	7.49e-07	5.83e-07	0	5.82e-07	0	0	0	0
	UniRef90_A0A2N8IW53	tRNA glutamyl-Q(34) synthetase GluQRS	g__Akkermansia.s__Akkermansia_muciniphila	0	4.95e-07	0	2.39e-07	0	0	0	0
	UniRef90_A0A2N8IW63	Small ribosomal subunit biogenesis GTPase RsgA	g__Akkermansia.s__Akkermansia_muciniphila	1.98e-07	3.65e-07	3.08e-07	0	0	0	0	0
	UniRef90_A0A2N8IW72	NO_NAME	g__Akkermansia.s__Akkermansia_muciniphila	2.65e-07	4.73e-07	4.39e-07	4.58e-07	0	0	0	0
	UniRef90_A0A2N8IW73	Ribosomal RNA small subunit methyltransferase A	g__Akkermansia.s__Akkermansia_muciniphila	5.01e-07	8.15e-07	6.68e-07	0	0	0	0	0
	UniRef90_A0A2N8IWB0	NO_NAME	g__Akkermansia.s__Akkermansia_muciniphila	0	2.15e-07	0	0	0	0	0	0
	UniRef90_A0A2N8IWC1	NO_NAME	g__Akkermansia.s__Akkermansia_muciniphila	0	3.95e-07	0	0	0	0	0	0
	UniRef90_A0A2N8IWD4	2-acyl-glycerophospho-ethanolamine acyltransferase	g__Akkermansia.s__Akkermansia_muciniphila	8.66e-07	9.39e-07	5.63e-07	1.1e-06	0	0	0	0
	UniRef90_A0A2N8IWE3	NO_NAME	g__Akkermansia.s__Akkermansia_muciniphila	9.65e-07	9.58e-07	1.08e-06	4.7e-07	0	0	0	0
	UniRef90_A0A2N8IWG5	NO_NAME	g__Akkermansia.s__Akkermansia_muciniphila	0	0	4.39e-07	0	0	0	0	0
	UniRef90_A0A2N8IWM5	NO_NAME	g__Akkermansia.s__Akkermansia_muciniphila	3.7e-07	5.29e-07	0	3.55e-07	0	0	0	0
	UniRef90_A0A2N8IWS3	NO_NAME	g__Akkermansia.s__Akkermansia_muciniphila	2.41e-06	2.39e-06	4.01e-06	3.27e-06	0	0	0	0
	UniRef90_A0A2N8IWY4	NO_NAME	g__Akkermansia.s__Akkermansia_muciniphila	5.89e-06	8.37e-06	7.51e-06	9.7e-06	0	0	0	0
	UniRef90_A0A2N8IWY5	Exodeoxyribonuclease III	g__Akkermansia.s__Akkermansia_muciniphila	0	2.77e-07	0	4.03e-07	0	0	0	0
	UniRef90_A0A2N8IWZ8	Adenylate kinase	g__Akkermansia.s__Akkermansia_muciniphila	4.72e-07	7.21e-07	4.4e-07	8.52e-07	0	0	0	0
	UniRef90_A0A2N8IX37	NO_NAME	g__Akkermansia.s__Akkermansia_muciniphila	2.01e-06	1.7e-06	3.37e-06	2.25e-06	0	0	0	0
	UniRef90_A0A2N8IX38	Dihydrofolate reductase	g__Akkermansia.s__Akkermansia_muciniphila	4.71e-07	4.72e-07	3.42e-07	6.77e-07	0	0	0	0
	UniRef90_A0A2N8IX48	RNA-binding protein	g__Akkermansia.s__Akkermansia_muciniphila	1.61e-06	2.34e-06	1.53e-06	1.67e-06	0	0	0	0
	UniRef90_A0A2N8IX52	Restriction endonuclease	g__Akkermansia.s__Akkermansia_muciniphila	0	2.21e-07	0	0	0	0	0	0
	UniRef90_A0A2N8IX59	NO_NAME	g__Akkermansia.s__Akkermansia_muciniphila	1.26e-06	2.21e-06	1.39e-06	2.09e-06	0	0	0	0
	UniRef90_A0A2N8IXC2	GNAT family N-acetyltransferase	g__Akkermansia.s__Akkermansia_muciniphila	1.4e-07	0	3.58e-07	0	0	0	0	0
	UniRef90_A0A2N8IXD4	NADH-quinone oxidoreductase subunit C	g__Akkermansia.s__Akkermansia_muciniphila	2.57e-06	2.96e-06	3.03e-06	2.71e-06	0	0	0	0
	UniRef90_A0A2N8IXD6	NO_NAME	g__Akkermansia.s__Akkermansia_muciniphila	0	2.27e-07	0	0	0	0	0	0
	UniRef90_A0A2N8IXF6	NO_NAME	g__Akkermansia.s__Akkermansia_muciniphila	6.47e-07	0	0	0	0	0	0	0
	UniRef90_A0A2N8IXJ4	Peptidylprolyl isomerase	g__Akkermansia.s__Akkermansia_muciniphila	2.02e-06	3.56e-06	2.14e-06	2.92e-06	0	0	0	0
	UniRef90_A0A2N8IXK3	ABC transporter ATP-binding protein	g__Akkermansia.s__Akkermansia_muciniphila	6.66e-07	6.52e-07	4.03e-07	4.13e-07	0	0	0	0
	UniRef90_A0A2N8IXM9	NO_NAME	g__Akkermansia.s__Akkermansia_muciniphila	7.71e-07	9.13e-07	5.56e-07	1.21e-06	0	0	0	0
	UniRef90_A0A2N8IXN0	Thioredoxin family protein	g__Akkermansia.s__Akkermansia_muciniphila	9.15e-06	9.41e-06	1.25e-05	9.68e-06	0	0	0	0
	UniRef90_A0A2N8IXN1	NO_NAME	g__Akkermansia.s__Akkermansia_muciniphila	4.29e-07	5.59e-07	6.44e-07	2.98e-07	0	0	0	0
	UniRef90_A0A2N8IXQ9	NO_NAME	g__Akkermansia.s__Akkermansia_muciniphila	0	3.36e-07	0	0	0	0	0	0
	UniRef90_A0A2N8IXS5	NO_NAME	g__Akkermansia.s__Akkermansia_muciniphila	7.62e-06	6.51e-06	9.51e-06	9.44e-06	0	0	0	0
	UniRef90_A0A2N8IY16	NO_NAME	g__Akkermansia.s__Akkermansia_muciniphila	1.5e-06	1.28e-06	9.68e-07	6.83e-07	0	0	0	0
	UniRef90_A0A2N8IY86	Acyltransferase	g__Akkermansia.s__Akkermansia_muciniphila	1.55e-07	0	0	0	0	0	0	0
	UniRef90_A0A2N8IYG5	NO_NAME	g__Akkermansia.s__Akkermansia_muciniphila	5.78e-07	7.09e-07	6.79e-07	0	0	0	0	0
	UniRef90_A0A2N8IYI0	NO_NAME	g__Akkermansia.s__Akkermansia_muciniphila	1.61e-06	1.86e-06	1.93e-06	1.66e-06	0	0	0	0
	UniRef90_A0A2N8IYL4	Glutamyl-tRNA amidotransferase	g__Akkermansia.s__Akkermansia_muciniphila	3.49e-06	8.03e-06	3.31e-06	4.1e-06	0	0	0	0
	UniRef90_A0A2N8IYL6	NO_NAME	g__Akkermansia.s__Akkermansia_muciniphila	2.28e-06	1.47e-06	2.48e-06	1.08e-06	0	0	0	0
	UniRef90_A0A2N8IYM5	NO_NAME	g__Akkermansia.s__Akkermansia_muciniphila	7.78e-07	7.82e-07	6.83e-07	0	0	0	0	0
	UniRef90_A0A2N8IZ16	MotA/TolQ/ExbB proton channel family protein	g__Akkermansia.s__Akkermansia_muciniphila	0	0	4.52e-07	0	0	0	0	0
	UniRef90_A0A2N8IZ33	Thioredoxin family protein	g__Akkermansia.s__Akkermansia_muciniphila	2.02e-06	2.49e-06	2.01e-06	3.35e-06	0	0	0	0
	UniRef90_A0A2N8IZ58	Four helix bundle protein	g__Akkermansia.s__Akkermansia_muciniphila	8.66e-07	4.69e-07	5.18e-07	1.53e-06	0	0	0	0
	UniRef90_A0A2N8IZ84	NO_NAME	g__Akkermansia.s__Akkermansia_muciniphila	2.81e-07	7.07e-07	5.01e-07	0	0	0	0	0
	UniRef90_A0A2N8IZ88	YtxH domain-containing protein	g__Akkermansia.s__Akkermansia_muciniphila	1.54e-05	1.8e-05	1.25e-05	2e-05	0	0	0	0
	UniRef90_A0A2N8IZ92	Glycosyltransferase	g__Akkermansia.s__Akkermansia_muciniphila	0	1.93e-07	0	0	0	0	0	0
	UniRef90_A0A2N8IZA1	NO_NAME	g__Akkermansia.s__Akkermansia_muciniphila	3.34e-06	3.25e-06	2.39e-06	3.48e-06	0	0	0	0
	UniRef90_A0A2N8IZA2	Efflux RND transporter periplasmic adaptor subunit	g__Akkermansia.s__Akkermansia_muciniphila	2.08e-07	2.09e-07	9.81e-07	0	0	0	0	0
	UniRef90_A0A2N8IZA6	Copper-translocating P-type ATPase	g__Akkermansia.s__Akkermansia_muciniphila	6.89e-07	7.87e-07	7.6e-07	1.1e-06	0	0	0	0
	UniRef90_A0A2N8IZB6	NO_NAME	g__Akkermansia.s__Akkermansia_muciniphila	4.11e-07	4.68e-07	5.3e-07	0	0	0	0	0
	UniRef90_A0A2N8IZB9	NO_NAME	g__Akkermansia.s__Akkermansia_muciniphila	0	0	5.49e-07	0	0	0	0	0
	UniRef90_A0A2N8IZD1	NO_NAME	g__Akkermansia.s__Akkermansia_muciniphila	2.43e-07	0	0	0	0	0	0	0
	UniRef90_A0A2N8IZF2	Pyridoxal phosphate homeostasis protein	g__Akkermansia.s__Akkermansia_muciniphila	7.97e-07	1.17e-06	7.76e-07	5.41e-07	0	0	0	0
	UniRef90_A0A2N8IZF3	NO_NAME	g__Akkermansia.s__Akkermansia_muciniphila	0	2.44e-07	0	3.14e-07	0	0	0	0
	UniRef90_A0A2N8IZG1	PEGA domain-containing protein	g__Akkermansia.s__Akkermansia_muciniphila	1.98e-07	2.14e-07	2.85e-07	7.5e-07	0	0	0	0
	UniRef90_A0A2N8IZL9	NO_NAME	g__Akkermansia.s__Akkermansia_muciniphila	3.97e-07	6.59e-07	3.98e-07	0	0	0	0	0
	UniRef90_A0A2N8IZN1	NO_NAME	g__Akkermansia.s__Akkermansia_muciniphila	2.42e-06	1.04e-06	2.4e-06	1.18e-06	0	0	0	0
	UniRef90_A0A2N8IZV7	Nicotinate-nucleotide--dimethylbenzimidazole phosphoribosyltransferase	g__Akkermansia.s__Akkermansia_muciniphila	6.79e-07	9.16e-07	4.06e-07	6.68e-07	0	0	0	0
	UniRef90_A0A2N8IZY7	2-oxoglutarate dehydrogenase E1 component	g__Akkermansia.s__Akkermansia_muciniphila	5.67e-06	6.16e-06	5.36e-06	6.51e-06	0	0	0	0
	UniRef90_A0A2N8IZZ9	Cobalamin biosynthesis protein CobD	g__Akkermansia.s__Akkermansia_muciniphila	0	4.92e-07	3.01e-07	0	0	0	0	0
	UniRef90_A0A2N8J006	Cobyric acid synthase	g__Akkermansia.s__Akkermansia_muciniphila	2.24e-07	3.82e-07	0	0	0	0	0	0
	UniRef90_A0A2N8J011	NO_NAME	g__Akkermansia.s__Akkermansia_muciniphila	0	0	0	7.71e-07	0	0	0	0
	UniRef90_A0A2N8J0C9	N-(5&apos -phosphoribosyl)anthranilate isomerase	g__Akkermansia.s__Akkermansia_muciniphila	3.63e-07	3.33e-07	2.82e-07	4.29e-07	0	0	0	0
	UniRef90_A0A2N8J0D5	Restriction endonuclease subunit R	g__Akkermansia.s__Akkermansia_muciniphila	1.32e-06	1.49e-06	1.02e-06	1.4e-06	0	0	0	0
	UniRef90_A0A2N8J0J6	NO_NAME	g__Akkermansia.s__Akkermansia_muciniphila	5.51e-07	7.5e-07	7.27e-07	5.29e-07	0	0	0	0
	UniRef90_A0A2N8J0J9	Restriction endonuclease subunit M	g__Akkermansia.s__Akkermansia_muciniphila	1.35e-06	1.4e-06	1.11e-06	1.28e-06	0	0	0	0
	UniRef90_A0A2N8J0K8	NO_NAME	g__Akkermansia.s__Akkermansia_muciniphila	0	0	6.41e-07	0	0	0	0	0
	UniRef90_A0A2N8J0L5	NO_NAME	g__Akkermansia.s__Akkermansia_muciniphila	1.87e-07	4.25e-07	2.7e-07	4.91e-07	0	0	0	0
	UniRef90_A0A2N8J0N4	NO_NAME	g__Akkermansia.s__Akkermansia_muciniphila	2.69e-06	2.53e-06	1.68e-06	2.42e-06	0	0	0	0
	UniRef90_A0A2N8J0P6	NO_NAME	g__Akkermansia.s__Akkermansia_muciniphila	1.02e-06	1.16e-06	1.05e-06	7.5e-07	0	0	0	0
	UniRef90_A0A2N8J0Q2	Cytosine-specific methyltransferase	g__Akkermansia.s__Akkermansia_muciniphila	1.87e-06	2.25e-06	1.36e-06	1.61e-06	0	0	0	0
	UniRef90_A0A2N8J0Q7	NO_NAME	g__Akkermansia.s__Akkermansia_muciniphila	1.2e-06	1.16e-06	5.77e-07	1.79e-06	0	0	0	0
	UniRef90_A0A2N8J0T4	NO_NAME	g__Akkermansia.s__Akkermansia_muciniphila	1.97e-06	2.53e-06	2.52e-06	3.18e-06	0	0	0	0
	UniRef90_A0A2N8J0U1	L-glyceraldehyde 3-phosphate reductase	g__Akkermansia.s__Akkermansia_muciniphila	1.75e-07	2.09e-07	4.29e-07	0	0	0	0	0
	UniRef90_A0A2N8J0U3	Very short patch repair endonuclease	g__Akkermansia.s__Akkermansia_muciniphila	1.24e-06	1.09e-06	1.38e-06	2.03e-06	0	0	0	0
	UniRef90_A0A2N8J0W7	Biotin--[acetyl-CoA-carboxylase] ligase	g__Akkermansia.s__Akkermansia_muciniphila	7.03e-07	1.28e-06	1.24e-06	1.56e-06	0	0	0	0
	UniRef90_A0A2N8J0X4	NO_NAME	g__Akkermansia.s__Akkermansia_muciniphila	3.21e-07	4.07e-07	3.08e-07	4.72e-07	0	0	0	0
	UniRef90_A0A2N8J0X8	dTDP-glucose 4,6-dehydratase	g__Akkermansia.s__Akkermansia_muciniphila	6.71e-07	6.57e-07	4e-07	9.43e-07	0	0	0	0
	UniRef90_A0A2N8J0Y7	Single-stranded DNA-binding protein	g__Akkermansia.s__Akkermansia_muciniphila	2.67e-07	4.48e-07	3.49e-07	0	0	0	0	0
	UniRef90_A0A2N8J0Y9	NO_NAME	g__Akkermansia.s__Akkermansia_muciniphila	2.31e-07	3.4e-07	0	0	0	0	0	0
	UniRef90_A0A2N8J0Z6	NO_NAME	g__Akkermansia.s__Akkermansia_muciniphila	2.39e-06	2.37e-06	2.57e-06	1.62e-06	0	0	0	0
	UniRef90_A0A2N8J115	NO_NAME	g__Akkermansia.s__Akkermansia_muciniphila	0	0	3.99e-07	0	0	0	0	0
	UniRef90_A0A2N8J119	DUF4339 domain-containing protein	g__Akkermansia.s__Akkermansia_muciniphila	7.06e-07	9.23e-07	9.87e-07	6.78e-07	0	0	0	0
	UniRef90_A0A2N8J131	NO_NAME	g__Akkermansia.s__Akkermansia_muciniphila	3.87e-07	6.48e-07	4.06e-07	4.14e-07	0	0	0	0
	UniRef90_A0A2N8J137	NO_NAME	g__Akkermansia.s__Akkermansia_muciniphila	5.46e-06	3.29e-06	4.21e-06	8.03e-06	0	0	0	0
	UniRef90_A0A2N8J177	NO_NAME	g__Akkermansia.s__Akkermansia_muciniphila	4.21e-07	0	0	0	0	0	0	0
	UniRef90_A0A2N8J191	NO_NAME	g__Akkermansia.s__Akkermansia_muciniphila	0	6.97e-07	0	0	0	0	0	0
	UniRef90_A0A2N8J1E8	NO_NAME	g__Akkermansia.s__Akkermansia_muciniphila	6.24e-07	2.95e-06	9.01e-07	8.92e-07	0	0	0	0
	UniRef90_A0A2N8J1H0	NO_NAME	g__Akkermansia.s__Akkermansia_muciniphila	9.09e-07	1.55e-06	9.46e-07	6.03e-07	0	0	0	0
	UniRef90_A0A2N8J1J1	NO_NAME	g__Akkermansia.s__Akkermansia_muciniphila	3.74e-07	1.02e-06	1.08e-06	6.28e-07	0	0	0	0
	UniRef90_A0A2N8J1K0	HlyC/CorC family transporter	g__Akkermansia.s__Akkermansia_muciniphila	2.05e-07	5.14e-07	7.01e-07	0	0	0	0	0
	UniRef90_A0A2N8J1K9	Thiamine-phosphate synthase	g__Akkermansia.s__Akkermansia_muciniphila	2.81e-07	0	0	0	0	0	0	0
	UniRef90_A0A2N8J1M0	NO_NAME	g__Akkermansia.s__Akkermansia_muciniphila	1.87e-06	1.12e-06	1.28e-06	1.66e-06	0	0	0	0
	UniRef90_A0A2N8J1N1	NO_NAME	g__Akkermansia.s__Akkermansia_muciniphila	5.03e-07	9.73e-07	3.83e-07	6.21e-07	0	0	0	0
	UniRef90_A0A2N8J1Q2	NO_NAME	g__Akkermansia.s__Akkermansia_muciniphila	7.13e-07	1.09e-06	6.14e-07	5.52e-07	0	0	0	0
	UniRef90_A0A2N8J1X6	Sulfatase	g__Akkermansia.s__Akkermansia_muciniphila	1.01e-06	1.4e-06	1.4e-06	6.14e-07	0	0	0	0
	UniRef90_A0A2N8J231	Beta-galactosidase	g__Akkermansia.s__Akkermansia_muciniphila	1.77e-06	2.53e-06	2.19e-06	1.12e-06	0	0	0	0
	UniRef90_A0A2N8J245	NO_NAME	g__Akkermansia.s__Akkermansia_muciniphila	1.28e-06	1.01e-06	7.59e-07	7.68e-07	0	0	0	0
	UniRef90_A0A2N8J283	Dihydropteroate synthase	g__Akkermansia.s__Akkermansia_muciniphila	3.14e-07	6.11e-07	0	2.41e-07	0	0	0	0
	UniRef90_A0A2N8J294	NO_NAME	g__Akkermansia.s__Akkermansia_muciniphila	4.37e-06	7.68e-06	7.97e-06	7.81e-06	0	0	0	0
	UniRef90_A0A2N8J296	NO_NAME	g__Akkermansia.s__Akkermansia_muciniphila	2.54e-07	0	0	0	0	0	0	0
	UniRef90_A0A2N8J2D5	NO_NAME	g__Akkermansia.s__Akkermansia_muciniphila	4.17e-05	3.9e-05	5.02e-05	7.43e-05	0	0	0	0
	UniRef90_A0A2N8J2E6	NO_NAME	g__Akkermansia.s__Akkermansia_muciniphila	3.71e-06	2.53e-06	3.36e-06	2.2e-06	0	0	0	0
	UniRef90_A0A2N8J2F8	Beta sliding clamp	g__Akkermansia.s__Akkermansia_muciniphila	2.58e-06	2.59e-06	1.97e-06	2.69e-06	0	0	0	0
	UniRef90_A0A2N8J2F9	NO_NAME	g__Akkermansia.s__Akkermansia_muciniphila	0	1.6e-07	0	0	0	0	0	0
	UniRef90_A0A2N8J2G1	NO_NAME	g__Akkermansia.s__Akkermansia_muciniphila	8.32e-07	7.67e-07	5.78e-07	7.99e-07	0	0	0	0
	UniRef90_A0A2N8J2G8	MarR family transcriptional regulator	g__Akkermansia.s__Akkermansia_muciniphila	0	0	2.81e-07	0	0	0	0	0
	UniRef90_A0A2N8J2J0	FAD-binding oxidoreductase	g__Akkermansia.s__Akkermansia_muciniphila	1.66e-07	2.34e-07	3.1e-07	5.08e-07	0	0	0	0
	UniRef90_A0A2N8J2P4	NO_NAME	g__Akkermansia.s__Akkermansia_muciniphila	1.6e-07	1.71e-07	3.04e-07	6.07e-07	0	0	0	0
	UniRef90_A0A2N8J2P6	NO_NAME	g__Akkermansia.s__Akkermansia_muciniphila	6.17e-06	5.24e-06	7.31e-06	6.07e-06	0	0	0	0
	UniRef90_A0A2N8J2R6	NO_NAME	g__Akkermansia.s__Akkermansia_muciniphila	5.39e-07	6.26e-07	0	0	0	0	0	0
	UniRef90_A0A2N8J2T3	AraC family transcriptional regulator	g__Akkermansia.s__Akkermansia_muciniphila	7.19e-07	5.69e-07	5.59e-07	7.48e-07	0	0	0	0
	UniRef90_A0A2N8J2W8	NO_NAME	g__Akkermansia.s__Akkermansia_muciniphila	6.71e-07	1.01e-06	8.49e-07	8.13e-07	0	0	0	0
	UniRef90_A0A2N8J314	DNA-deoxyinosine glycosylase	g__Akkermansia.s__Akkermansia_muciniphila	1.8e-07	0	0	0	0	0	0	0
	UniRef90_A0A2N8J383	Hydrolase	g__Akkermansia.s__Akkermansia_muciniphila	3.77e-07	5.27e-07	5.07e-07	1.09e-06	0	0	0	0
	UniRef90_A0A316SKH3	Cro/Cl family transcriptional regulator	g__Akkermansia.s__Akkermansia_muciniphila	2.09e-07	0	0	0	0	0	0	0
	UniRef90_A0A316SKL0	Cytosine-specific methyltransferase	g__Akkermansia.s__Akkermansia_muciniphila	0	4.43e-07	5.89e-07	0	0	0	0	0
	UniRef90_A0A316SLX8	AlwI family type II restriction endonuclease	g__Akkermansia.s__Akkermansia_muciniphila	4.62e-07	3.1e-07	0	0	0	0	0	0
	UniRef90_A0A316SX35	Cytosine-specific methyltransferase	g__Akkermansia.s__Akkermansia_muciniphila	4.46e-07	6.87e-07	4.55e-07	5.73e-07	0	0	0	0
	UniRef90_A0A354E6K5	NO_NAME	g__Akkermansia.s__Akkermansia_muciniphila	5.7e-07	6.65e-07	5.22e-07	0	0	0	0	0
	UniRef90_A0A354E852	NO_NAME	g__Akkermansia.s__Akkermansia_muciniphila	0	1.2e-06	0	0	0	0	0	0
	UniRef90_A0A355VIK5	NO_NAME	g__Akkermansia.s__Akkermansia_muciniphila	1.46e-06	1.76e-06	1.28e-06	2.61e-06	0	0	0	0
	UniRef90_A0A355VJ36	NO_NAME	g__Akkermansia.s__Akkermansia_muciniphila	1.89e-06	1.8e-06	2.36e-06	2.15e-06	0	0	0	0
	UniRef90_A0A3F3K652	NO_NAME	g__Akkermansia.s__Akkermansia_muciniphila	8.07e-07	6.33e-07	9.64e-07	6.88e-07	0	0	0	0
	UniRef90_A0A3F3K6J0	NO_NAME	g__Akkermansia.s__Akkermansia_muciniphila	6.01e-07	1e-06	8.43e-07	9.04e-07	0	0	0	0
	UniRef90_A0A3F3K7C6	NO_NAME	g__Akkermansia.s__Akkermansia_muciniphila	5.59e-07	4.05e-07	0	0	0	0	0	0
	UniRef90_A0A3F3K8N0	Aminotransferase	g__Akkermansia.s__Akkermansia_muciniphila	2.27e-07	3.05e-07	0	0	0	0	0	0
	UniRef90_A0A3F3K8U4	Serine protease	g__Akkermansia.s__Akkermansia_muciniphila	6.48e-07	5.76e-07	2.34e-07	6.21e-07	0	0	0	0
	UniRef90_A0A3F3K8U7	Four helix bundle protein	g__Akkermansia.s__Akkermansia_muciniphila	2.19e-06	2.05e-06	3.11e-06	3.03e-06	0	0	0	0
	UniRef90_A0A3F3K8V8	Peptide chain release factor-like protein	g__Akkermansia.s__Akkermansia_muciniphila	3.33e-07	0	0	4.15e-07	0	0	0	0
	UniRef90_A0A3F3K8X0	NO_NAME	g__Akkermansia.s__Akkermansia_muciniphila	1.81e-06	2.53e-06	1.59e-06	1.49e-06	0	0	0	0
	UniRef90_A0A3F3K8Y9	NO_NAME	g__Akkermansia.s__Akkermansia_muciniphila	2.94e-07	0	3.29e-07	6.25e-07	0	0	0	0
	UniRef90_A0A3F3K902	NO_NAME	g__Akkermansia.s__Akkermansia_muciniphila	0	3.69e-07	0	0	0	0	0	0
	UniRef90_A0A3F3K921	NO_NAME	g__Akkermansia.s__Akkermansia_muciniphila	0	1.68e-07	4.56e-07	3.04e-07	0	0	0	0
	UniRef90_A0A3F3K952	NO_NAME	g__Akkermansia.s__Akkermansia_muciniphila	4.38e-06	4.52e-06	4.94e-06	6.45e-06	0	0	0	0
	UniRef90_A0A3F3K985	NO_NAME	g__Akkermansia.s__Akkermansia_muciniphila	9.49e-07	1.27e-06	6.96e-07	5.82e-07	0	0	0	0
	UniRef90_A0A3F3K9K0	RND transporter	g__Akkermansia.s__Akkermansia_muciniphila	7.41e-07	1.23e-06	1.43e-06	1.11e-06	0	0	0	0
	UniRef90_A0A3F3K9U2	NO_NAME	g__Akkermansia.s__Akkermansia_muciniphila	4.63e-07	6.03e-07	7.05e-07	7.62e-07	0	0	0	0
	UniRef90_A0A3F3KAF7	NO_NAME	g__Akkermansia.s__Akkermansia_muciniphila	6.2e-05	3.92e-05	5.95e-05	6.68e-05	0	0	0	0
	UniRef90_A0A3F3KAW1	Acetylglucosamine-6-sulfatase	g__Akkermansia.s__Akkermansia_muciniphila	3.87e-07	3.53e-07	6.73e-07	0	0	0	0	0
	UniRef90_A0A3F3KB23	NO_NAME	g__Akkermansia.s__Akkermansia_muciniphila	2.17e-06	1.74e-06	1e-06	4.12e-06	0	0	0	0
	UniRef90_A0A3F3KB85	NO_NAME	g__Akkermansia.s__Akkermansia_muciniphila	0	0	5.1e-07	0	0	0	0	0
	UniRef90_A0A3F3KB90	Calcium-translocating P-type ATPase, PMCA-type	g__Akkermansia.s__Akkermansia_muciniphila	4.06e-07	7.12e-07	7.05e-07	5.38e-07	0	0	0	0
	UniRef90_A0A3F3KBB8	NO_NAME	g__Akkermansia.s__Akkermansia_muciniphila	9.21e-06	9.54e-06	8.11e-06	9.03e-06	0	0	0	0
	UniRef90_A0A3F3KBD1	NO_NAME	g__Akkermansia.s__Akkermansia_muciniphila	5.35e-07	7.29e-07	6.59e-07	1.17e-06	0	0	0	0
	UniRef90_A0A3F3KBJ5	NO_NAME	g__Akkermansia.s__Akkermansia_muciniphila	4.73e-07	4.85e-07	8.31e-07	4.93e-07	0	0	0	0
	UniRef90_A0A3F3KBM7	NO_NAME	g__Akkermansia.s__Akkermansia_muciniphila	3.47e-06	0	3.89e-06	6.12e-06	0	0	0	0
	UniRef90_A0A3F3KC52	NO_NAME	g__Akkermansia.s__Akkermansia_muciniphila	2.74e-06	2.81e-06	1.71e-06	2.16e-06	0	0	0	0
	UniRef90_A0A3F3KCC9	NO_NAME	g__Akkermansia.s__Akkermansia_muciniphila	0	4.1e-07	7.18e-07	5.01e-07	0	0	0	0
	UniRef90_A0A3F3KCF4	NO_NAME	g__Akkermansia.s__Akkermansia_muciniphila	5.53e-07	4.22e-07	6.2e-07	9.83e-07	0	0	0	0
	UniRef90_A0A3F3KCK3	Sugar-binding protein	g__Akkermansia.s__Akkermansia_muciniphila	7.11e-07	9.62e-07	5.54e-07	8.51e-07	0	0	0	0
	UniRef90_A0A3F3KCN3	NO_NAME	g__Akkermansia.s__Akkermansia_muciniphila	1.33e-06	1.57e-06	1.18e-06	1.15e-06	0	0	0	0
	UniRef90_A0A3F3KCW3	NO_NAME	g__Akkermansia.s__Akkermansia_muciniphila	0	4.13e-07	0	0	0	0	0	0
	UniRef90_A0A3F3KD21	Membrane protein insertion efficiency factor YidD	g__Akkermansia.s__Akkermansia_muciniphila	0	2.99e-07	7.95e-07	8.84e-07	0	0	0	0
	UniRef90_A0A3F3KDP2	NO_NAME	g__Akkermansia.s__Akkermansia_muciniphila	0	0	2.69e-07	4.02e-07	0	0	0	0
	UniRef90_A0A3F3KFT7	NO_NAME	g__Akkermansia.s__Akkermansia_muciniphila	2.84e-05	4.34e-05	4.57e-05	7.5e-05	0	0	0	0
	UniRef90_A0A3F3KFX5	Phosphoribosylformylglycinamidine synthase	g__Akkermansia.s__Akkermansia_muciniphila	4.28e-07	6.85e-07	8.01e-07	6.31e-07	0	0	0	0
	UniRef90_A0A3F3KG25	NO_NAME	g__Akkermansia.s__Akkermansia_muciniphila	4.94e-07	1.09e-06	3.83e-07	9.14e-07	0	0	0	0
	UniRef90_A0A3F3KGL5	NO_NAME	g__Akkermansia.s__Akkermansia_muciniphila	5.99e-07	7.35e-07	6.81e-07	9.59e-07	0	0	0	0
	UniRef90_A0A3F3KH37	NO_NAME	g__Akkermansia.s__Akkermansia_muciniphila	0	2.84e-07	0	0	0	0	0	0
	UniRef90_A0A3F3KJ80	NO_NAME	g__Akkermansia.s__Akkermansia_muciniphila	1.99e-07	0	0	0	0	0	0	0
	UniRef90_A0A3F3KJF5	DNA repair protein RecN	g__Akkermansia.s__Akkermansia_muciniphila	5.66e-07	7.45e-07	9.31e-07	8.34e-07	0	0	0	0
	UniRef90_B2UKL9	Ribosome-recycling factor	g__Akkermansia.s__Akkermansia_muciniphila	3.28e-06	3.59e-06	2.34e-06	3.5e-06	0	0	0	0
	UniRef90_B2UKM9	NO_NAME	g__Akkermansia.s__Akkermansia_muciniphila	6.9e-07	1.68e-06	4.33e-06	1.62e-06	0	0	0	0
	UniRef90_B2UKN1	DNA polymerase IV	g__Akkermansia.s__Akkermansia_muciniphila	4.14e-07	5.36e-07	0	5.5e-07	0	0	0	0
	UniRef90_B2UKN4	NO_NAME	g__Akkermansia.s__Akkermansia_muciniphila	3.22e-06	3.58e-06	3.2e-06	5.38e-06	0	0	0	0
	UniRef90_B2UKT4	Alanine--tRNA ligase	g__Akkermansia.s__Akkermansia_muciniphila	4.12e-07	6.67e-07	5.02e-07	6.14e-07	0	0	0	0
	UniRef90_B2UKT9	4-hydroxy-3-methylbut-2-en-1-yl diphosphate synthase (flavodoxin)	g__Akkermansia.s__Akkermansia_muciniphila	1.11e-06	1.75e-06	1.05e-06	2.01e-06	0	0	0	0
	UniRef90_B2UKV6	Chaperone protein DnaK	g__Akkermansia.s__Akkermansia_muciniphila	3.31e-05	3.15e-05	3.7e-05	3.64e-05	0	0	0	0
	UniRef90_B2UKV8	60 kDa chaperonin	g__Akkermansia.s__Akkermansia_muciniphila	1.51e-05	1.71e-05	1.93e-05	1.88e-05	0	0	0	0
	UniRef90_B2UKW8	Phosphoglycerate kinase	g__Akkermansia.s__Akkermansia_muciniphila	4.82e-06	4.96e-06	3.99e-06	4.89e-06	0	0	0	0
	UniRef90_B2UKY5	Malate dehydrogenase	g__Akkermansia.s__Akkermansia_muciniphila	1.1e-05	1.13e-05	9.8e-06	1.27e-05	0	0	0	0
	UniRef90_B2UKZ6	N-acetyl-gamma-glutamyl-phosphate reductase	g__Akkermansia.s__Akkermansia_muciniphila	1.57e-06	1.49e-06	1.45e-06	1.81e-06	0	0	0	0
	UniRef90_B2UKZ8	NO_NAME	g__Akkermansia.s__Akkermansia_muciniphila	3.36e-07	4.38e-07	3.21e-07	0	0	0	0	0
	UniRef90_B2UL12	Alpha-1,3-galactosidase A	g__Akkermansia.s__Akkermansia_muciniphila	0	2.03e-07	0	0	0	0	0	0
	UniRef90_B2UL21	50S ribosomal protein L25	g__Akkermansia.s__Akkermansia_muciniphila	1.83e-06	2.58e-06	3.17e-06	2.37e-06	0	0	0	0
	UniRef90_B2UL23	Imidazoleglycerol-phosphate dehydratase	g__Akkermansia.s__Akkermansia_muciniphila	9.3e-07	1.01e-06	8.46e-07	1.07e-06	0	0	0	0
	UniRef90_B2UL25	30S ribosomal protein S6	g__Akkermansia.s__Akkermansia_muciniphila	2.44e-06	2.8e-06	2.4e-06	2.76e-06	0	0	0	0
	UniRef90_B2UL32	Zinc transporter ZupT	g__Akkermansia.s__Akkermansia_muciniphila	4.34e-07	2.35e-07	2.81e-07	0	0	0	0	0
	UniRef90_B2UL54	50S ribosomal protein L17	g__Akkermansia.s__Akkermansia_muciniphila	1.48e-06	1.65e-06	2.72e-06	1.74e-06	0	0	0	0
	UniRef90_B2UL69	DNA ligase	g__Akkermansia.s__Akkermansia_muciniphila	7.62e-07	9.54e-07	1.02e-06	1.13e-06	0	0	0	0
	UniRef90_B2UL71	NO_NAME	g__Akkermansia.s__Akkermansia_muciniphila	3.66e-07	0	0	1.78e-06	0	0	0	0
	UniRef90_B2UL75	Glycosyl hydrolase family 109 protein 1	g__Akkermansia.s__Akkermansia_muciniphila	4.04e-06	5.2e-06	5.88e-06	3.61e-06	0	0	0	0
	UniRef90_B2UL92	Proline--tRNA ligase	g__Akkermansia.s__Akkermansia_muciniphila	0	0	3.03e-07	0	0	0	0	0
	UniRef90_B2UL94	YD repeat protein	g__Akkermansia.s__Akkermansia_muciniphila	2.23e-06	2.88e-06	1.78e-06	2.73e-06	0	0	0	0
	UniRef90_B2UL96	Glutaminase	g__Akkermansia.s__Akkermansia_muciniphila	4.94e-06	6.42e-06	6.61e-06	5.42e-06	0	0	0	0
	UniRef90_B2UL99	Peptide chain release factor 1	g__Akkermansia.s__Akkermansia_muciniphila	1.58e-06	1.42e-06	1.63e-06	1.53e-06	0	0	0	0
	UniRef90_B2ULA2	Diaminopimelate epimerase	g__Akkermansia.s__Akkermansia_muciniphila	3.41e-07	4.63e-07	2.46e-07	2.46e-07	0	0	0	0
	UniRef90_B2ULA4	NO_NAME	g__Akkermansia.s__Akkermansia_muciniphila	4.17e-07	1.25e-06	7.2e-07	1.44e-06	0	0	0	0
	UniRef90_B2ULA7	NO_NAME	g__Akkermansia.s__Akkermansia_muciniphila	0	0	0	3.94e-07	0	0	0	0
	UniRef90_B2ULB3	ABC-3 protein	g__Akkermansia.s__Akkermansia_muciniphila	3.04e-07	2.42e-07	0	0	0	0	0	0
	UniRef90_B2ULD1	PfkB domain protein	g__Akkermansia.s__Akkermansia_muciniphila	6.12e-07	5.6e-07	5.57e-07	7.43e-07	0	0	0	0
	UniRef90_B2ULD6	Serine/threonine protein kinase	g__Akkermansia.s__Akkermansia_muciniphila	2.27e-07	4.6e-07	3.44e-07	3.79e-07	0	0	0	0
	UniRef90_B2ULD9	NO_NAME	g__Akkermansia.s__Akkermansia_muciniphila	0	0	5.93e-07	0	0	0	0	0
	UniRef90_B2ULE2	DNA mismatch repair protein MutL	g__Akkermansia.s__Akkermansia_muciniphila	1.58e-07	2e-07	2.27e-07	0	0	0	0	0
	UniRef90_B2ULE7	Sucrose-6F-phosphate phosphohydrolase	g__Akkermansia.s__Akkermansia_muciniphila	3.59e-07	3.03e-07	4.29e-07	0	0	0	0	0
	UniRef90_B2ULH0	Tryptophan synthase alpha chain	g__Akkermansia.s__Akkermansia_muciniphila	2.46e-07	2.19e-07	0	0	0	0	0	0
	UniRef90_B2ULH4	50S ribosomal protein L36	g__Akkermansia.s__Akkermansia_muciniphila	0	3.86e-07	5.13e-07	6.8e-07	0	0	0	0
	UniRef90_B2ULI2	Ankyrin	g__Akkermansia.s__Akkermansia_muciniphila	1.29e-07	0	0	0	0	0	0	0
	UniRef90_B2ULJ1	50S ribosomal protein L20	g__Akkermansia.s__Akkermansia_muciniphila	3.82e-06	4.46e-06	4.08e-06	6.22e-06	0	0	0	0
	UniRef90_B2ULM9	Pyridinium-3,5-bisthiocarboxylic acid mononucleotide nickel insertion protein	g__Akkermansia.s__Akkermansia_muciniphila	5.3e-07	9.06e-07	6.44e-07	1.29e-06	0	0	0	0
	UniRef90_B2ULN5	NO_NAME	g__Akkermansia.s__Akkermansia_muciniphila	1.13e-06	1.55e-06	7.96e-07	0	0	0	0	0
	UniRef90_B2ULP4	GTP cyclohydrolase FolE2	g__Akkermansia.s__Akkermansia_muciniphila	3.56e-07	4.1e-07	3.52e-07	0	0	0	0	0
	UniRef90_B2ULP6	50S ribosomal protein L33	g__Akkermansia.s__Akkermansia_muciniphila	4.53e-06	3.79e-06	6.64e-06	6.16e-06	0	0	0	0
	UniRef90_B2ULQ2	NO_NAME	g__Akkermansia.s__Akkermansia_muciniphila	5.25e-05	0.000164044	0.000142545	0.000256426	0	0	0	0
	UniRef90_B2ULR3	Aspartate carbamoyltransferase	g__Akkermansia.s__Akkermansia_muciniphila	1.16e-06	1.3e-06	1.48e-06	1.4e-06	0	0	0	0
	UniRef90_B2ULR4	Bifunctional protein PyrR	g__Akkermansia.s__Akkermansia_muciniphila	1.22e-06	1.25e-06	1.5e-06	1.07e-06	0	0	0	0
	UniRef90_B2ULR7	FAD dependent oxidoreductase	g__Akkermansia.s__Akkermansia_muciniphila	2.11e-07	3.77e-07	0	3.85e-07	0	0	0	0
	UniRef90_B2ULU0	Tyrosine--tRNA ligase	g__Akkermansia.s__Akkermansia_muciniphila	6.06e-07	1.13e-06	8.95e-07	1.05e-06	0	0	0	0
	UniRef90_B2ULU1	NO_NAME	g__Akkermansia.s__Akkermansia_muciniphila	1.15e-05	1.08e-05	1.24e-05	1.61e-05	0	0	0	0
	UniRef90_B2ULU4	Binding-protein-dependent transport systems inner membrane component	g__Akkermansia.s__Akkermansia_muciniphila	3.96e-07	3.27e-07	3.52e-07	0	0	0	0	0
	UniRef90_B2ULV9	NO_NAME	g__Akkermansia.s__Akkermansia_muciniphila	1.41e-06	1.15e-06	1.17e-06	1.69e-06	0	0	0	0
	UniRef90_B2ULX0	CTP synthase	g__Akkermansia.s__Akkermansia_muciniphila	1.17e-06	1.56e-06	6.76e-07	9.03e-07	0	0	0	0
	UniRef90_B2ULY0	Acyl-[acyl-carrier-protein]--UDP-N-acetylglucosamine O-acyltransferase	g__Akkermansia.s__Akkermansia_muciniphila	1.63e-06	1.72e-06	1.08e-06	1.35e-06	0	0	0	0
	UniRef90_B2ULY3	NADH-quinone oxidoreductase subunit K	g__Akkermansia.s__Akkermansia_muciniphila	2.68e-06	3.33e-06	2.74e-06	1.52e-06	0	0	0	0
	UniRef90_B2ULZ0	NADH-quinone oxidoreductase subunit D	g__Akkermansia.s__Akkermansia_muciniphila	1.89e-06	2.28e-06	1.73e-06	2.2e-06	0	0	0	0
	UniRef90_B2ULZ9	Ribosomal protein S12 methylthiotransferase RimO	g__Akkermansia.s__Akkermansia_muciniphila	1.87e-07	3.24e-07	0	3.83e-07	0	0	0	0
	UniRef90_B2UM07	Carboxyl-terminal protease	g__Akkermansia.s__Akkermansia_muciniphila	6.71e-07	9.27e-07	7.11e-07	6.37e-07	0	0	0	0
	UniRef90_B2UM12	Polynucleotide adenylyltransferase/metal dependent phosphohydrolase	g__Akkermansia.s__Akkermansia_muciniphila	0	2.37e-07	0	0	0	0	0	0
	UniRef90_B2UM17	Bifunctional protein FolD	g__Akkermansia.s__Akkermansia_muciniphila	5.6e-07	7.58e-07	9.75e-07	6.13e-07	0	0	0	0
	UniRef90_B2UM23	30S ribosomal protein S20	g__Akkermansia.s__Akkermansia_muciniphila	4.23e-07	8.27e-07	8.54e-07	1.14e-06	0	0	0	0
	UniRef90_B2UM31	NO_NAME	g__Akkermansia.s__Akkermansia_muciniphila	3.01e-06	2.66e-06	3.31e-06	2.99e-06	0	0	0	0
	UniRef90_B2UM46	NO_NAME	g__Akkermansia.s__Akkermansia_muciniphila	1.72e-07	3.32e-07	0	0	0	0	0	0
	UniRef90_B2UM59	Extracellular solute-binding protein family 5	g__Akkermansia.s__Akkermansia_muciniphila	1.65e-07	0	0	0	0	0	0	0
	UniRef90_B2UM72	NO_NAME	g__Akkermansia.s__Akkermansia_muciniphila	4.13e-07	7.08e-07	3.46e-07	4.19e-07	0	0	0	0
	UniRef90_B2UM76	NO_NAME	g__Akkermansia.s__Akkermansia_muciniphila	7.36e-07	5.99e-07	0	0	0	0	0	0
	UniRef90_B2UM93	50S ribosomal protein L19	g__Akkermansia.s__Akkermansia_muciniphila	1.58e-06	1.27e-06	1.42e-06	1.13e-06	0	0	0	0
	UniRef90_B2UMA9	NO_NAME	g__Akkermansia.s__Akkermansia_muciniphila	3.94e-07	7.89e-07	3.93e-07	8.15e-07	0	0	0	0
	UniRef90_B2UMB8	NO_NAME	g__Akkermansia.s__Akkermansia_muciniphila	1.22e-06	1.59e-06	9.37e-07	9.39e-07	0	0	0	0
	UniRef90_B2UMC6	Peptide deformylase	g__Akkermansia.s__Akkermansia_muciniphila	1.54e-06	2.04e-06	1.82e-06	1.13e-06	0	0	0	0
	UniRef90_B2UMC7	L-threonine 3-dehydrogenase	g__Akkermansia.s__Akkermansia_muciniphila	1.83e-06	2.12e-06	1.41e-06	2.2e-06	0	0	0	0
	UniRef90_B2UMC8	NO_NAME	g__Akkermansia.s__Akkermansia_muciniphila	8.44e-07	7.89e-07	1.92e-06	8.91e-07	0	0	0	0
	UniRef90_B2UMD4	Sec-independent protein translocase protein TatA	g__Akkermansia.s__Akkermansia_muciniphila	2.01e-06	1.76e-06	2e-06	1.16e-06	0	0	0	0
	UniRef90_B2UMD8	tRNA (guanine-N(1)-)-methyltransferase	g__Akkermansia.s__Akkermansia_muciniphila	2.98e-07	0	0	0	0	0	0	0
	UniRef90_B2UMF1	4-hydroxy-tetrahydrodipicolinate reductase	g__Akkermansia.s__Akkermansia_muciniphila	3.08e-06	4.12e-06	3.04e-06	3.92e-06	0	0	0	0
	UniRef90_B2UMF9	Phosphate acyltransferase	g__Akkermansia.s__Akkermansia_muciniphila	7.21e-07	5.16e-07	8.03e-07	9.77e-07	0	0	0	0
	UniRef90_B2UMG0	50S ribosomal protein L32	g__Akkermansia.s__Akkermansia_muciniphila	1.48e-06	2.2e-06	1.18e-06	2.88e-06	0	0	0	0
	UniRef90_B2UMG1	NO_NAME	g__Akkermansia.s__Akkermansia_muciniphila	2.49e-06	2.29e-06	2.54e-06	2.31e-06	0	0	0	0
	UniRef90_B2UMG3	Threonylcarbamoyl-AMP synthase	g__Akkermansia.s__Akkermansia_muciniphila	6.75e-07	6.25e-07	3.56e-07	3.47e-07	0	0	0	0
	UniRef90_B2UMG5	30S ribosomal protein S16	g__Akkermansia.s__Akkermansia_muciniphila	5.62e-07	1.01e-06	9.35e-07	1.65e-06	0	0	0	0
	UniRef90_B2UMH5	Succinate--CoA ligase [ADP-forming] subunit beta	g__Akkermansia.s__Akkermansia_muciniphila	2.66e-06	2.52e-06	2.41e-06	2.25e-06	0	0	0	0
	UniRef90_B2UMI4	Outer membrane autotransporter barrel domain protein	g__Akkermansia.s__Akkermansia_muciniphila	6.57e-07	4.78e-07	4.82e-07	6.03e-07	0	0	0	0
	UniRef90_B2UMI5	Outer membrane autotransporter barrel domain protein	g__Akkermansia.s__Akkermansia_muciniphila	2.05e-06	1.13e-06	1.59e-06	2.17e-06	0	0	0	0
	UniRef90_B2UMJ1	NO_NAME	g__Akkermansia.s__Akkermansia_muciniphila	0	0	1.7e-06	1.45e-06	0	0	0	0
	UniRef90_B2UMM1	Peptidase M20	g__Akkermansia.s__Akkermansia_muciniphila	5.56e-07	5.48e-07	0	6.06e-07	0	0	0	0
	UniRef90_B2UMN1	Non-specific serine/threonine protein kinase	g__Akkermansia.s__Akkermansia_muciniphila	3.26e-06	4.23e-06	2.79e-06	4.23e-06	0	0	0	0
	UniRef90_B2UMN9	von Willebrand factor type A	g__Akkermansia.s__Akkermansia_muciniphila	1e-06	1.38e-06	1.41e-06	1.41e-06	0	0	0	0
	UniRef90_B2UMP4	Glutamyl-tRNA(Gln) amidotransferase subunit A	g__Akkermansia.s__Akkermansia_muciniphila	9.2e-07	9.73e-07	8.94e-07	9.18e-07	0	0	0	0
	UniRef90_B2UMP5	Aspartyl/glutamyl-tRNA(Asn/Gln) amidotransferase subunit C	g__Akkermansia.s__Akkermansia_muciniphila	2.92e-07	3.17e-07	0	4.21e-07	0	0	0	0
	UniRef90_B2UMP8	NO_NAME	g__Akkermansia.s__Akkermansia_muciniphila	3.57e-07	5.9e-07	3.9e-07	6.46e-07	0	0	0	0
	UniRef90_B2UMQ9	Tyrosine recombinase XerC	g__Akkermansia.s__Akkermansia_muciniphila	1.93e-07	5.03e-07	4.72e-07	0	0	0	0	0
	UniRef90_B2UMS9	50S ribosomal protein L14	g__Akkermansia.s__Akkermansia_muciniphila	1.92e-06	3.16e-06	2.77e-06	1.16e-06	0	0	0	0
	UniRef90_B2UMT2	50S ribosomal protein L16	g__Akkermansia.s__Akkermansia_muciniphila	1.38e-06	3.94e-06	2.98e-06	2.91e-06	0	0	0	0
	UniRef90_B2UMT3	30S ribosomal protein S3	g__Akkermansia.s__Akkermansia_muciniphila	1.27e-06	3.23e-06	2.47e-06	1.74e-06	0	0	0	0
	UniRef90_B2UMT4	50S ribosomal protein L22	g__Akkermansia.s__Akkermansia_muciniphila	1.58e-06	3.26e-06	2.78e-06	2.08e-06	0	0	0	0
	UniRef90_B2UMT6	30S ribosomal protein S19	g__Akkermansia.s__Akkermansia_muciniphila	9.85e-07	2.84e-06	3.19e-06	2.79e-06	0	0	0	0
	UniRef90_B2UMT7	50S ribosomal protein L2	g__Akkermansia.s__Akkermansia_muciniphila	1.61e-06	2.07e-06	2.57e-06	1.74e-06	0	0	0	0
	UniRef90_B2UMT8	50S ribosomal protein L23	g__Akkermansia.s__Akkermansia_muciniphila	1.97e-06	1.32e-06	2.62e-06	3.64e-06	0	0	0	0
	UniRef90_B2UMU0	50S ribosomal protein L3	g__Akkermansia.s__Akkermansia_muciniphila	1.11e-06	8.33e-07	1.39e-06	1.37e-06	0	0	0	0
	UniRef90_B2UMU1	30S ribosomal protein S10	g__Akkermansia.s__Akkermansia_muciniphila	1.16e-06	1.54e-06	2.65e-06	2.1e-06	0	0	0	0
	UniRef90_B2UMU3	30S ribosomal protein S7	g__Akkermansia.s__Akkermansia_muciniphila	1.6e-06	1.65e-06	1.38e-06	2.31e-06	0	0	0	0
	UniRef90_B2UMU4	30S ribosomal protein S12	g__Akkermansia.s__Akkermansia_muciniphila	9.28e-07	7.82e-07	1.33e-06	1.38e-06	0	0	0	0
	UniRef90_B2UMU5	2,3-bisphosphoglycerate-independent phosphoglycerate mutase	g__Akkermansia.s__Akkermansia_muciniphila	1.02e-06	1.55e-06	1.58e-06	1.21e-06	0	0	0	0
	UniRef90_B2UMU6	Thioesterase superfamily protein	g__Akkermansia.s__Akkermansia_muciniphila	4.04e-07	8.75e-07	1.94e-07	4.31e-07	0	0	0	0
	UniRef90_B2UMV0	Exodeoxyribonuclease 7 small subunit	g__Akkermansia.s__Akkermansia_muciniphila	8.62e-07	3.73e-07	1.36e-06	9.91e-07	0	0	0	0
	UniRef90_B2UMV5	GTPase Der	g__Akkermansia.s__Akkermansia_muciniphila	5.94e-07	8.15e-07	6.81e-07	9.08e-07	0	0	0	0
	UniRef90_B2UMX4	NO_NAME	g__Akkermansia.s__Akkermansia_muciniphila	2.77e-07	4.72e-07	0	4.45e-07	0	0	0	0
	UniRef90_B2UMY1	ATP-dependent zinc metalloprotease FtsH	g__Akkermansia.s__Akkermansia_muciniphila	5.51e-07	5.21e-07	7.38e-07	0	0	0	0	0
	UniRef90_B2UMY9	NO_NAME	g__Akkermansia.s__Akkermansia_muciniphila	2.66e-06	2.04e-06	1.58e-06	3.83e-06	0	0	0	0
	UniRef90_B2UMZ2	NO_NAME	g__Akkermansia.s__Akkermansia_muciniphila	0	0	3.58e-07	2.67e-07	0	0	0	0
	UniRef90_B2UMZ3	NO_NAME	g__Akkermansia.s__Akkermansia_muciniphila	9.82e-07	1.43e-06	0	1.93e-06	0	0	0	0
	UniRef90_B2UMZ4	ABC transporter related	g__Akkermansia.s__Akkermansia_muciniphila	2.45e-07	3.66e-07	2.73e-07	3.2e-07	0	0	0	0
	UniRef90_B2UMZ6	Short-chain dehydrogenase/reductase SDR	g__Akkermansia.s__Akkermansia_muciniphila	4.36e-07	7.18e-07	3.89e-07	0	0	0	0	0
	UniRef90_B2UN12	Antibiotic biosynthesis monooxygenase	g__Akkermansia.s__Akkermansia_muciniphila	3.31e-07	2.24e-07	3.58e-07	0	0	0	0	0
	UniRef90_B2UN13	Carboxymuconolactone decarboxylase	g__Akkermansia.s__Akkermansia_muciniphila	2.35e-07	0	2.79e-07	0	0	0	0	0
	UniRef90_B2UN18	NO_NAME	g__Akkermansia.s__Akkermansia_muciniphila	4.28e-07	0	3.96e-07	8.29e-07	0	0	0	0
	UniRef90_B2UN29	Glucosamine-6-phosphate deaminase	g__Akkermansia.s__Akkermansia_muciniphila	7.01e-06	5.86e-06	4.3e-06	6.01e-06	0	0	0	0
	UniRef90_B2UN48	RNA polymerase, sigma-24 subunit, ECF subfamily	g__Akkermansia.s__Akkermansia_muciniphila	9.19e-07	1.15e-06	9.39e-07	1.42e-06	0	0	0	0
	UniRef90_B2UN54	Oligopeptide/dipeptide ABC transporter, ATPase subunit	g__Akkermansia.s__Akkermansia_muciniphila	2.91e-07	2.04e-07	5.18e-07	0	0	0	0	0
	UniRef90_B2UN63	Formate--tetrahydrofolate ligase	g__Akkermansia.s__Akkermansia_muciniphila	1.53e-06	1.68e-06	1.47e-06	1.59e-06	0	0	0	0
	UniRef90_B2UN91	Glutamate--tRNA ligase	g__Akkermansia.s__Akkermansia_muciniphila	3.91e-07	5.79e-07	6.2e-07	6e-07	0	0	0	0
	UniRef90_B2UN96	NO_NAME	g__Akkermansia.s__Akkermansia_muciniphila	5.67e-07	4.36e-07	5.79e-07	0	0	0	0	0
	UniRef90_B2UN97	3-phosphoshikimate 1-carboxyvinyltransferase	g__Akkermansia.s__Akkermansia_muciniphila	1.69e-07	0	3.36e-07	5.23e-07	0	0	0	0
	UniRef90_B2UNA1	DNA-directed DNA polymerase	g__Akkermansia.s__Akkermansia_muciniphila	4.04e-07	4.38e-07	4.55e-07	6.15e-07	0	0	0	0
	UniRef90_B2UNA2	Dihydroorotate dehydrogenase (quinone)	g__Akkermansia.s__Akkermansia_muciniphila	7.74e-07	5.89e-07	8.52e-07	7.26e-07	0	0	0	0
	UniRef90_B2UNA9	Polyribonucleotide nucleotidyltransferase	g__Akkermansia.s__Akkermansia_muciniphila	1.38e-06	2.18e-06	2.29e-06	2.27e-06	0	0	0	0
	UniRef90_B2UNB0	30S ribosomal protein S15	g__Akkermansia.s__Akkermansia_muciniphila	7.2e-06	9.05e-06	7.56e-06	1.48e-05	0	0	0	0
	UniRef90_B2UNB6	tRNA pseudouridine synthase A	g__Akkermansia.s__Akkermansia_muciniphila	6.17e-07	5.52e-07	5.74e-07	5.95e-07	0	0	0	0
	UniRef90_B2UNC5	ATP-dependent dethiobiotin synthetase BioD	g__Akkermansia.s__Akkermansia_muciniphila	6.2e-07	4.59e-07	2.44e-07	3.25e-07	0	0	0	0
	UniRef90_B2UND0	Pantothenate synthetase	g__Akkermansia.s__Akkermansia_muciniphila	8.09e-07	1.01e-06	1.11e-06	1.59e-06	0	0	0	0
	UniRef90_B2UND7	NO_NAME	g__Akkermansia.s__Akkermansia_muciniphila	2.56e-07	1.55e-06	4.52e-07	0	0	0	0	0
	UniRef90_B2UNE0	Phosphoheptose isomerase	g__Akkermansia.s__Akkermansia_muciniphila	4.19e-07	1.08e-06	6.98e-07	8.05e-07	0	0	0	0
	UniRef90_B2UNE2	30S ribosomal protein S21	g__Akkermansia.s__Akkermansia_muciniphila	3.22e-06	2.12e-06	2.06e-06	4.11e-06	0	0	0	0
	UniRef90_B2UNE5	General substrate transporter	g__Akkermansia.s__Akkermansia_muciniphila	2.37e-06	3.98e-06	3.82e-06	3.18e-06	0	0	0	0
	UniRef90_B2UNF0	Transcription antitermination protein NusB	g__Akkermansia.s__Akkermansia_muciniphila	3.52e-07	4.19e-07	4.59e-07	6.77e-07	0	0	0	0
	UniRef90_B2UNG3	30S ribosomal protein S4	g__Akkermansia.s__Akkermansia_muciniphila	1.81e-06	2.26e-06	3.6e-06	2.97e-06	0	0	0	0
	UniRef90_B2UNG5	30S ribosomal protein S13	g__Akkermansia.s__Akkermansia_muciniphila	2.67e-06	2.51e-06	4.09e-06	4.35e-06	0	0	0	0
	UniRef90_B2UNH4	Glycine dehydrogenase (decarboxylating)	g__Akkermansia.s__Akkermansia_muciniphila	8.43e-07	9.4e-07	7.4e-07	1.14e-06	0	0	0	0
	UniRef90_B2UNI2	DoxX family protein	g__Akkermansia.s__Akkermansia_muciniphila	3.1e-06	3.35e-06	3.57e-06	5.32e-06	0	0	0	0
	UniRef90_B2UNJ0	NO_NAME	g__Akkermansia.s__Akkermansia_muciniphila	2.59e-06	1.91e-06	1.41e-06	2.3e-06	0	0	0	0
	UniRef90_B2UNJ5	Chorismate synthase	g__Akkermansia.s__Akkermansia_muciniphila	1.88e-06	2.08e-06	1.03e-06	2.07e-06	0	0	0	0
	UniRef90_B2UNK2	NO_NAME	g__Akkermansia.s__Akkermansia_muciniphila	4.52e-06	4.04e-06	4.15e-06	4.88e-06	0	0	0	0
	UniRef90_B2UNP4	N-acylglucosamine 2-epimerase	g__Akkermansia.s__Akkermansia_muciniphila	1.17e-06	1.38e-06	1.71e-06	1.36e-06	0	0	0	0
	UniRef90_B2UNT1	NO_NAME	g__Akkermansia.s__Akkermansia_muciniphila	9.88e-07	9.27e-07	4.75e-07	6.89e-07	0	0	0	0
	UniRef90_B2UNT2	Squalene-hopene cyclase-like protein	g__Akkermansia.s__Akkermansia_muciniphila	5e-07	6.92e-07	4.48e-07	6.62e-07	0	0	0	0
	UniRef90_B2UNT9	Phosphopantothenate--cysteine ligase	g__Akkermansia.s__Akkermansia_muciniphila	5.78e-07	3.98e-07	7.57e-07	0	0	0	0	0
	UniRef90_B2UNU1	NO_NAME	g__Akkermansia.s__Akkermansia_muciniphila	1.59e-06	1.88e-06	1.44e-06	1.37e-06	0	0	0	0
	UniRef90_B2UNU4	NO_NAME	g__Akkermansia.s__Akkermansia_muciniphila	4.58e-06	4.92e-06	4.65e-06	5.05e-06	0	0	0	0
	UniRef90_B2UNU8	Alpha-1,3-galactosidase B	g__Akkermansia.s__Akkermansia_muciniphila	7.07e-07	1.09e-06	5.99e-07	5.85e-07	0	0	0	0
	UniRef90_B2UNV3	50S ribosomal protein L27	g__Akkermansia.s__Akkermansia_muciniphila	1.18e-06	1.78e-06	4.81e-07	1.59e-06	0	0	0	0
	UniRef90_B2UNV8	NO_NAME	g__Akkermansia.s__Akkermansia_muciniphila	0	4.77e-07	0	0	0	0	0	0
	UniRef90_B2UNW0	Biotin synthase	g__Akkermansia.s__Akkermansia_muciniphila	1.98e-07	3.31e-07	9.56e-07	0	0	0	0	0
	UniRef90_B2UNX5	ATP synthase gamma chain	g__Akkermansia.s__Akkermansia_muciniphila	1.5e-06	2.32e-06	1.38e-06	1.73e-06	0	0	0	0
	UniRef90_B2UNX8	ATP synthase subunit b	g__Akkermansia.s__Akkermansia_muciniphila	1.85e-06	2.09e-06	1.8e-06	1.1e-06	0	0	0	0
	UniRef90_B2UNX9	H+transporting two-sector ATPase C subunit	g__Akkermansia.s__Akkermansia_muciniphila	6.19e-06	7.35e-06	7.57e-06	9.48e-06	0	0	0	0
	UniRef90_B2UNY8	NO_NAME	g__Akkermansia.s__Akkermansia_muciniphila	1.02e-06	1.08e-06	0	1.39e-06	0	0	0	0
	UniRef90_B2UP00	Phosphoribosylaminoimidazole-succinocarboxamide synthase	g__Akkermansia.s__Akkermansia_muciniphila	1.08e-06	1.04e-06	1.02e-06	1.01e-06	0	0	0	0
	UniRef90_B2UP01	NO_NAME	g__Akkermansia.s__Akkermansia_muciniphila	9.7e-07	5.65e-07	4.3e-07	9.89e-07	0	0	0	0
	UniRef90_B2UP25	30S ribosomal protein S14	g__Akkermansia.s__Akkermansia_muciniphila	1.64e-07	1.05e-06	5.74e-07	9.45e-07	0	0	0	0
	UniRef90_B2UP33	NO_NAME	g__Akkermansia.s__Akkermansia_muciniphila	6.59e-07	4.16e-07	3.95e-07	4.58e-07	0	0	0	0
	UniRef90_B2UP51	Transcriptional regulator, BadM/Rrf2 family	g__Akkermansia.s__Akkermansia_muciniphila	2.56e-07	9.94e-07	5.04e-07	0	0	0	0	0
	UniRef90_B2UP55	Hydroxyethylthiazole kinase	g__Akkermansia.s__Akkermansia_muciniphila	6.47e-07	1.21e-06	5.91e-07	7.45e-07	0	0	0	0
	UniRef90_B2UP58	Beta-N-acetylhexosaminidase	g__Akkermansia.s__Akkermansia_muciniphila	7.67e-07	1.42e-06	7.53e-07	1.39e-06	0	0	0	0
	UniRef90_B2UP95	NO_NAME	g__Akkermansia.s__Akkermansia_muciniphila	3.24e-05	2.91e-05	3.98e-05	3.61e-05	0	0	0	0
	UniRef90_B2UPA8	Catalase	g__Akkermansia.s__Akkermansia_muciniphila	1.45e-05	1.96e-05	1.62e-05	1.67e-05	0	0	0	0
	UniRef90_B2UPC5	Sulfatase	g__Akkermansia.s__Akkermansia_muciniphila	3.5e-07	3.91e-07	5.05e-07	4.74e-07	0	0	0	0
	UniRef90_B2UPD4	NO_NAME	g__Akkermansia.s__Akkermansia_muciniphila	0	7.91e-07	0	0	0	0	0	0
	UniRef90_B2UPD9	Entericidin EcnAB	g__Akkermansia.s__Akkermansia_muciniphila	4.42e-07	1.69e-06	6.41e-07	1.28e-06	0	0	0	0
	UniRef90_B2UPE4	Outer membrane autotransporter barrel domain protein	g__Akkermansia.s__Akkermansia_muciniphila	4.95e-07	7.21e-07	5.86e-07	8.01e-07	0	0	0	0
	UniRef90_B2UPF7	NO_NAME	g__Akkermansia.s__Akkermansia_muciniphila	1.48e-06	8.43e-07	9.58e-07	1.34e-06	0	0	0	0
	UniRef90_B2UPG6	NO_NAME	g__Akkermansia.s__Akkermansia_muciniphila	0	2.85e-07	0	5.03e-07	0	0	0	0
	UniRef90_B2UPH4	NO_NAME	g__Akkermansia.s__Akkermansia_muciniphila	6.44e-07	2.74e-07	2.64e-07	7.06e-07	0	0	0	0
	UniRef90_B2UPH7	NO_NAME	g__Akkermansia.s__Akkermansia_muciniphila	0	0	0	3.47e-07	0	0	0	0
	UniRef90_B2UPI5	Exo-alpha-sialidase	g__Akkermansia.s__Akkermansia_muciniphila	2.01e-06	1.98e-06	1.49e-06	1.83e-06	0	0	0	0
	UniRef90_B2UPI9	Holliday junction ATP-dependent DNA helicase RuvB	g__Akkermansia.s__Akkermansia_muciniphila	9.97e-07	7.32e-07	5.36e-07	1.36e-06	0	0	0	0
	UniRef90_B2UPK2	tRNA dimethylallyltransferase	g__Akkermansia.s__Akkermansia_muciniphila	2.94e-07	3.58e-07	0	0	0	0	0	0
	UniRef90_B2UPK4	tRNA-specific 2-thiouridylase MnmA	g__Akkermansia.s__Akkermansia_muciniphila	0	3.12e-07	0	0	0	0	0	0
	UniRef90_B2UPK5	tRNA modification GTPase MnmE	g__Akkermansia.s__Akkermansia_muciniphila	0	2.45e-07	3.07e-07	0	0	0	0	0
	UniRef90_B2UPN0	NO_NAME	g__Akkermansia.s__Akkermansia_muciniphila	2.23e-06	1.92e-06	4.36e-06	2.96e-06	0	0	0	0
	UniRef90_B2UPN4	Methionyl-tRNA synthetase	g__Akkermansia.s__Akkermansia_muciniphila	1.67e-07	2.61e-07	2.86e-07	3.81e-07	0	0	0	0
	UniRef90_B2UPN5	2-succinyl-5-enolpyruvyl-6-hydroxy-3-cyclohexene-1-carboxylate synthase	g__Akkermansia.s__Akkermansia_muciniphila	3.54e-07	0	3.45e-07	2.8e-07	0	0	0	0
	UniRef90_B2UPN6	NO_NAME	g__Akkermansia.s__Akkermansia_muciniphila	9.93e-07	1.53e-06	9.28e-07	9.06e-07	0	0	0	0
	UniRef90_B2UPP6	Serine--tRNA ligase	g__Akkermansia.s__Akkermansia_muciniphila	1.31e-06	1.28e-06	1.34e-06	8.15e-07	0	0	0	0
	UniRef90_B2UPP7	Alcohol dehydrogenase zinc-binding domain protein	g__Akkermansia.s__Akkermansia_muciniphila	2.78e-06	2.9e-06	2.33e-06	3.58e-06	0	0	0	0
	UniRef90_B2UPQ2	Peptidyl-tRNA hydrolase	g__Akkermansia.s__Akkermansia_muciniphila	6.74e-07	4.85e-07	9.24e-07	1.04e-06	0	0	0	0
	UniRef90_B2UPR4	NO_NAME	g__Akkermansia.s__Akkermansia_muciniphila	4.57e-06	4.79e-06	6.39e-06	5.27e-06	0	0	0	0
	UniRef90_B2UPR9	Histidinol-phosphate aminotransferase	g__Akkermansia.s__Akkermansia_muciniphila	1.48e-06	1.43e-06	1.47e-06	1.66e-06	0	0	0	0
	UniRef90_B2UPT6	NADH-quinone oxidoreductase subunit B	g__Akkermansia.s__Akkermansia_muciniphila	3.34e-06	2.43e-06	3.13e-06	2.96e-06	0	0	0	0
	UniRef90_B2UPU4	NO_NAME	g__Akkermansia.s__Akkermansia_muciniphila	5.28e-06	6.95e-06	2.21e-06	2.26e-06	0	0	0	0
	UniRef90_B2UPU9	NO_NAME	g__Akkermansia.s__Akkermansia_muciniphila	8.29e-06	1.71e-05	1.16e-05	1.64e-05	0	0	0	0
	UniRef90_B2UPV3	TfoX domain protein	g__Akkermansia.s__Akkermansia_muciniphila	0	4.05e-07	3.08e-07	0	0	0	0	0
	UniRef90_B2UPW8	3-isopropylmalate dehydratase large subunit	g__Akkermansia.s__Akkermansia_muciniphila	3.24e-06	3.89e-06	3.19e-06	4.32e-06	0	0	0	0
	UniRef90_B2UPY4	OmpA/MotB domain protein	g__Akkermansia.s__Akkermansia_muciniphila	1.66e-06	1.51e-06	1.29e-06	1.3e-06	0	0	0	0
	UniRef90_B2UPZ0	NO_NAME	g__Akkermansia.s__Akkermansia_muciniphila	2.01e-07	0	0	3.53e-07	0	0	0	0
	UniRef90_B2UPZ6	NO_NAME	g__Akkermansia.s__Akkermansia_muciniphila	2.29e-06	2.45e-06	3e-06	1.55e-06	0	0	0	0
	UniRef90_B2UQ10	Transcription termination factor Rho	g__Akkermansia.s__Akkermansia_muciniphila	6.61e-07	7.27e-07	7.34e-07	9.24e-07	0	0	0	0
	UniRef90_B2UQ11	Probable transcriptional regulatory protein Amuc_0709	g__Akkermansia.s__Akkermansia_muciniphila	3.19e-06	3.59e-06	2.77e-06	2.79e-06	0	0	0	0
	UniRef90_B2UQ27	Methylated-DNA--protein-cysteine methyltransferase	g__Akkermansia.s__Akkermansia_muciniphila	5.06e-07	4.38e-07	3.82e-07	7.67e-07	0	0	0	0
	UniRef90_B2UQ30	GTPase Obg	g__Akkermansia.s__Akkermansia_muciniphila	1.41e-06	2.18e-06	1.84e-06	1.07e-06	0	0	0	0
	UniRef90_B2UQ35	NO_NAME	g__Akkermansia.s__Akkermansia_muciniphila	2.54e-07	0	0	0	0	0	0	0
	UniRef90_B2UQ44	NO_NAME	g__Akkermansia.s__Akkermansia_muciniphila	4.19e-07	1.21e-06	8.54e-07	8.04e-07	0	0	0	0
	UniRef90_B2UQ64	NO_NAME	g__Akkermansia.s__Akkermansia_muciniphila	0	0	0	1.04e-06	0	0	0	0
	UniRef90_B2UQ65	NO_NAME	g__Akkermansia.s__Akkermansia_muciniphila	8.9e-07	2.86e-06	2.5e-06	7.32e-07	0	0	0	0
	UniRef90_B2UQ71	Beta-galactosidase	g__Akkermansia.s__Akkermansia_muciniphila	1.99e-06	2.32e-06	1.76e-06	2.32e-06	0	0	0	0
	UniRef90_B2UQ72	2,3-bisphosphoglycerate-dependent phosphoglycerate mutase	g__Akkermansia.s__Akkermansia_muciniphila	4.8e-07	2.26e-07	6e-07	6.26e-07	0	0	0	0
	UniRef90_B2UQ83	NO_NAME	g__Akkermansia.s__Akkermansia_muciniphila	0	3.86e-07	3.42e-07	0	0	0	0	0
	UniRef90_B2UQ88	NO_NAME	g__Akkermansia.s__Akkermansia_muciniphila	7.89e-07	8.85e-07	1e-06	1.64e-06	0	0	0	0
	UniRef90_B2UQ89	O-acetylhomoserine/O-acetylserine sulfhydrylase	g__Akkermansia.s__Akkermansia_muciniphila	2.63e-07	0	3.98e-07	0	0	0	0	0
	UniRef90_B2UQ92	NO_NAME	g__Akkermansia.s__Akkermansia_muciniphila	1.27e-06	1.52e-06	1.02e-06	1.16e-06	0	0	0	0
	UniRef90_B2UQA2	Imidazole glycerol phosphate synthase subunit HisF	g__Akkermansia.s__Akkermansia_muciniphila	4.14e-07	7.99e-07	2.66e-07	0	0	0	0	0
	UniRef90_B2UQB8	ErfK/YbiS/YcfS/YnhG family protein	g__Akkermansia.s__Akkermansia_muciniphila	1.3e-06	9.31e-07	1.05e-06	1.25e-06	0	0	0	0
	UniRef90_B2UQC4	NO_NAME	g__Akkermansia.s__Akkermansia_muciniphila	9.03e-07	8.81e-07	1.19e-06	8.69e-07	0	0	0	0
	UniRef90_B2UQD1	Cupin 2 conserved barrel domain protein	g__Akkermansia.s__Akkermansia_muciniphila	1.66e-07	5.57e-07	3.31e-07	4.41e-07	0	0	0	0
	UniRef90_B2UQD6	Transcriptional repressor NrdR	g__Akkermansia.s__Akkermansia_muciniphila	0	1.65e-07	3.87e-07	0	0	0	0	0
	UniRef90_B2UQE2	Enolase	g__Akkermansia.s__Akkermansia_muciniphila	6.44e-07	7.14e-07	5.31e-07	0	0	0	0	0
	UniRef90_B2UQE3	Probable endonuclease 4	g__Akkermansia.s__Akkermansia_muciniphila	2.53e-07	0	2.73e-07	0	0	0	0	0
	UniRef90_B2UQE7	tRNA-2-methylthio-N(6)-dimethylallyladenosine synthase	g__Akkermansia.s__Akkermansia_muciniphila	0	0	2.66e-07	0	0	0	0	0
	UniRef90_B2UQF0	NO_NAME	g__Akkermansia.s__Akkermansia_muciniphila	9.94e-07	1.29e-06	6.94e-07	1.29e-06	0	0	0	0
	UniRef90_B2UQF7	Anion transporter	g__Akkermansia.s__Akkermansia_muciniphila	1.25e-06	1.96e-06	1.8e-06	1.38e-06	0	0	0	0
	UniRef90_B2UQG6	Beta-N-acetylhexosaminidase	g__Akkermansia.s__Akkermansia_muciniphila	3.76e-07	7.27e-07	6.14e-07	3.9e-07	0	0	0	0
	UniRef90_B2UQH6	Beta-lactamase domain protein	g__Akkermansia.s__Akkermansia_muciniphila	5.13e-07	3.28e-07	4.37e-07	4.38e-07	0	0	0	0
	UniRef90_B2UQI3	Dihydrolipoamide acetyltransferase component of pyruvate dehydrogenase complex	g__Akkermansia.s__Akkermansia_muciniphila	4.39e-06	4.26e-06	3.68e-06	4.56e-06	0	0	0	0
	UniRef90_B2UQK3	Multifunctional fusion protein	g__Akkermansia.s__Akkermansia_muciniphila	2.63e-06	2.8e-06	3.44e-06	2.95e-06	0	0	0	0
	UniRef90_B2UQL7	Glycosyl hydrolase family 109 protein 2	g__Akkermansia.s__Akkermansia_muciniphila	2.68e-06	4.47e-06	3.51e-06	1.53e-06	0	0	0	0
	UniRef90_B2UQM0	Probable endolytic peptidoglycan transglycosylase RlpA	g__Akkermansia.s__Akkermansia_muciniphila	2.86e-06	2.02e-06	1.55e-06	1.24e-06	0	0	0	0
	UniRef90_B2UQM2	50S ribosomal protein L24	g__Akkermansia.s__Akkermansia_muciniphila	1.26e-06	2.38e-06	1.76e-06	1.41e-06	0	0	0	0
	UniRef90_B2UQM5	50S ribosomal protein L6	g__Akkermansia.s__Akkermansia_muciniphila	1.55e-06	2.01e-06	2.03e-06	2.18e-06	0	0	0	0
	UniRef90_B2UQM8	50S ribosomal protein L15	g__Akkermansia.s__Akkermansia_muciniphila	2.29e-06	2.35e-06	2.82e-06	2.3e-06	0	0	0	0
	UniRef90_B2UQP1	NO_NAME	g__Akkermansia.s__Akkermansia_muciniphila	0	2.83e-07	2.71e-07	0	0	0	0	0
	UniRef90_B2UQQ1	NO_NAME	g__Akkermansia.s__Akkermansia_muciniphila	3.02e-06	2.18e-06	3.21e-06	4.33e-06	0	0	0	0
	UniRef90_B2UQQ2	Ribosome-binding factor A	g__Akkermansia.s__Akkermansia_muciniphila	4.94e-06	4.1e-06	4.62e-06	6.78e-06	0	0	0	0
	UniRef90_B2UQQ6	dITP/XTP pyrophosphatase	g__Akkermansia.s__Akkermansia_muciniphila	2.64e-07	0	0	0	0	0	0	0
	UniRef90_B2UQR1	NO_NAME	g__Akkermansia.s__Akkermansia_muciniphila	7.26e-07	1.2e-06	9.07e-07	2.12e-06	0	0	0	0
	UniRef90_B2UQS1	Type III pantothenate kinase	g__Akkermansia.s__Akkermansia_muciniphila	0	2.12e-07	0	4.23e-07	0	0	0	0
	UniRef90_B2UQS2	Acyl carrier protein	g__Akkermansia.s__Akkermansia_muciniphila	9.57e-06	1.22e-05	1.08e-05	1.7e-05	0	0	0	0
	UniRef90_B2UQS5	D-aminoacyl-tRNA deacylase	g__Akkermansia.s__Akkermansia_muciniphila	4.24e-07	4.59e-07	7.93e-07	4.88e-07	0	0	0	0
	UniRef90_B2UQS7	YD repeat protein	g__Akkermansia.s__Akkermansia_muciniphila	1.31e-06	1.38e-06	8.2e-07	1.29e-06	0	0	0	0
	UniRef90_B2UQT2	TatD-related deoxyribonuclease	g__Akkermansia.s__Akkermansia_muciniphila	1.32e-06	2.48e-06	1.71e-06	8.3e-07	0	0	0	0
	UniRef90_B2UQU3	Short-chain dehydrogenase/reductase SDR	g__Akkermansia.s__Akkermansia_muciniphila	0	3.17e-07	0	0	0	0	0	0
	UniRef90_B2UQW5	NO_NAME	g__Akkermansia.s__Akkermansia_muciniphila	2.26e-07	3.86e-07	0	0	0	0	0	0
	UniRef90_B2UQW9	NO_NAME	g__Akkermansia.s__Akkermansia_muciniphila	1.33e-06	5.43e-07	1.08e-06	3.79e-06	0	0	0	0
	UniRef90_B2UQX9	NO_NAME	g__Akkermansia.s__Akkermansia_muciniphila	5.15e-07	7.47e-07	7.44e-07	0	0	0	0	0
	UniRef90_B2UQY1	DNA-directed RNA polymerase subunit beta&apos	g__Akkermansia.s__Akkermansia_muciniphila	1.3e-06	2.16e-06	1.78e-06	1.63e-06	0	0	0	0
	UniRef90_B2UQY3	50S ribosomal protein L7/L12	g__Akkermansia.s__Akkermansia_muciniphila	4.08e-06	5e-06	7.52e-06	6.4e-06	0	0	0	0
	UniRef90_B2UQY6	50S ribosomal protein L11	g__Akkermansia.s__Akkermansia_muciniphila	2.54e-06	2.19e-06	3.23e-06	3.17e-06	0	0	0	0
	UniRef90_B2UQY9	Elongation factor Tu	g__Akkermansia.s__Akkermansia_muciniphila	9.22e-06	9.82e-06	1.16e-05	1.14e-05	0	0	0	0
	UniRef90_B2UQZ3	Trigger factor	g__Akkermansia.s__Akkermansia_muciniphila	6.6e-07	6.31e-07	9.14e-07	1.14e-06	0	0	0	0
	UniRef90_B2UR09	S-adenosylmethionine synthase	g__Akkermansia.s__Akkermansia_muciniphila	0	0	2.7e-07	0	0	0	0	0
	UniRef90_B2UR14	NO_NAME	g__Akkermansia.s__Akkermansia_muciniphila	0	0	2.54e-07	0	0	0	0	0
	UniRef90_B2UR17	Glycosyltransferase-like protein	g__Akkermansia.s__Akkermansia_muciniphila	2.28e-07	2.78e-07	0	0	0	0	0	0
	UniRef90_B2UR37	Transcription termination factor Rho	g__Akkermansia.s__Akkermansia_muciniphila	6.04e-07	7.07e-07	5.12e-07	7.73e-07	0	0	0	0
	UniRef90_B2UR41	NO_NAME	g__Akkermansia.s__Akkermansia_muciniphila	6.7e-06	5.92e-06	5.66e-06	6.04e-06	0	0	0	0
	UniRef90_B2UR52	Dihydroxy-acid dehydratase	g__Akkermansia.s__Akkermansia_muciniphila	8.39e-07	7.91e-07	6.48e-07	1.02e-06	0	0	0	0
	UniRef90_B2UR53	NO_NAME	g__Akkermansia.s__Akkermansia_muciniphila	0	3.22e-07	4.27e-07	0	0	0	0	0
	UniRef90_B2UR54	NO_NAME	g__Akkermansia.s__Akkermansia_muciniphila	0	6.81e-07	0	9.58e-07	0	0	0	0
	UniRef90_B2UR57	Phage SPO1 DNA polymerase-related protein	g__Akkermansia.s__Akkermansia_muciniphila	3.21e-06	3.45e-06	2.91e-06	3.15e-06	0	0	0	0
	UniRef90_B2UR64	NO_NAME	g__Akkermansia.s__Akkermansia_muciniphila	3.04e-06	3.51e-06	3.5e-06	2.3e-06	0	0	0	0
	UniRef90_B2UR70	NO_NAME	g__Akkermansia.s__Akkermansia_muciniphila	2.39e-06	2.2e-06	1.73e-06	2.18e-06	0	0	0	0
	UniRef90_B2UR71	NO_NAME	g__Akkermansia.s__Akkermansia_muciniphila	0	0	9.61e-07	0	0	0	0	0
	UniRef90_B2UR79	NO_NAME	g__Akkermansia.s__Akkermansia_muciniphila	0	2.43e-07	0	3.1e-07	0	0	0	0
	UniRef90_B2UR85	NO_NAME	g__Akkermansia.s__Akkermansia_muciniphila	5.08e-07	0	3.66e-07	0	0	0	0	0
	UniRef90_B2URB8	Ketol-acid reductoisomerase (NADP(+))	g__Akkermansia.s__Akkermansia_muciniphila	1.2e-06	3.01e-06	2.41e-06	6.79e-07	0	0	0	0
	UniRef90_B2URC9	50S ribosomal protein L28	g__Akkermansia.s__Akkermansia_muciniphila	7.6e-07	1.45e-06	1.1e-06	1.77e-06	0	0	0	0
	UniRef90_B2URE0	Cobalamin (Vitamin B12) biosynthesis CbiM protein	g__Akkermansia.s__Akkermansia_muciniphila	0	1.97e-07	2.62e-07	0	0	0	0	0
	UniRef90_B2URE3	Acetylglutamate kinase	g__Akkermansia.s__Akkermansia_muciniphila	1.05e-06	1.12e-06	7.32e-07	1.31e-06	0	0	0	0
	UniRef90_B2URE7	Pyridoxine 5&apos -phosphate synthase	g__Akkermansia.s__Akkermansia_muciniphila	8.15e-07	6.24e-07	1.21e-06	1.24e-06	0	0	0	0
	UniRef90_B2URF1	N-acetylmuramoyl-L-alanine amidase family 2	g__Akkermansia.s__Akkermansia_muciniphila	1.97e-06	2.63e-06	1.5e-06	2.15e-06	0	0	0	0
	UniRef90_B2URF7	NO_NAME	g__Akkermansia.s__Akkermansia_muciniphila	1.47e-06	3.14e-06	1.54e-06	2.61e-06	0	0	0	0
	UniRef90_B2URG6	NO_NAME	g__Akkermansia.s__Akkermansia_muciniphila	4.44e-07	2.89e-07	3.84e-07	4.1e-07	0	0	0	0
	UniRef90_B2URG7	Nucleoid-associated protein Amuc_1227	g__Akkermansia.s__Akkermansia_muciniphila	1.6e-06	1.29e-06	2.58e-06	1.79e-06	0	0	0	0
	UniRef90_B2URG9	NO_NAME	g__Akkermansia.s__Akkermansia_muciniphila	9.93e-06	1.13e-05	8.9e-06	1.04e-05	0	0	0	0
	UniRef90_B2URH4	50S ribosomal protein L13	g__Akkermansia.s__Akkermansia_muciniphila	1.58e-06	1.03e-06	1.3e-06	1.48e-06	0	0	0	0
	UniRef90_B2URI2	Inositol-1-monophosphatase	g__Akkermansia.s__Akkermansia_muciniphila	4.18e-07	4.78e-07	3.68e-07	0	0	0	0	0
	UniRef90_B2URI4	N-acetylmuramoyl-L-alanine amidase family 2	g__Akkermansia.s__Akkermansia_muciniphila	1.97e-06	3.14e-06	2.14e-06	3.13e-06	0	0	0	0
	UniRef90_B2URJ0	Carbamoyl-phosphate synthase small chain	g__Akkermansia.s__Akkermansia_muciniphila	1.03e-06	1.18e-06	4.63e-07	0	0	0	0	0
	UniRef90_B2URK6	NO_NAME	g__Akkermansia.s__Akkermansia_muciniphila	8.75e-07	5.83e-07	0	0	0	0	0	0
	UniRef90_B2URL1	GCN5-related N-acetyltransferase	g__Akkermansia.s__Akkermansia_muciniphila	0	2.6e-07	0	0	0	0	0	0
	UniRef90_B2URM3	Outer membrane autotransporter barrel domain protein	g__Akkermansia.s__Akkermansia_muciniphila	2.73e-06	3.37e-06	2.63e-06	3.71e-06	0	0	0	0
	UniRef90_B6VV45	NO_NAME	g__Akkermansia.s__Akkermansia_muciniphila	0	2.52e-07	4.77e-07	3.18e-07	0	0	0	0
	UniRef90_B7AVK1	NO_NAME	g__Akkermansia.s__Akkermansia_muciniphila	5.47e-07	5.63e-07	4.13e-07	3.47e-07	0	0	0	0
	UniRef90_D2N2G7	D-alanine--D-alanine ligase	g__Akkermansia.s__Akkermansia_muciniphila	1e-06	1.23e-06	8.28e-07	3.93e-07	0	0	0	0
	UniRef90_D2N2G8	Cell division protein FtsQ	g__Akkermansia.s__Akkermansia_muciniphila	4.39e-07	6.33e-07	5.53e-07	4.56e-07	0	0	0	0
	UniRef90_K6AKG6	NO_NAME	g__Akkermansia.s__Akkermansia_muciniphila	3.47e-07	3.01e-07	3.33e-07	3.99e-07	0	0	5.02e-08	0
	UniRef90_R6IVT5	NO_NAME	g__Akkermansia.s__Akkermansia_muciniphila	7.41e-07	5.89e-07	6.05e-07	4.75e-07	0	0	0	0
	UniRef90_R6IW07	Histidinol phosphate phosphatase HisJ family	g__Akkermansia.s__Akkermansia_muciniphila	9.14e-07	1.16e-06	9.07e-07	9.59e-07	0	0	0	0
	UniRef90_R6IWQ9	FHA domain containing protein	g__Akkermansia.s__Akkermansia_muciniphila	1.35e-06	1.29e-06	3.51e-07	7.61e-07	0	0	0	0
	UniRef90_R6IWR9	Thiazole synthase	g__Akkermansia.s__Akkermansia_muciniphila	4.98e-07	8.58e-07	1.23e-06	5.65e-07	0	0	0	0
	UniRef90_R6IWX5	NO_NAME	g__Akkermansia.s__Akkermansia_muciniphila	2.54e-07	0	0	0	0	0	0	0
	UniRef90_R6IWY0	NO_NAME	g__Akkermansia.s__Akkermansia_muciniphila	2.48e-06	3.81e-06	0	0	0	0	0	0
	UniRef90_R6IXL2	NO_NAME	g__Akkermansia.s__Akkermansia_muciniphila	2.67e-07	8.59e-07	8.03e-07	5.44e-07	0	0	0	0
	UniRef90_R6IXQ8	Nitroreductase	g__Akkermansia.s__Akkermansia_muciniphila	3.86e-07	3e-07	6.37e-07	0	0	0	0	0
	UniRef90_R6IY48	RNA polymerase sigma-24 subunit ECF subfamily	g__Akkermansia.s__Akkermansia_muciniphila	0	9.65e-07	0	0	0	0	0	0
	UniRef90_R6IYB4	ABC transporter related	g__Akkermansia.s__Akkermansia_muciniphila	3.79e-07	2.26e-07	3.82e-07	0	0	0	0	0
	UniRef90_R6IYN9	Glutamate decarboxylase	g__Akkermansia.s__Akkermansia_muciniphila	2.11e-05	2.28e-05	2.51e-05	2.01e-05	0	0	0	0
	UniRef90_R6IYP5	Transcriptional regulator TetR family	g__Akkermansia.s__Akkermansia_muciniphila	1.49e-06	1.3e-06	1.03e-06	1.38e-06	0	0	0	0
	UniRef90_R6IYT4	ErfK/YbiS/YcfS/YnhG family protein	g__Akkermansia.s__Akkermansia_muciniphila	7.96e-07	8.41e-07	7.73e-07	0	0	0	0	0
	UniRef90_R6IYW4	Ankyrin	g__Akkermansia.s__Akkermansia_muciniphila	6.56e-07	4.98e-07	5.19e-07	6.6e-07	0	0	0	0
	UniRef90_R6IYX6	NO_NAME	g__Akkermansia.s__Akkermansia_muciniphila	1.53e-06	2.05e-06	1.9e-06	2.69e-06	0	0	0	0
	UniRef90_R6IZ40	50S ribosomal protein L31	g__Akkermansia.s__Akkermansia_muciniphila	5.58e-07	8.51e-07	1.13e-06	3.06e-07	0	0	0	0
	UniRef90_R6IZ41	7-cyano-7-deazaguanine synthase	g__Akkermansia.s__Akkermansia_muciniphila	0	4.42e-07	0	0	0	0	0	0
	UniRef90_R6IZ67	Serine O-acetyltransferase	g__Akkermansia.s__Akkermansia_muciniphila	4.24e-07	8.75e-07	7.04e-07	6.51e-07	0	0	0	0
	UniRef90_R6IZ82	Ribonuclease Rne/Rng family	g__Akkermansia.s__Akkermansia_muciniphila	1.54e-06	2.29e-06	2.06e-06	2.06e-06	0	0	0	0
	UniRef90_R6IZ96	Phage SPO1 DNA polymerase-related protein	g__Akkermansia.s__Akkermansia_muciniphila	6.58e-07	8.66e-07	8.7e-07	8.53e-07	0	0	0	0
	UniRef90_R6IZA0	Regulatory protein FmdB family	g__Akkermansia.s__Akkermansia_muciniphila	1.72e-06	1.84e-06	2.36e-06	1.98e-06	0	0	0	0
	UniRef90_R6IZB8	NO_NAME	g__Akkermansia.s__Akkermansia_muciniphila	8.35e-07	1.79e-06	5.15e-07	9.72e-07	0	0	0	0
	UniRef90_R6IZG4	NO_NAME	g__Akkermansia.s__Akkermansia_muciniphila	6.2e-07	1.38e-06	1.18e-06	1.26e-06	0	0	0	0
	UniRef90_R6IZG9	NO_NAME	g__Akkermansia.s__Akkermansia_muciniphila	1.61e-05	1.19e-05	9.62e-06	1.1e-05	0	0	0	0
	UniRef90_R6IZH2	Ribosomal protein S18	g__Akkermansia.s__Akkermansia_muciniphila	3.17e-06	5.57e-06	4.84e-06	6.22e-06	0	0	0	0
	UniRef90_R6IZM1	Phosphoglucomutase/phosphomannomutase alpha/beta/alpha domain I	g__Akkermansia.s__Akkermansia_muciniphila	1.23e-06	1.31e-06	1.17e-06	1.17e-06	0	0	0	0
	UniRef90_R6IZP0	Coagulation factor 5/8 type domain protein	g__Akkermansia.s__Akkermansia_muciniphila	0	0	3.28e-07	0	0	0	0	0
	UniRef90_R6IZP5	Argininosuccinate lyase	g__Akkermansia.s__Akkermansia_muciniphila	5.4e-07	6.8e-07	6.55e-07	5.9e-07	0	0	0	0
	UniRef90_R6IZQ1	NO_NAME	g__Akkermansia.s__Akkermansia_muciniphila	4.75e-07	5.62e-07	3.11e-07	3.32e-07	0	0	0	0
	UniRef90_R6IZR8	Glycosyl transferase family 2	g__Akkermansia.s__Akkermansia_muciniphila	5.36e-07	4.86e-07	6.16e-07	4.93e-07	0	0	0	0
	UniRef90_R6IZT7	NO_NAME	g__Akkermansia.s__Akkermansia_muciniphila	4.42e-07	3.98e-07	3.66e-07	0	0	0	0	0
	UniRef90_R6IZU4	NO_NAME	g__Akkermansia.s__Akkermansia_muciniphila	1.72e-06	1.37e-06	7.31e-07	1.62e-06	0	0	0	0
	UniRef90_R6IZV8	Riboflavin synthase alpha subunit	g__Akkermansia.s__Akkermansia_muciniphila	6.63e-07	1.01e-06	9.12e-07	5.79e-07	0	0	0	0
	UniRef90_R6IZZ6	Nitroreductase	g__Akkermansia.s__Akkermansia_muciniphila	2.8e-06	2.73e-06	1.95e-06	1.63e-06	0	0	0	0
	UniRef90_R6J045	Membrane-fusion protein-like protein	g__Akkermansia.s__Akkermansia_muciniphila	4.5e-07	3.72e-07	4.09e-07	4.78e-07	0	0	0	0
	UniRef90_R6J057	Glycosyl transferase family 2	g__Akkermansia.s__Akkermansia_muciniphila	0	3.69e-07	0	0	0	0	0	0
	UniRef90_R6J061	ErfK/YbiS/YcfS/YnhG family protein	g__Akkermansia.s__Akkermansia_muciniphila	5.66e-07	3.48e-07	0	6.21e-07	0	0	0	0
	UniRef90_R6J068	Transcriptional regulator MarR family	g__Akkermansia.s__Akkermansia_muciniphila	7.12e-07	0	3.2e-07	0	0	0	0	0
	UniRef90_R6J073	NO_NAME	g__Akkermansia.s__Akkermansia_muciniphila	7.29e-07	1.2e-06	1.02e-06	1.16e-06	0	0	0	0
	UniRef90_R6J086	FeoA family protein	g__Akkermansia.s__Akkermansia_muciniphila	3.65e-06	2.09e-06	6.69e-07	8.42e-07	0	0	0	0
	UniRef90_R6J094	Heavy metal translocating P-type ATPase	g__Akkermansia.s__Akkermansia_muciniphila	0	1.88e-07	0	0	0	0	0	0
	UniRef90_R6J0E4	Tetratricopeptide TPR_2 repeat protein	g__Akkermansia.s__Akkermansia_muciniphila	8.41e-07	6.54e-07	6.59e-07	7.39e-07	0	0	0	0
	UniRef90_R6J0H2	NO_NAME	g__Akkermansia.s__Akkermansia_muciniphila	6.61e-07	1.27e-06	5.95e-07	8.52e-07	0	0	0	0
	UniRef90_R6J0J1	Aldo/keto reductase	g__Akkermansia.s__Akkermansia_muciniphila	1.81e-06	1.68e-06	9.5e-07	8.98e-07	0	0	0	0
	UniRef90_R6J0Q0	Phosphotransferase system phosphocarrier protein HPr	g__Akkermansia.s__Akkermansia_muciniphila	3.78e-06	4.39e-06	4.03e-06	5.22e-06	0	0	0	0
	UniRef90_R6J0T8	3-dehydroquinate synthase	g__Akkermansia.s__Akkermansia_muciniphila	1.37e-06	1.35e-06	1.07e-06	8.59e-07	0	0	0	0
	UniRef90_R6J0W0	Lipolytic protein G-D-S-L family	g__Akkermansia.s__Akkermansia_muciniphila	5.38e-07	4.62e-07	5.17e-07	0	0	0	0	0
	UniRef90_R6J0W7	Protein translocase subunit SecA	g__Akkermansia.s__Akkermansia_muciniphila	6.74e-07	8.63e-07	1.12e-06	8.53e-07	0	0	0	0
	UniRef90_R6J0Y9	NO_NAME	g__Akkermansia.s__Akkermansia_muciniphila	4.64e-07	6.34e-07	1.04e-06	0	0	0	0	0
	UniRef90_R6J0Z5	NO_NAME	g__Akkermansia.s__Akkermansia_muciniphila	0	2.5e-07	0	0	0	0	0	0
	UniRef90_R6J101	2,3-bisphosphoglycerate-dependent phosphoglycerate mutase	g__Akkermansia.s__Akkermansia_muciniphila	0	2.77e-07	7.68e-07	5.79e-07	0	0	0	0
	UniRef90_R6J104	Glycosyltransferase group 2 family protein	g__Akkermansia.s__Akkermansia_muciniphila	3.25e-07	3.92e-07	0	2.78e-07	0	0	0	0
	UniRef90_R6J110	Glycosyl transferase group 1	g__Akkermansia.s__Akkermansia_muciniphila	4.23e-07	4.11e-07	3.36e-07	7.84e-07	0	0	0	0
	UniRef90_R6J120	Glycosyl transferase family 2	g__Akkermansia.s__Akkermansia_muciniphila	0	3.2e-07	0	0	0	0	0	0
	UniRef90_R6J148	Asparagine--tRNA ligase	g__Akkermansia.s__Akkermansia_muciniphila	1.1e-06	1.54e-06	1.12e-06	2.21e-06	0	0	0	0
	UniRef90_R6J167	2-alkenal reductase	g__Akkermansia.s__Akkermansia_muciniphila	1.7e-06	2.4e-06	1.38e-06	1.39e-06	0	0	0	0
	UniRef90_R6J195	NO_NAME	g__Akkermansia.s__Akkermansia_muciniphila	1.5e-07	0	0	0	0	0	0	0
	UniRef90_R6J1A1	NO_NAME	g__Akkermansia.s__Akkermansia_muciniphila	0	0	2.8e-07	0	0	0	0	0
	UniRef90_R6J1B4	GCN5-related N-acetyltransferase	g__Akkermansia.s__Akkermansia_muciniphila	0	0	2.18e-07	0	0	0	0	0
	UniRef90_R6J1G8	Metallophosphoesterase	g__Akkermansia.s__Akkermansia_muciniphila	1.45e-07	0	5.91e-07	3.71e-07	0	0	0	0
	UniRef90_R6J1H9	Peptide deformylase	g__Akkermansia.s__Akkermansia_muciniphila	1.04e-06	1.02e-06	1.99e-06	1.43e-06	0	0	0	0
	UniRef90_R6J1K2	Cytochrome B561	g__Akkermansia.s__Akkermansia_muciniphila	2.29e-06	2.84e-06	2.96e-06	2.38e-06	0	0	0	0
	UniRef90_R6J1S9	Shikimate kinase	g__Akkermansia.s__Akkermansia_muciniphila	2.53e-06	1.91e-06	1.2e-06	2.75e-06	0	0	0	0
	UniRef90_R6J1W3	30S ribosomal protein S17	g__Akkermansia.s__Akkermansia_muciniphila	3.06e-06	2.52e-06	4.08e-06	2.02e-06	0	0	0	0
	UniRef90_R6J200	NO_NAME	g__Akkermansia.s__Akkermansia_muciniphila	4.68e-07	7.86e-07	4.38e-07	0	0	0	0	0
	UniRef90_R6J225	NO_NAME	g__Akkermansia.s__Akkermansia_muciniphila	3.41e-06	3.28e-06	1.81e-06	2.98e-06	0	0	0	0
	UniRef90_R6J279	NO_NAME	g__Akkermansia.s__Akkermansia_muciniphila	2.03e-06	1.49e-06	1.15e-06	2.23e-06	0	0	0	0
	UniRef90_R6J291	NO_NAME	g__Akkermansia.s__Akkermansia_muciniphila	3.12e-06	2.89e-06	2.96e-06	5.18e-06	0	0	0	0
	UniRef90_R6J2J0	Coagulation factor 5/8 type domain protein	g__Akkermansia.s__Akkermansia_muciniphila	9.58e-07	1.07e-06	7.36e-07	1.14e-06	0	0	0	0
	UniRef90_R6J2N5	NO_NAME	g__Akkermansia.s__Akkermansia_muciniphila	5.45e-07	0	5.36e-07	6.61e-07	0	0	0	0
	UniRef90_R6J2N7	Lipolytic protein G-D-S-L family	g__Akkermansia.s__Akkermansia_muciniphila	7.43e-07	9.6e-07	1.04e-06	5.1e-07	0	0	0	0
	UniRef90_R6J2Q6	50S ribosomal protein L21	g__Akkermansia.s__Akkermansia_muciniphila	0	5.72e-07	9.39e-07	5.05e-07	0	0	0	0
	UniRef90_R6J2W3	NO_NAME	g__Akkermansia.s__Akkermansia_muciniphila	6.78e-07	1.48e-06	9.8e-07	9.22e-07	0	0	0	0
	UniRef90_R6J2W8	NO_NAME	g__Akkermansia.s__Akkermansia_muciniphila	2.78e-06	3.18e-06	3.04e-06	3.24e-06	0	0	0	0
	UniRef90_R6J2Y1	MotA/TolQ/ExbB proton channel	g__Akkermansia.s__Akkermansia_muciniphila	1.72e-06	2.29e-06	1.67e-06	2.74e-06	0	0	0	0
	UniRef90_R6J3A7	Thiamine biosynthesis protein ThiS	g__Akkermansia.s__Akkermansia_muciniphila	0	4.71e-07	7.54e-07	0	0	0	0	0
	UniRef90_R6J3K8	ATP-dependent nuclease subunit B-like protein	g__Akkermansia.s__Akkermansia_muciniphila	8.46e-07	1.15e-06	8.73e-07	1.2e-06	0	0	0	0
	UniRef90_R6J3U8	DNA primase	g__Akkermansia.s__Akkermansia_muciniphila	4.06e-07	5.41e-07	0	3.58e-07	0	0	0	0
	UniRef90_R6J439	Ferritin	g__Akkermansia.s__Akkermansia_muciniphila	7.39e-06	7.44e-06	6.08e-06	1.02e-05	0	0	0	0
	UniRef90_R6J4F3	von Willebrand factor type A	g__Akkermansia.s__Akkermansia_muciniphila	5.61e-07	7.24e-07	0	0	0	0	0	0
	UniRef90_R6J4G6	Alanine racemase	g__Akkermansia.s__Akkermansia_muciniphila	7e-07	7.25e-07	6.94e-07	6.86e-07	0	0	0	0
	UniRef90_R6J4M5	NO_NAME	g__Akkermansia.s__Akkermansia_muciniphila	2.19e-06	3.45e-06	2.34e-06	2.04e-06	0	0	0	0
	UniRef90_R6J4R1	Mg2 transporter protein CorA family protein	g__Akkermansia.s__Akkermansia_muciniphila	7.67e-07	1.64e-06	1.68e-06	1.2e-06	0	0	0	0
	UniRef90_R6J4S1	Phosphoenolpyruvate carboxykinase [GTP]	g__Akkermansia.s__Akkermansia_muciniphila	1.85e-05	2.22e-05	1.85e-05	2.45e-05	0	0	0	0
	UniRef90_R6J4Z3	NO_NAME	g__Akkermansia.s__Akkermansia_muciniphila	6.65e-05	5.46e-05	7.28e-05	7.67e-05	0	0	0	0
	UniRef90_R6J519	NO_NAME	g__Akkermansia.s__Akkermansia_muciniphila	4.04e-07	2.59e-07	2.92e-07	6.35e-07	0	0	0	0
	UniRef90_R6J531	Glycosyl transferase family 2	g__Akkermansia.s__Akkermansia_muciniphila	4.75e-07	5.64e-07	4.56e-07	3.91e-07	0	0	0	0
	UniRef90_R6J556	Beta-glucanase	g__Akkermansia.s__Akkermansia_muciniphila	5.7e-07	6.52e-07	1.18e-06	6.51e-07	0	0	0	0
	UniRef90_R6J596	Peptidoglycan-binding LysM	g__Akkermansia.s__Akkermansia_muciniphila	5e-07	7.84e-07	5.83e-07	7e-07	0	0	0	0
	UniRef90_R6J5A2	GCN5-related N-acetyltransferase	g__Akkermansia.s__Akkermansia_muciniphila	1.9e-07	3.62e-07	0	0	0	0	0	0
	UniRef90_R6J5B7	NO_NAME	g__Akkermansia.s__Akkermansia_muciniphila	1.58e-06	2.12e-06	2.56e-06	1.26e-06	0	0	0	0
	UniRef90_R6J5N3	Hydrogenase maturation factor HypA	g__Akkermansia.s__Akkermansia_muciniphila	4.12e-07	5.15e-07	0	0	0	0	0	0
	UniRef90_R6J5N6	Nitroreductase	g__Akkermansia.s__Akkermansia_muciniphila	9.17e-06	7.2e-06	1.02e-05	9.11e-06	0	0	0	0
	UniRef90_R6J5U9	Transporter hydrophobe/amphiphile efflux-1 (HAE1) family	g__Akkermansia.s__Akkermansia_muciniphila	5.91e-07	1.19e-06	1.34e-06	9.79e-07	0	0	0	0
	UniRef90_R6J5V4	NO_NAME	g__Akkermansia.s__Akkermansia_muciniphila	2.34e-06	1.72e-06	2.2e-06	2.87e-06	0	0	0	0
	UniRef90_R6J5X4	Transporter hydrophobe/amphiphile efflux-1 (HAE1) family	g__Akkermansia.s__Akkermansia_muciniphila	1.61e-06	1.88e-06	2.38e-06	1.72e-06	0	0	0	0
	UniRef90_R6J606	NO_NAME	g__Akkermansia.s__Akkermansia_muciniphila	9.89e-07	1.3e-06	7.48e-07	7.69e-07	0	0	0	0
	UniRef90_R6J649	NO_NAME	g__Akkermansia.s__Akkermansia_muciniphila	1.05e-06	9.2e-07	1.16e-06	1.14e-06	0	0	0	0
	UniRef90_R6J653	NO_NAME	g__Akkermansia.s__Akkermansia_muciniphila	5.58e-05	6.69e-05	5.6e-05	0.000104096	0	0	0	0
	UniRef90_R6J6V4	Endonuclease/exonuclease/phosphatase	g__Akkermansia.s__Akkermansia_muciniphila	4.1e-07	4.79e-07	3.45e-07	0	0	0	0	0
	UniRef90_R6J706	NO_NAME	g__Akkermansia.s__Akkermansia_muciniphila	1.32e-06	2.5e-06	1.98e-06	2.11e-06	0	0	0	0
	UniRef90_R6J762	Arginine biosynthesis bifunctional protein ArgJ	g__Akkermansia.s__Akkermansia_muciniphila	3.01e-06	3.24e-06	2.29e-06	3.28e-06	0	0	0	0
	UniRef90_R6J776	Nitroreductase	g__Akkermansia.s__Akkermansia_muciniphila	1.11e-06	1.81e-06	1.36e-06	1.55e-06	0	0	0	0
	UniRef90_R6J7F5	NO_NAME	g__Akkermansia.s__Akkermansia_muciniphila	1.23e-06	1.28e-06	7.12e-07	9.16e-07	0	0	0	0
	UniRef90_R6J7I9	NO_NAME	g__Akkermansia.s__Akkermansia_muciniphila	0	1.6e-07	0	0	0	0	0	0
	UniRef90_R6J7P3	Large-conductance mechanosensitive channel	g__Akkermansia.s__Akkermansia_muciniphila	3.38e-06	3.89e-06	5.32e-06	5.77e-06	0	0	0	0
	UniRef90_R6J830	NO_NAME	g__Akkermansia.s__Akkermansia_muciniphila	5.86e-07	5.45e-07	0	0	0	0	0	0
	UniRef90_R6J8C6	NO_NAME	g__Akkermansia.s__Akkermansia_muciniphila	2.24e-06	1.86e-06	1.76e-06	4.91e-06	0	0	0	0
	UniRef90_R6J8S8	Glycosyl transferase family 2	g__Akkermansia.s__Akkermansia_muciniphila	9.98e-07	9.98e-07	1.07e-06	1.11e-06	0	0	0	0
	UniRef90_R6J8T8	NO_NAME	g__Akkermansia.s__Akkermansia_muciniphila	5.2e-06	5.05e-06	4.81e-06	4.19e-06	0	0	0	0
	UniRef90_R6J8V0	Glycosyl transferase family 31	g__Akkermansia.s__Akkermansia_muciniphila	2.18e-07	6.24e-07	0	6.47e-07	0	0	0	0
	UniRef90_R6J986	Beta-lactamase domain protein	g__Akkermansia.s__Akkermansia_muciniphila	1.88e-07	3.18e-07	2.1e-07	0	0	0	0	0
	UniRef90_R6J994	NO_NAME	g__Akkermansia.s__Akkermansia_muciniphila	5.39e-07	6.94e-07	8.09e-07	8.1e-07	0	0	0	0
	UniRef90_R6J9A2	Aldo/keto reductase	g__Akkermansia.s__Akkermansia_muciniphila	5.51e-07	4.32e-07	7.05e-07	0	0	0	0	0
	UniRef90_R6J9A6	Transcriptional regulator MerR family	g__Akkermansia.s__Akkermansia_muciniphila	3.5e-07	5.07e-07	8.41e-07	1.04e-06	0	0	0	0
	UniRef90_R6J9A8	NO_NAME	g__Akkermansia.s__Akkermansia_muciniphila	0	1.65e-07	4.37e-07	0	0	0	0	0
	UniRef90_R6J9D0	NO_NAME	g__Akkermansia.s__Akkermansia_muciniphila	0	2.59e-07	0	0	0	0	0	0
	UniRef90_R6J9F0	NO_NAME	g__Akkermansia.s__Akkermansia_muciniphila	6.08e-07	0	2.64e-07	9.37e-07	0	0	0	0
	UniRef90_R6J9K1	Ribose-phosphate pyrophosphokinase	g__Akkermansia.s__Akkermansia_muciniphila	1.1e-06	1.38e-06	8.89e-07	9.33e-07	0	0	0	0
	UniRef90_R6J9K6	FAD linked oxidase domain protein	g__Akkermansia.s__Akkermansia_muciniphila	1.41e-06	1.39e-06	1.04e-06	1.13e-06	0	0	0	0
	UniRef90_R6J9N8	NO_NAME	g__Akkermansia.s__Akkermansia_muciniphila	1.3e-06	1.97e-06	1.99e-06	1.92e-06	0	0	0	0
	UniRef90_R6J9P4	UbiA prenyltransferase	g__Akkermansia.s__Akkermansia_muciniphila	0	0	0	3.42e-07	0	0	0	0
	UniRef90_R6J9W9	NO_NAME	g__Akkermansia.s__Akkermansia_muciniphila	2.71e-07	3.43e-07	2.29e-07	3.93e-07	0	0	0	0
	UniRef90_R6J9Y2	NO_NAME	g__Akkermansia.s__Akkermansia_muciniphila	5.95e-07	1.07e-06	1.3e-06	1.54e-06	0	0	0	0
	UniRef90_R6JA20	Anaerobic ribonucleoside-triphosphate reductase activating protein	g__Akkermansia.s__Akkermansia_muciniphila	9.17e-05	9.98e-05	5.34e-05	0.000187383	0	0	0	0
	UniRef90_R6JA79	Serine-type D-Ala-D-Ala carboxypeptidase	g__Akkermansia.s__Akkermansia_muciniphila	3.19e-07	4.86e-07	5.7e-07	7.59e-07	0	0	0	0
	UniRef90_R6JAA3	Protein tyrosine phosphatase	g__Akkermansia.s__Akkermansia_muciniphila	1.29e-06	1.4e-06	7.56e-07	6.59e-07	0	0	0	0
	UniRef90_R6JAB0	NO_NAME	g__Akkermansia.s__Akkermansia_muciniphila	3.11e-06	2.93e-06	3.95e-06	2.49e-06	0	0	0	0
	UniRef90_R6JAB3	NO_NAME	g__Akkermansia.s__Akkermansia_muciniphila	2.99e-07	0	3.69e-07	0	0	0	0	0
	UniRef90_R6JAG3	KpsF/GutQ family protein	g__Akkermansia.s__Akkermansia_muciniphila	2.78e-06	3.13e-06	2.03e-06	3.25e-06	0	0	0	0
	UniRef90_R6JAG7	NO_NAME	g__Akkermansia.s__Akkermansia_muciniphila	2.39e-07	0	0	0	0	0	0	0
	UniRef90_R6JAH8	Peptidase M42 family protein	g__Akkermansia.s__Akkermansia_muciniphila	3.21e-06	3.78e-06	3.67e-06	3.54e-06	0	0	0	0
	UniRef90_R6JAM5	NO_NAME	g__Akkermansia.s__Akkermansia_muciniphila	3.24e-07	4.7e-07	0	4.67e-07	0	0	0	0
	UniRef90_R6JAP6	NO_NAME	g__Akkermansia.s__Akkermansia_muciniphila	0	3.71e-07	3.08e-07	5.33e-07	0	0	0	0
	UniRef90_R6JAR0	Cobyrinic acid ac-diamide synthase	g__Akkermansia.s__Akkermansia_muciniphila	6.67e-07	6.98e-07	8.58e-07	1.85e-06	0	0	0	0
	UniRef90_R6JAR3	NO_NAME	g__Akkermansia.s__Akkermansia_muciniphila	3.26e-07	2.66e-07	5.14e-07	0	0	0	0	0
	UniRef90_R6JAS2	Cell division protein FtsA	g__Akkermansia.s__Akkermansia_muciniphila	5.55e-06	6.57e-06	5.12e-06	6.5e-06	0	0	0	0
	UniRef90_R6JAU0	NO_NAME	g__Akkermansia.s__Akkermansia_muciniphila	2.3e-07	0	0	0	0	0	0	0
	UniRef90_R6JAV1	Aspartate-semialdehyde dehydrogenase	g__Akkermansia.s__Akkermansia_muciniphila	1.03e-06	1.26e-06	1.38e-06	1.15e-06	0	0	0	0
	UniRef90_R6JAY6	Methyltransferase type 11	g__Akkermansia.s__Akkermansia_muciniphila	9.54e-07	1.53e-06	1.34e-06	1.05e-06	0	0	0	0
	UniRef90_R6JB09	Methylated-DNA--protein-cysteine methyltransferase	g__Akkermansia.s__Akkermansia_muciniphila	2.12e-07	3.45e-07	3.53e-07	5.39e-07	0	0	0	0
	UniRef90_R6JB20	Glycosyl transferase family 2	g__Akkermansia.s__Akkermansia_muciniphila	7.14e-07	7.36e-07	7.15e-07	8.09e-07	0	0	0	0
	UniRef90_R6JB46	Proton-translocating NADH-quinone oxidoreductase chain L	g__Akkermansia.s__Akkermansia_muciniphila	7.46e-07	1.36e-06	9.31e-07	9.79e-07	0	0	0	0
	UniRef90_R6JB52	NO_NAME	g__Akkermansia.s__Akkermansia_muciniphila	4.9e-07	7.86e-07	4.9e-07	7.38e-07	0	0	0	0
	UniRef90_R6JBC7	Mg chelatase subunit ChlI	g__Akkermansia.s__Akkermansia_muciniphila	4.03e-07	0	0	0	0	0	0	0
	UniRef90_R6JBJ4	Peptidase S24 and S26 domain protein	g__Akkermansia.s__Akkermansia_muciniphila	1.01e-06	9.96e-07	9.44e-07	1.01e-06	0	0	0	0
	UniRef90_R6JBK9	Alpha amylase catalytic region	g__Akkermansia.s__Akkermansia_muciniphila	6.84e-06	7.65e-06	5.27e-06	6.45e-06	0	0	0	0
	UniRef90_R6JBL9	NO_NAME	g__Akkermansia.s__Akkermansia_muciniphila	8.36e-06	8.51e-06	5.51e-06	7.68e-06	0	0	0	0
	UniRef90_R6JBR5	Arginine--tRNA ligase	g__Akkermansia.s__Akkermansia_muciniphila	4.19e-07	7.53e-07	6.57e-07	7.67e-07	0	0	0	0
	UniRef90_R6JBS5	Glycoside hydrolase family 57	g__Akkermansia.s__Akkermansia_muciniphila	2.25e-06	2.59e-06	1.37e-06	2.11e-06	0	0	0	0
	UniRef90_R6JBV0	Hydrogenase expression/formation protein HypD	g__Akkermansia.s__Akkermansia_muciniphila	1.61e-07	0	0	0	0	0	0	0
	UniRef90_R6JBZ8	30S ribosomal protein S5	g__Akkermansia.s__Akkermansia_muciniphila	1.39e-06	1.98e-06	2.58e-06	2.39e-06	0	0	0	0
	UniRef90_R6JC08	NO_NAME	g__Akkermansia.s__Akkermansia_muciniphila	3.38e-07	5.03e-07	3.61e-07	3.61e-07	0	0	0	0
	UniRef90_R6JC12	Glycosyl transferase family 2	g__Akkermansia.s__Akkermansia_muciniphila	1.23e-06	1.87e-06	1.88e-06	1.8e-06	0	0	0	0
	UniRef90_R6JC27	Histone family protein DNA-binding protein	g__Akkermansia.s__Akkermansia_muciniphila	2.63e-06	2.61e-06	3.59e-06	4.73e-06	0	0	0	0
	UniRef90_R6JC51	NO_NAME	g__Akkermansia.s__Akkermansia_muciniphila	1.87e-05	1.63e-05	1.66e-05	2.55e-05	0	0	0	0
	UniRef90_R6JC61	Cobalt ABC transporter ATPase subunit	g__Akkermansia.s__Akkermansia_muciniphila	1.38e-07	0	0	0	0	0	0	0
	UniRef90_R6JCB0	1,4-dihydroxy-2-naphthoyl-CoA synthase	g__Akkermansia.s__Akkermansia_muciniphila	1.54e-06	2.27e-06	1.93e-06	2.25e-06	0	0	0	0
	UniRef90_R6JCB3	ATP-dependent DNA helicase RecQ family	g__Akkermansia.s__Akkermansia_muciniphila	2.54e-07	0	0	0	0	0	0	0
	UniRef90_R6JCE6	Glycosyltransferase	g__Akkermansia.s__Akkermansia_muciniphila	2.94e-07	0	0	4.9e-07	0	0	0	0
	UniRef90_R6JCF0	Glycosyl transferase group 1	g__Akkermansia.s__Akkermansia_muciniphila	3.16e-07	5.91e-07	5.37e-07	4.96e-07	0	0	0	0
	UniRef90_R6JCH3	NO_NAME	g__Akkermansia.s__Akkermansia_muciniphila	1.16e-05	1.45e-05	1.18e-05	1.51e-05	0	0	0	0
	UniRef90_R6JCH4	NO_NAME	g__Akkermansia.s__Akkermansia_muciniphila	1.23e-06	1.54e-06	8.83e-07	0	0	0	0	0
	UniRef90_R6JCM9	Aminotransferase class V	g__Akkermansia.s__Akkermansia_muciniphila	2.34e-07	3.88e-07	2.38e-07	0	0	0	0	0
	UniRef90_R6JCN2	Methyltransferase	g__Akkermansia.s__Akkermansia_muciniphila	3.51e-07	4.49e-07	5.06e-07	4.85e-07	0	0	0	0
	UniRef90_R6JCN6	NO_NAME	g__Akkermansia.s__Akkermansia_muciniphila	0	0	4.12e-07	1.1e-06	0	0	0	0
	UniRef90_R6JCN9	NO_NAME	g__Akkermansia.s__Akkermansia_muciniphila	3.43e-07	1.39e-06	8.21e-07	1.52e-06	0	0	0	0
	UniRef90_R6JCR2	NO_NAME	g__Akkermansia.s__Akkermansia_muciniphila	6.01e-07	2.45e-07	0	0	0	0	0	0
	UniRef90_R6JD07	NO_NAME	g__Akkermansia.s__Akkermansia_muciniphila	5.68e-07	8.79e-07	5.83e-07	1.09e-06	0	0	0	0
	UniRef90_R6JD31	Uroporphyrin-III C-methyltransferase	g__Akkermansia.s__Akkermansia_muciniphila	6.52e-07	7.68e-07	4.94e-07	7.22e-07	0	0	0	0
	UniRef90_R6JD36	NO_NAME	g__Akkermansia.s__Akkermansia_muciniphila	5.76e-06	5.83e-06	3.7e-06	6.97e-06	0	0	0	0
	UniRef90_R6JD50	Hydrogenase maturation protease	g__Akkermansia.s__Akkermansia_muciniphila	8.45e-07	1.17e-06	1.71e-06	1.23e-06	0	0	0	0
	UniRef90_R6JD54	Glycoside hydrolase family 20 catalytic core	g__Akkermansia.s__Akkermansia_muciniphila	5.37e-06	6.01e-06	5.12e-06	6.4e-06	0	0	0	0
	UniRef90_R6JD57	NO_NAME	g__Akkermansia.s__Akkermansia_muciniphila	3.18e-07	3.44e-07	0	0	0	0	0	0
	UniRef90_R6JD78	Efflux transporter RND family MFP subunit	g__Akkermansia.s__Akkermansia_muciniphila	7.26e-07	0	7.84e-07	3.95e-07	0	0	0	0
	UniRef90_R6JD79	Glutamine amidotransferase class-I	g__Akkermansia.s__Akkermansia_muciniphila	8.72e-07	8.91e-07	5.74e-07	6.68e-07	0	0	0	0
	UniRef90_R6JDB3	DEAD/DEAH box helicase domain protein	g__Akkermansia.s__Akkermansia_muciniphila	5.1e-07	4.3e-07	4.7e-07	8.45e-07	0	0	0	0
	UniRef90_R6JDC8	Saccharopine dehydrogenase	g__Akkermansia.s__Akkermansia_muciniphila	1.37e-06	9.46e-07	1.34e-06	2.26e-06	0	0	0	0
	UniRef90_R6JDE1	NO_NAME	g__Akkermansia.s__Akkermansia_muciniphila	5.15e-07	5.18e-07	5.18e-07	0	0	0	0	0
	UniRef90_R6JDE5	NO_NAME	g__Akkermansia.s__Akkermansia_muciniphila	7.13e-06	9.34e-06	7.72e-06	8.8e-06	0	0	0	0
	UniRef90_R6JDF9	Acyltransferase 3	g__Akkermansia.s__Akkermansia_muciniphila	1.26e-06	1.67e-06	1.28e-06	9.11e-07	0	0	0	0
	UniRef90_R6JDI6	Glucose-6-phosphate isomerase	g__Akkermansia.s__Akkermansia_muciniphila	2.5e-07	3.89e-07	7.04e-07	8.75e-07	0	0	0	0
	UniRef90_R6JDJ0	Methylmalonyl-CoA mutase	g__Akkermansia.s__Akkermansia_muciniphila	3.54e-06	5.45e-06	3.94e-06	5.23e-06	0	0	0	0
	UniRef90_R6JDJ3	NO_NAME	g__Akkermansia.s__Akkermansia_muciniphila	8.75e-07	1.26e-06	7.15e-07	1e-06	0	0	0	0
	UniRef90_R6JDJ7	NO_NAME	g__Akkermansia.s__Akkermansia_muciniphila	3.98e-07	2.53e-07	0	4.05e-07	0	0	0	0
	UniRef90_R6JDK3	Type II secretion system protein	g__Akkermansia.s__Akkermansia_muciniphila	3.64e-06	5.33e-06	3.18e-06	4.14e-06	0	0	0	0
	UniRef90_R6JDM6	NO_NAME	g__Akkermansia.s__Akkermansia_muciniphila	4.03e-07	2.33e-07	0	2.98e-07	0	0	0	0
	UniRef90_R6JDN9	NADH dehydrogenase (Ubiquinone) 24 kDa subunit	g__Akkermansia.s__Akkermansia_muciniphila	4.42e-07	8.21e-07	8.19e-07	1.21e-06	0	0	0	0
	UniRef90_R6JDP7	Sulfatase	g__Akkermansia.s__Akkermansia_muciniphila	4.41e-07	4.57e-07	3.86e-07	6.63e-07	0	0	0	0
	UniRef90_R6JE05	NO_NAME	g__Akkermansia.s__Akkermansia_muciniphila	1.1e-06	1.6e-06	1.73e-06	1.04e-06	0	0	0	0
	UniRef90_R6JE30	NO_NAME	g__Akkermansia.s__Akkermansia_muciniphila	0	3.3e-07	0	0	0	0	0	0
	UniRef90_R6JE51	NO_NAME	g__Akkermansia.s__Akkermansia_muciniphila	0	0	0	2.76e-07	0	0	0	0
	UniRef90_R6JE59	Acyl-CoA synthetase (AMP-forming)/AMP-acid ligase II-like protein	g__Akkermansia.s__Akkermansia_muciniphila	0	0	4.14e-07	6.11e-07	0	0	0	0
	UniRef90_R6JE62	Oligopeptidase A	g__Akkermansia.s__Akkermansia_muciniphila	1.27e-06	1.94e-06	1.53e-06	1.62e-06	0	0	0	0
	UniRef90_R6JE99	NO_NAME	g__Akkermansia.s__Akkermansia_muciniphila	3.85e-07	5.96e-07	3.73e-07	6.21e-07	0	0	0	0
	UniRef90_R6JEC9	NO_NAME	g__Akkermansia.s__Akkermansia_muciniphila	9.55e-07	9.58e-07	6.87e-07	0	0	0	0	0
	UniRef90_R6JEF2	Histone family protein DNA-binding protein	g__Akkermansia.s__Akkermansia_muciniphila	8.34e-06	1.22e-05	7.32e-06	1.59e-05	0	0	0	0
	UniRef90_R6JEI2	LL-diaminopimelate aminotransferase	g__Akkermansia.s__Akkermansia_muciniphila	1.22e-06	9.81e-07	1.26e-06	8.94e-07	0	0	0	0
	UniRef90_R6JEU7	Glycosyl transferase family 2	g__Akkermansia.s__Akkermansia_muciniphila	3.87e-07	2.72e-07	3.29e-07	0	0	0	0	0
	UniRef90_R6JEV7	NO_NAME	g__Akkermansia.s__Akkermansia_muciniphila	3.09e-07	2.52e-07	3.34e-07	7.42e-07	0	0	0	0
	UniRef90_R6JEW2	Transferase hexapeptide repeat containing protein	g__Akkermansia.s__Akkermansia_muciniphila	3.77e-07	0	3.97e-07	7.24e-07	0	0	0	0
	UniRef90_R6JEY7	NO_NAME	g__Akkermansia.s__Akkermansia_muciniphila	0	5.01e-07	6.06e-07	5.2e-07	0	0	0	0
	UniRef90_R6JFD9	Transketolase central region	g__Akkermansia.s__Akkermansia_muciniphila	3.37e-06	4.08e-06	2.3e-06	3.51e-06	0	0	0	0
	UniRef90_R6JFG0	Hydrogenase (NiFe) small subunit HydA	g__Akkermansia.s__Akkermansia_muciniphila	4.39e-06	4.67e-06	5.07e-06	5.12e-06	0	0	0	0
	UniRef90_R6JFR5	NO_NAME	g__Akkermansia.s__Akkermansia_muciniphila	2.98e-06	3.63e-06	2.63e-06	3.14e-06	0	0	0	0
	UniRef90_R6JFV7	NO_NAME	g__Akkermansia.s__Akkermansia_muciniphila	1.66e-06	1.7e-06	1.33e-06	4.11e-07	0	0	0	0
	UniRef90_R6JFZ0	Sigma 54 modulation protein/ribosomal protein S30EA	g__Akkermansia.s__Akkermansia_muciniphila	3.34e-05	2.76e-05	2.66e-05	3.53e-05	0	0	0	0
	UniRef90_R6JWH1	von Willebrand factor type A	g__Akkermansia.s__Akkermansia_muciniphila	1.98e-07	0	0	0	0	0	0	0
	UniRef90_R6JWJ7	NO_NAME	g__Akkermansia.s__Akkermansia_muciniphila	1.03e-06	1.66e-06	1.39e-06	2.59e-06	0	0	0	0
	UniRef90_R6JWK3	Major facilitator superfamily MFS_1	g__Akkermansia.s__Akkermansia_muciniphila	3.54e-07	3.99e-07	3.33e-07	4.97e-07	0	0	0	0
	UniRef90_R6JWK8	Permease YjgP/YjgQ family protein	g__Akkermansia.s__Akkermansia_muciniphila	3.31e-07	0	3.91e-07	0	0	0	0	0
	UniRef90_R6JWM7	3-dehydroquinate dehydratase	g__Akkermansia.s__Akkermansia_muciniphila	6.83e-07	1.65e-06	1.2e-06	1.65e-06	0	0	0	0
	UniRef90_R6JWZ4	NO_NAME	g__Akkermansia.s__Akkermansia_muciniphila	8.97e-07	1.13e-06	7.36e-07	8.23e-07	0	0	0	0
	UniRef90_R6JX09	NO_NAME	g__Akkermansia.s__Akkermansia_muciniphila	1.35e-06	1.74e-06	2.85e-06	8.49e-07	0	0	0	0
	UniRef90_R6JX82	Mannose-6-phosphate isomerase	g__Akkermansia.s__Akkermansia_muciniphila	6.04e-07	1.01e-06	5.71e-07	1.27e-06	0	0	0	0
	UniRef90_R6JXG7	Glycosyl transferase family 2	g__Akkermansia.s__Akkermansia_muciniphila	3.85e-07	3.52e-07	1e-06	6.54e-07	0	0	0	0
	UniRef90_R6JXS6	Carboxyl transferase	g__Akkermansia.s__Akkermansia_muciniphila	4.26e-06	5.91e-06	3.94e-06	4.93e-06	0	0	0	0
	UniRef90_R6JY86	Phosphopantetheine adenylyltransferase	g__Akkermansia.s__Akkermansia_muciniphila	5.15e-07	5.58e-07	0	5.66e-07	0	0	0	0
	UniRef90_R6JY93	NO_NAME	g__Akkermansia.s__Akkermansia_muciniphila	3.92e-06	4.12e-06	3.3e-06	4.75e-06	0	0	0	0
	UniRef90_R6JYD2	Sulfatase	g__Akkermansia.s__Akkermansia_muciniphila	1.66e-06	2.32e-06	2.06e-06	6.86e-07	0	0	0	0
	UniRef90_R6JYG9	NO_NAME	g__Akkermansia.s__Akkermansia_muciniphila	5.45e-07	6.97e-07	2.62e-07	6.03e-07	0	0	0	0
	UniRef90_R6JYI1	FolC bifunctional protein	g__Akkermansia.s__Akkermansia_muciniphila	5.19e-07	5.02e-07	2.42e-07	8.62e-07	0	0	0	0
	UniRef90_R6JYI9	NO_NAME	g__Akkermansia.s__Akkermansia_muciniphila	7.25e-07	8.59e-07	4.24e-07	6.11e-07	0	0	0	0
	UniRef90_R6JYN5	Short-chain dehydrogenase/reductase SDR	g__Akkermansia.s__Akkermansia_muciniphila	2.33e-07	3.58e-07	5.03e-07	0	0	0	0	0
	UniRef90_R6JZ56	Secretion protein HlyD family protein	g__Akkermansia.s__Akkermansia_muciniphila	2.26e-06	2.8e-06	3.62e-06	3.14e-06	0	0	0	0
	UniRef90_R6JZA0	tRNA (guanine-N(7)-)-methyltransferase	g__Akkermansia.s__Akkermansia_muciniphila	0	0	3.53e-07	0	0	0	0	0
	UniRef90_R6JZA4	NO_NAME	g__Akkermansia.s__Akkermansia_muciniphila	1.26e-06	1.69e-06	1.33e-06	1.14e-06	0	0	0	0
	UniRef90_R6JZF9	Phospholipid/glycerol acyltransferase	g__Akkermansia.s__Akkermansia_muciniphila	2.59e-07	4.29e-07	0	4.39e-07	0	0	0	0
	UniRef90_R6JZG7	Lipolytic protein G-D-S-L family	g__Akkermansia.s__Akkermansia_muciniphila	0	0	5.62e-07	0	0	0	0	0
	UniRef90_R6JZI8	Ribosomal silencing factor RsfS	g__Akkermansia.s__Akkermansia_muciniphila	0	6.29e-07	4.18e-07	0	0	0	0	0
	UniRef90_R6JZL3	Transcriptional regulator NifA subfamily Fis Family	g__Akkermansia.s__Akkermansia_muciniphila	3.3e-07	6.57e-07	6.19e-07	6.76e-07	0	0	0	0
	UniRef90_R6JZM0	Two component regulator propeller domain protein	g__Akkermansia.s__Akkermansia_muciniphila	1.7e-06	2.56e-06	1.14e-06	2.48e-06	0	0	0	0
	UniRef90_R6JZV2	GCN5-related N-acetyltransferase	g__Akkermansia.s__Akkermansia_muciniphila	1.45e-07	4.7e-07	0	3.47e-07	0	0	0	0
	UniRef90_R6K002	NO_NAME	g__Akkermansia.s__Akkermansia_muciniphila	8.97e-07	1.1e-05	3.09e-06	4.27e-06	0	0	0	0
	UniRef90_R6K016	NADPH-dependent 7-cyano-7-deazaguanine reductase	g__Akkermansia.s__Akkermansia_muciniphila	0	7.02e-07	5.75e-07	4.78e-07	0	0	0	0
	UniRef90_R6K052	Cell shape determining protein MreB/Mrl family	g__Akkermansia.s__Akkermansia_muciniphila	2.82e-06	3.55e-06	2.6e-06	2.63e-06	0	0	0	0
	UniRef90_R6K080	NO_NAME	g__Akkermansia.s__Akkermansia_muciniphila	2.81e-07	3.77e-07	9.11e-07	8.08e-07	0	0	0	0
	UniRef90_R6K097	Hyalurononglucosaminidase	g__Akkermansia.s__Akkermansia_muciniphila	1.08e-06	1.02e-06	8.52e-07	9.81e-07	0	0	0	0
	UniRef90_R6K0B7	2-amino-3-ketobutyrate coenzyme A ligase	g__Akkermansia.s__Akkermansia_muciniphila	2.33e-06	2.17e-06	1.54e-06	2.43e-06	0	0	0	0
	UniRef90_R6K0C2	NO_NAME	g__Akkermansia.s__Akkermansia_muciniphila	3.5e-07	3.47e-07	3.2e-07	6.11e-07	0	0	0	0
	UniRef90_R6K0V2	NO_NAME	g__Akkermansia.s__Akkermansia_muciniphila	1.37e-06	2.07e-06	1.55e-06	1.03e-06	0	0	0	0
	UniRef90_R6K0Z5	Sulfatase	g__Akkermansia.s__Akkermansia_muciniphila	1.32e-06	2.71e-06	1.32e-06	7.93e-07	0	0	0	0
	UniRef90_R6K1F0	GCN5-related N-acetyltransferase	g__Akkermansia.s__Akkermansia_muciniphila	4.13e-07	4.07e-07	3.25e-07	7.12e-07	0	0	0	0
	UniRef90_R6K1I1	NO_NAME	g__Akkermansia.s__Akkermansia_muciniphila	2.57e-07	6.95e-07	4.81e-07	0	0	0	0	0
	UniRef90_R6K200	Polysaccharide export protein	g__Akkermansia.s__Akkermansia_muciniphila	4.98e-06	4.71e-06	7.73e-06	6.87e-06	0	0	0	0
	UniRef90_R6K205	Polysaccharide biosynthesis protein	g__Akkermansia.s__Akkermansia_muciniphila	0	2.82e-07	0	0	0	0	0	0
	UniRef90_R6K243	Transcriptional regulator LysR family	g__Akkermansia.s__Akkermansia_muciniphila	8.92e-07	9.89e-07	7.24e-07	6.33e-07	0	0	0	0
	UniRef90_R6K266	NO_NAME	g__Akkermansia.s__Akkermansia_muciniphila	1.39e-06	1.94e-06	1.41e-06	1.49e-06	0	0	0	0
	UniRef90_R6K298	Multifunctional fusion protein	g__Akkermansia.s__Akkermansia_muciniphila	7.99e-07	9.21e-07	5.8e-07	6.63e-07	0	0	0	0
	UniRef90_R6K2Q5	Peptidase membrane zinc metallopeptidase putative	g__Akkermansia.s__Akkermansia_muciniphila	1.84e-06	1.94e-06	2.58e-06	3.5e-06	0	0	0	0
	UniRef90_R6K2S7	Nickel-dependent hydrogenase large subunit	g__Akkermansia.s__Akkermansia_muciniphila	3.19e-06	3.21e-06	3.77e-06	3.54e-06	0	0	0	0
	UniRef90_R6K2Y1	NO_NAME	g__Akkermansia.s__Akkermansia_muciniphila	4.28e-07	3.5e-07	0	4.77e-07	0	0	0	0
	UniRef90_R7DTH9	NO_NAME	g__Akkermansia.s__Akkermansia_muciniphila	2.59e-06	2.44e-06	8.67e-07	2.37e-06	0	0	0	0
	UniRef90_R7DTV7	NO_NAME	g__Akkermansia.s__Akkermansia_muciniphila	3.65e-06	4.3e-06	3.99e-06	5.04e-06	0	0	0	0
	UniRef90_R7DUI7	DNA topoisomerase (ATP-hydrolyzing)	g__Akkermansia.s__Akkermansia_muciniphila	4.6e-07	4.9e-07	3.08e-07	0	0	0	0	0
	UniRef90_R7DUT1	Ribosomal RNA small subunit methyltransferase H	g__Akkermansia.s__Akkermansia_muciniphila	1.69e-06	2.01e-06	1.64e-06	1.19e-06	0	0	0	0
	UniRef90_R7DV54	NO_NAME	g__Akkermansia.s__Akkermansia_muciniphila	3.92e-06	4.43e-06	4.09e-06	3.45e-06	0	0	0	0
	UniRef90_R7DVD6	DNA mismatch repair protein MutS	g__Akkermansia.s__Akkermansia_muciniphila	2.03e-06	2.19e-06	1.75e-06	2e-06	0	0	0	0
	UniRef90_R7DVL7	GreA/GreB family elongation factor	g__Akkermansia.s__Akkermansia_muciniphila	1.32e-06	2.09e-06	1.94e-06	1.77e-06	0	0	0	0
	UniRef90_R7DVW2	NO_NAME	g__Akkermansia.s__Akkermansia_muciniphila	7.97e-07	1.81e-06	1.25e-06	6.97e-07	0	0	0	0
	UniRef90_R7DVZ8	3-oxoacyl-(Acyl-carrier-protein) reductase	g__Akkermansia.s__Akkermansia_muciniphila	4.39e-06	4.64e-06	4.1e-06	5.52e-06	0	0	0	0
	UniRef90_R7DW02	ABC transporter related	g__Akkermansia.s__Akkermansia_muciniphila	0	2.82e-07	0	0	0	0	0	0
	UniRef90_R7DWE9	Peptidoglycan glycosyltransferase	g__Akkermansia.s__Akkermansia_muciniphila	5.61e-07	9.59e-07	6.83e-07	9.41e-07	0	0	0	0
	UniRef90_R7DY45	NO_NAME	g__Akkermansia.s__Akkermansia_muciniphila	6.67e-07	8.09e-07	8.09e-07	0	0	0	0	0
	UniRef90_R7DY48	UDP-glucose 4-epimerase	g__Akkermansia.s__Akkermansia_muciniphila	5.78e-06	6.35e-06	5.06e-06	5.2e-06	0	0	0	0
	UniRef90_R7DY94	Tetratricopeptide TPR_2 repeat protein	g__Akkermansia.s__Akkermansia_muciniphila	4.85e-06	5.69e-06	4.91e-06	4.8e-06	0	0	0	0
	UniRef90_R7DYU5	NO_NAME	g__Akkermansia.s__Akkermansia_muciniphila	1.05e-06	1.23e-06	7.99e-07	1.6e-06	0	0	0	0
	UniRef90_R7DYW7	1-deoxy-D-xylulose-5-phosphate synthase	g__Akkermansia.s__Akkermansia_muciniphila	8.83e-07	1.14e-06	5.6e-07	7.3e-07	0	0	0	0
	UniRef90_R7DYZ7	DNA topoisomerase (ATP-hydrolyzing)	g__Akkermansia.s__Akkermansia_muciniphila	1.29e-06	1.01e-06	6e-07	1.18e-06	0	0	0	0
	UniRef90_R7E0E9	Dihydroorotase	g__Akkermansia.s__Akkermansia_muciniphila	2.45e-06	2.69e-06	1.84e-06	2.52e-06	0	0	0	0
	UniRef90_R7E0U1	Squalene-hopene cyclase-like protein	g__Akkermansia.s__Akkermansia_muciniphila	0	1.87e-07	0	0	0	0	0	0
	UniRef90_R7E343	Aconitate hydratase	g__Akkermansia.s__Akkermansia_muciniphila	2.45e-07	0	3.7e-07	2.87e-07	0	0	0	0
	UniRef90_R7E3S8	Superoxide dismutase	g__Akkermansia.s__Akkermansia_muciniphila	8.58e-06	8.98e-06	1.27e-05	1.11e-05	0	0	0	0
	UniRef90_R7E3W7	NO_NAME	g__Akkermansia.s__Akkermansia_muciniphila	1.65e-06	1.71e-06	1.27e-06	1.83e-06	0	0	0	0
	UniRef90_R7E436	NO_NAME	g__Akkermansia.s__Akkermansia_muciniphila	1.33e-06	1.08e-06	1.24e-06	6.41e-07	0	0	0	0
	UniRef90_R7E4T3	Dehydrogenase E1 component	g__Akkermansia.s__Akkermansia_muciniphila	3.14e-06	4.16e-06	4.96e-06	3.59e-06	0	0	0	0
	UniRef90_R7E500	ABC transporter related	g__Akkermansia.s__Akkermansia_muciniphila	3.52e-07	8.13e-07	6.04e-07	4.65e-07	0	0	0	0
	UniRef90_R7E524	Sulfatase	g__Akkermansia.s__Akkermansia_muciniphila	8.21e-07	1.06e-06	1.01e-06	1.03e-06	0	0	0	0
	UniRef90_R7E641	Ferredoxin	g__Akkermansia.s__Akkermansia_muciniphila	1.84e-06	3.35e-06	2.19e-06	2.39e-06	0	0	0	0
	UniRef90_R7E6F2	Methylmalonyl-CoA epimerase	g__Akkermansia.s__Akkermansia_muciniphila	6.45e-06	8.46e-06	7.77e-06	8.64e-06	0	0	0	0
	UniRef90_R7E6V5	Endoribonuclease L-PSP	g__Akkermansia.s__Akkermansia_muciniphila	2.5e-06	1.92e-06	3.48e-06	3.17e-06	0	0	0	0
	UniRef90_R7E6V6	Chorismate mutase	g__Akkermansia.s__Akkermansia_muciniphila	3.4e-07	4.01e-07	3.4e-07	6.24e-07	0	0	0	0
	UniRef90_R7E771	Glycoside hydrolase family 16	g__Akkermansia.s__Akkermansia_muciniphila	4.34e-07	4.72e-07	5.28e-07	5.02e-07	0	0	0	0
	UniRef90_U5FB63	NO_NAME	g__Akkermansia.s__Akkermansia_muciniphila	1.26e-08	0	0	0	0	0	0	0
	UniRef90_UPI00016405E5	NO_NAME	g__Akkermansia.s__Akkermansia_muciniphila	7.61e-07	0	0	0	0	0	0	0
	UniRef90_UPI000164071B	NO_NAME	g__Akkermansia.s__Akkermansia_muciniphila	5.34e-07	5.74e-07	4.47e-07	0	0	0	0	0
	UniRef90_UPI00016407C2	NO_NAME	g__Akkermansia.s__Akkermansia_muciniphila	3.02e-07	0	0	0	0	0	0	0
	UniRef90_UPI00016409A6	NO_NAME	g__Akkermansia.s__Akkermansia_muciniphila	0	2.57e-07	0	0	0	0	0	0
	UniRef90_UPI0002E136B1	NO_NAME	g__Akkermansia.s__Akkermansia_muciniphila	0	0	3.8e-07	0	0	0	0	0
	UniRef90_UPI00030AD9B6	NO_NAME	g__Akkermansia.s__Akkermansia_muciniphila	0	0	4.16e-07	0	0	0	0	0
	UniRef90_UPI000322D965	NO_NAME	g__Akkermansia.s__Akkermansia_muciniphila	0	0	4.25e-07	0	0	0	0	0
	UniRef90_UPI000323CD92	NO_NAME	g__Akkermansia.s__Akkermansia_muciniphila	4.55e-07	0	0	0	0	0	0	0
	UniRef90_UPI00032417A5	NO_NAME	g__Akkermansia.s__Akkermansia_muciniphila	8.64e-07	0	0	0	0	0	0	0
	UniRef90_UPI0004F237CC	NO_NAME	g__Akkermansia.s__Akkermansia_muciniphila	0	3.12e-07	0	0	0	0	0	0
	UniRef90_UPI0004F2D7CA	NO_NAME	g__Akkermansia.s__Akkermansia_muciniphila	0	3.31e-07	0	0	0	0	0	0
	UniRef90_UPI0004F32B12	sulfur carrier protein ThiS	g__Akkermansia.s__Akkermansia_muciniphila	1.75e-07	0	0	0	0	0	0	0
	UniRef90_UPI0004F33BFF	NO_NAME	g__Akkermansia.s__Akkermansia_muciniphila	7.62e-07	1.37e-06	1.28e-06	0	0	0	0	0
	UniRef90_UPI0004F3D48F	NO_NAME	g__Akkermansia.s__Akkermansia_muciniphila	0	2.81e-07	0	0	0	0	0	0
	UniRef90_UPI0005A6CD97	NO_NAME	g__Akkermansia.s__Akkermansia_muciniphila	0	0	0	8.72e-07	0	0	0	0
	UniRef90_UPI0005A92C89	NO_NAME	g__Akkermansia.s__Akkermansia_muciniphila	0	0	3.31e-07	0	0	0	0	0
	UniRef90_UPI00080C3FA0	NO_NAME	g__Akkermansia.s__Akkermansia_muciniphila	6.54e-07	8.06e-07	6.28e-07	1.26e-06	0	0	0	0
	UniRef90_UPI00080C5051	NO_NAME	g__Akkermansia.s__Akkermansia_muciniphila	2.81e-07	4.57e-07	4.05e-07	8.09e-07	0	0	0	0
	UniRef90_UPI00080C6171	NO_NAME	g__Akkermansia.s__Akkermansia_muciniphila	3.01e-07	3.03e-07	0	0	0	0	0	0
	UniRef90_UPI00080C7C25	NO_NAME	g__Akkermansia.s__Akkermansia_muciniphila	4.81e-07	0	0	0	0	0	0	0
	UniRef90_UPI00080C7EEF	NO_NAME	g__Akkermansia.s__Akkermansia_muciniphila	1.06e-06	9.71e-07	1.05e-06	0	0	0	0	0
	UniRef90_UPI00080C9E59	NO_NAME	g__Akkermansia.s__Akkermansia_muciniphila	1.24e-06	9.43e-07	1.14e-06	1.47e-06	0	0	0	0
	UniRef90_UPI00080CA246	NO_NAME	g__Akkermansia.s__Akkermansia_muciniphila	0	6.27e-07	0	0	0	0	0	0
	UniRef90_UPI00080CA292	NO_NAME	g__Akkermansia.s__Akkermansia_muciniphila	0	0	2.96e-07	0	0	0	0	0
	UniRef90_UPI00080CA872	NO_NAME	g__Akkermansia.s__Akkermansia_muciniphila	1.45e-06	2.4e-06	1.41e-06	2.54e-06	0	0	0	0
	UniRef90_UPI00080CA998	rRNA maturation RNase YbeY	g__Akkermansia.s__Akkermansia_muciniphila	2.93e-07	3.16e-07	3.7e-07	0	0	0	0	0
	UniRef90_UPI00080CB5C0	PEP-CTERM sorting domain-containing protein	g__Akkermansia.s__Akkermansia_muciniphila	1.09e-06	7.59e-07	8.81e-07	2.93e-07	0	0	0	0
	UniRef90_UPI0009C20294	4Fe-4S binding protein	g__Akkermansia.s__Akkermansia_muciniphila	2.67e-07	5.64e-07	3.28e-07	4.88e-07	0	0	0	0
	UniRef90_UPI0009C24418	NO_NAME	g__Akkermansia.s__Akkermansia_muciniphila	0	5.17e-07	0	3.52e-07	0	0	0	0
	UniRef90_UPI0009C39896	NO_NAME	g__Akkermansia.s__Akkermansia_muciniphila	5.2e-07	0	0	0	0	0	0	0
	UniRef90_UPI0009C3DA55	4Fe-4S dicluster domain-containing protein	g__Akkermansia.s__Akkermansia_muciniphila	3.25e-07	6.1e-07	9.06e-07	0	0	0	0	0
	UniRef90_UPI0009DE2748	NO_NAME	g__Akkermansia.s__Akkermansia_muciniphila	2.05e-07	0	0	0	0	0	0	0
	UniRef90_UPI000B3925F8	sugar-binding protein	g__Akkermansia.s__Akkermansia_muciniphila	1.43e-06	1.68e-06	1.01e-06	1.9e-06	0	0	0	0
	UniRef90_UPI000B3A6D8A	NO_NAME	g__Akkermansia.s__Akkermansia_muciniphila	2.25e-06	2.76e-06	1.88e-06	2.09e-06	0	0	0	0
	UniRef90_UPI000B4B827B	NO_NAME	g__Akkermansia.s__Akkermansia_muciniphila	9.42e-07	5.83e-07	1.36e-06	0	0	0	0	0
	UniRef90_UPI000B8E6A89	NO_NAME	g__Akkermansia.s__Akkermansia_muciniphila	6.17e-07	2.59e-07	0	0	0	0	0	0
	UniRef90_UPI000B8E9BBA	NO_NAME	g__Akkermansia.s__Akkermansia_muciniphila	4.97e-07	0	0	0	0	0	0	0
	UniRef90_UPI000B8EA046	NO_NAME	g__Akkermansia.s__Akkermansia_muciniphila	0	0	0	7.5e-07	0	0	0	0
	UniRef90_UPI000B8EA1C0	NO_NAME	g__Akkermansia.s__Akkermansia_muciniphila	8.36e-07	9.15e-07	7.81e-07	1.14e-06	0	0	0	0
	UniRef90_UPI000B8ECD38	NO_NAME	g__Akkermansia.s__Akkermansia_muciniphila	0	2.89e-07	0	0	0	0	0	0
	UniRef90_UPI000BDED86F	NO_NAME	g__Akkermansia.s__Akkermansia_muciniphila	0	0	0	5.21e-07	0	0	0	0
	UniRef90_UPI000C998039	NO_NAME	g__Akkermansia.s__Akkermansia_muciniphila	4.48e-07	3.6e-07	4.82e-07	0	0	0	0	0
	UniRef90_UPI000C998B9D	exo-alpha-sialidase	g__Akkermansia.s__Akkermansia_muciniphila	2.6e-06	2.63e-06	2.03e-06	2.21e-06	0	0	0	0
	UniRef90_UPI000C9991D3	NO_NAME	g__Akkermansia.s__Akkermansia_muciniphila	2.22e-06	2.78e-06	2.52e-06	2.74e-06	0	0	0	0
	UniRef90_UPI000C999B05	NO_NAME	g__Akkermansia.s__Akkermansia_muciniphila	0	4.96e-07	8.81e-07	0	0	0	0	0
	UniRef90_UPI000C99A34A	NO_NAME	g__Akkermansia.s__Akkermansia_muciniphila	2.63e-07	2.86e-07	3.05e-07	3.04e-07	0	0	0	0
	UniRef90_UPI000C99A9FD	NO_NAME	g__Akkermansia.s__Akkermansia_muciniphila	0	0	6.82e-07	0	0	0	0	0
	UniRef90_UPI000C99B18E	glutamate-5-semialdehyde dehydrogenase	g__Akkermansia.s__Akkermansia_muciniphila	1.11e-06	1.57e-06	7.02e-07	1.14e-06	0	0	0	0
	UniRef90_UPI000C99BBAA	NO_NAME	g__Akkermansia.s__Akkermansia_muciniphila	0	2.97e-07	0	0	0	0	0	0
	UniRef90_UPI000C99BBF2	tetratricopeptide repeat protein	g__Akkermansia.s__Akkermansia_muciniphila	8.21e-07	8.9e-07	9.65e-07	1.48e-06	0	0	0	0
	UniRef90_UPI000C99C392	NO_NAME	g__Akkermansia.s__Akkermansia_muciniphila	1.24e-06	9.36e-07	1.61e-06	1.43e-06	0	0	0	0
	UniRef90_UPI000C99C402	NO_NAME	g__Akkermansia.s__Akkermansia_muciniphila	3.58e-06	1.99e-06	1.14e-06	2e-06	0	0	0	0
	UniRef90_UPI000C99D73E	autotransporter outer membrane beta-barrel domain-containing protein	g__Akkermansia.s__Akkermansia_muciniphila	5.99e-07	0	0	6.14e-07	0	0	0	0
	UniRef90_UPI000C99EB5A	RHS repeat-associated core domain-containing protein	g__Akkermansia.s__Akkermansia_muciniphila	7.1e-07	6.09e-07	7.79e-07	6.47e-07	0	0	0	0
	UniRef90_UPI000C99F66E	translation elongation factor Ts	g__Akkermansia.s__Akkermansia_muciniphila	4.38e-07	5.82e-07	1.06e-06	9.93e-07	0	0	0	0
	UniRef90_UPI000C9A0DA5	DUF1349 domain-containing protein	g__Akkermansia.s__Akkermansia_muciniphila	9.37e-07	9.52e-07	8.87e-07	1.85e-06	0	0	0	0
	UniRef90_UPI000C9A0F8E	NO_NAME	g__Akkermansia.s__Akkermansia_muciniphila	0	0	1.11e-06	0	0	0	0	0
	UniRef90_UPI000C9A1949	NO_NAME	g__Akkermansia.s__Akkermansia_muciniphila	0	0	3.14e-07	0	0	0	0	0
	UniRef90_UPI000C9A4055	YtxH domain-containing protein	g__Akkermansia.s__Akkermansia_muciniphila	8.85e-06	1.26e-05	8.09e-06	1.26e-05	0	0	0	0
	UniRef90_UPI000C9A433E	NO_NAME	g__Akkermansia.s__Akkermansia_muciniphila	1.98e-07	0	0	0	0	0	0	0
	UniRef90_UPI000C9A49C5	NO_NAME	g__Akkermansia.s__Akkermansia_muciniphila	2.24e-07	2.59e-07	0	0	0	0	0	0
	UniRef90_UPI000C9A4B52	NO_NAME	g__Akkermansia.s__Akkermansia_muciniphila	0	1.65e-07	0	0	0	0	0	0
	UniRef90_UPI000C9A501B	NO_NAME	g__Akkermansia.s__Akkermansia_muciniphila	1.44e-06	1.44e-06	1.04e-06	0	0	0	0	0
	UniRef90_UPI000C9A508C	NO_NAME	g__Akkermansia.s__Akkermansia_muciniphila	5.08e-07	0	0	0	0	0	0	0
	UniRef90_UPI000C9A52B3	NO_NAME	g__Akkermansia.s__Akkermansia_muciniphila	0	4.91e-07	0	0	0	0	0	0
	UniRef90_UPI000C9A53DA	RHS repeat-associated core domain-containing protein	g__Akkermansia.s__Akkermansia_muciniphila	2e-07	0	0	0	0	0	0	0
	UniRef90_UPI000C9A6B36	replicative DNA helicase	g__Akkermansia.s__Akkermansia_muciniphila	3.24e-07	5.91e-07	3.17e-07	3.34e-07	0	0	0	0
	UniRef90_UPI000C9A6FB7	NO_NAME	g__Akkermansia.s__Akkermansia_muciniphila	0	0	3.02e-07	0	0	0	0	0
	UniRef90_UPI000C9A7553	RHS repeat-associated core domain-containing protein	g__Akkermansia.s__Akkermansia_muciniphila	2.7e-07	0	3.89e-07	0	0	0	0	0
	UniRef90_UPI000C9A7DB9	NO_NAME	g__Akkermansia.s__Akkermansia_muciniphila	0	0	0	2.8e-07	0	0	0	0
	UniRef90_UPI000C9A9494	NO_NAME	g__Akkermansia.s__Akkermansia_muciniphila	0	0	3.42e-07	0	0	0	0	0
	UniRef90_UPI000C9A9DF3	NO_NAME	g__Akkermansia.s__Akkermansia_muciniphila	8.8e-07	1.2e-06	0	0	0	0	0	0
	UniRef90_UPI000C9AA1D9	RHS repeat-associated core domain-containing protein	g__Akkermansia.s__Akkermansia_muciniphila	1.24e-06	1.25e-06	1.14e-06	1.32e-06	0	0	0	0
	UniRef90_UPI000C9AA45A	VWA domain-containing protein	g__Akkermansia.s__Akkermansia_muciniphila	8.44e-07	9.89e-07	9.52e-07	8.16e-07	0	0	0	0
	UniRef90_UPI000C9AA5B5	NO_NAME	g__Akkermansia.s__Akkermansia_muciniphila	0	4.44e-07	4.44e-07	0	0	0	0	0
	UniRef90_UPI000C9AB43A	NO_NAME	g__Akkermansia.s__Akkermansia_muciniphila	0	0	2.15e-07	0	0	0	0	0
	UniRef90_UPI000C9AC027	NO_NAME	g__Akkermansia.s__Akkermansia_muciniphila	0	5.15e-07	0	0	0	0	0	0
	UniRef90_UPI000C9AC63B	NO_NAME	g__Akkermansia.s__Akkermansia_muciniphila	3.45e-06	3.88e-06	4.59e-06	6.89e-06	0	0	0	0
	UniRef90_UPI000C9AC7CD	NO_NAME	g__Akkermansia.s__Akkermansia_muciniphila	1.29e-06	1.95e-06	1.21e-06	4.32e-07	0	0	0	0
	UniRef90_UPI000C9ACDBB	NO_NAME	g__Akkermansia.s__Akkermansia_muciniphila	2.46e-07	0	4.75e-07	5.75e-07	0	0	0	0
	UniRef90_UPI000C9ADBA8	autotransporter outer membrane beta-barrel domain-containing protein	g__Akkermansia.s__Akkermansia_muciniphila	4.89e-07	7.34e-07	6.74e-07	1.12e-06	0	0	0	0
	UniRef90_UPI000C9AE945	NO_NAME	g__Akkermansia.s__Akkermansia_muciniphila	0	0	3.8e-07	0	0	0	0	0
	UniRef90_UPI000C9B0A65	NO_NAME	g__Akkermansia.s__Akkermansia_muciniphila	8.14e-07	7.41e-07	5.62e-07	4.37e-07	0	0	0	0
	UniRef90_UPI000C9B126E	NO_NAME	g__Akkermansia.s__Akkermansia_muciniphila	5.68e-07	4.93e-07	4.9e-07	0	0	0	0	0
	UniRef90_UPI000C9B20E7	NO_NAME	g__Akkermansia.s__Akkermansia_muciniphila	9.82e-07	7.3e-07	5.15e-07	6.97e-07	0	0	0	0
	UniRef90_UPI000C9B22BE	NO_NAME	g__Akkermansia.s__Akkermansia_muciniphila	1.48e-06	1.51e-06	0	0	0	0	0	0
	UniRef90_UPI000C9B3428	polysaccharide biosynthesis tyrosine autokinase	g__Akkermansia.s__Akkermansia_muciniphila	9.37e-07	7.55e-07	1.02e-06	6.75e-07	0	0	0	0
	UniRef90_UPI000C9B3F75	NO_NAME	g__Akkermansia.s__Akkermansia_muciniphila	0	7e-07	3.2e-07	1.07e-06	0	0	0	0
	UniRef90_UPI000C9B449C	autotransporter outer membrane beta-barrel domain-containing protein	g__Akkermansia.s__Akkermansia_muciniphila	6.88e-07	4.11e-07	5.45e-07	7.73e-07	0	0	0	0
	UniRef90_UPI000C9B4A8B	NO_NAME	g__Akkermansia.s__Akkermansia_muciniphila	1.5e-07	2.79e-07	0	0	0	0	0	0
	UniRef90_UPI000C9B53B5	NO_NAME	g__Akkermansia.s__Akkermansia_muciniphila	6.49e-07	0	0	0	0	0	0	0
	UniRef90_UPI000C9B68C4	NO_NAME	g__Akkermansia.s__Akkermansia_muciniphila	3.92e-07	0	0	0	0	0	0	0
	UniRef90_UPI000C9B77D2	NO_NAME	g__Akkermansia.s__Akkermansia_muciniphila	4.46e-07	0	0	0	0	0	0	0
	UniRef90_UPI000C9B83AD	NO_NAME	g__Akkermansia.s__Akkermansia_muciniphila	3.66e-07	0	0	0	0	0	0	0
	UniRef90_UPI000C9B915F	NO_NAME	g__Akkermansia.s__Akkermansia_muciniphila	2.17e-06	1.46e-06	7.32e-07	1.84e-06	0	0	0	0
	UniRef90_UPI000C9B9241	NO_NAME	g__Akkermansia.s__Akkermansia_muciniphila	1.12e-06	7.24e-07	1.13e-06	2.14e-06	0	0	0	0
	UniRef90_UPI000C9B92BC	NO_NAME	g__Akkermansia.s__Akkermansia_muciniphila	2.26e-07	4.55e-07	3.23e-07	4.35e-07	0	0	0	0
	UniRef90_UPI000C9B9FBD	NO_NAME	g__Akkermansia.s__Akkermansia_muciniphila	2.97e-07	3e-07	0	0	0	0	0	0
	UniRef90_UPI000C9BA19B	NO_NAME	g__Akkermansia.s__Akkermansia_muciniphila	2.28e-06	2.84e-06	1.2e-06	1.33e-06	0	0	0	0
	UniRef90_UPI000C9BA326	NO_NAME	g__Akkermansia.s__Akkermansia_muciniphila	2.48e-07	0	0	0	0	0	0	0
	UniRef90_UPI000C9BA41E	autotransporter outer membrane beta-barrel domain-containing protein	g__Akkermansia.s__Akkermansia_muciniphila	3.12e-07	3.73e-07	4.41e-07	5.98e-07	0	0	0	0
	UniRef90_UPI000C9BD684	NO_NAME	g__Akkermansia.s__Akkermansia_muciniphila	3.33e-07	0	0	4.27e-07	0	0	0	0
	UniRef90_UPI000C9BDA28	NO_NAME	g__Akkermansia.s__Akkermansia_muciniphila	4.37e-07	0	0	0	0	0	0	0
	UniRef90_UPI000C9BDAB8	NO_NAME	g__Akkermansia.s__Akkermansia_muciniphila	6.41e-07	0	0	0	0	0	0	0
	UniRef90_UPI000C9BF157	NO_NAME	g__Akkermansia.s__Akkermansia_muciniphila	1.98e-07	0	0	0	0	0	0	0
	UniRef90_UPI000C9BF2D4	NO_NAME	g__Akkermansia.s__Akkermansia_muciniphila	2.18e-07	0	6.28e-07	0	0	0	0	0
	UniRef90_UPI000C9C109D	NO_NAME	g__Akkermansia.s__Akkermansia_muciniphila	8.67e-07	6.06e-07	7.15e-07	3.58e-07	0	0	0	0
	UniRef90_UPI000C9C10C1	NO_NAME	g__Akkermansia.s__Akkermansia_muciniphila	4.85e-07	4.91e-07	4.19e-07	0	0	0	0	0
	UniRef90_UPI000C9C1A7A	NO_NAME	g__Akkermansia.s__Akkermansia_muciniphila	4.18e-06	4.23e-06	4.24e-06	5.33e-06	0	0	0	0
	UniRef90_UPI000C9C1CFD	NO_NAME	g__Akkermansia.s__Akkermansia_muciniphila	0	2.97e-07	6.89e-07	6.57e-07	0	0	0	0
	UniRef90_UPI000C9C346D	RHS repeat-associated core domain-containing protein	g__Akkermansia.s__Akkermansia_muciniphila	8.34e-07	7.43e-07	7.3e-07	1.14e-06	0	0	0	0
	UniRef90_UPI000C9C35D0	NO_NAME	g__Akkermansia.s__Akkermansia_muciniphila	3.91e-07	0	0	0	0	0	0	0
	UniRef90_UPI000C9C3603	NO_NAME	g__Akkermansia.s__Akkermansia_muciniphila	3.88e-06	2.2e-06	1.34e-06	2.58e-06	0	0	0	0
	UniRef90_UPI000C9C4B63	NO_NAME	g__Akkermansia.s__Akkermansia_muciniphila	1.72e-07	0	0	0	0	0	0	0
	UniRef90_UPI000C9C4ED1	autotransporter outer membrane beta-barrel domain-containing protein	g__Akkermansia.s__Akkermansia_muciniphila	5.9e-07	5.47e-07	0	0	0	0	0	0
	UniRef90_UPI000C9C50E0	NO_NAME	g__Akkermansia.s__Akkermansia_muciniphila	3e-06	3.05e-06	3.54e-06	3.61e-06	0	0	0	0
	UniRef90_UPI000C9C55D4	GNAT family N-acetyltransferase	g__Akkermansia.s__Akkermansia_muciniphila	0	0	3.7e-07	0	0	0	0	0
	UniRef90_UPI000C9C6ED4	NO_NAME	g__Akkermansia.s__Akkermansia_muciniphila	6.97e-07	4.82e-07	0	0	0	0	0	0
	UniRef90_UPI000C9C7306	NO_NAME	g__Akkermansia.s__Akkermansia_muciniphila	3.73e-07	6.09e-07	0	6.9e-07	0	0	0	0
	UniRef90_UPI000C9C8141	NO_NAME	g__Akkermansia.s__Akkermansia_muciniphila	0	0	0	4.3e-07	0	0	0	0
	UniRef90_UPI000C9C8EFD	NO_NAME	g__Akkermansia.s__Akkermansia_muciniphila	0	0	0	4.64e-07	0	0	0	0
	UniRef90_UPI000C9C9348	PEP-CTERM sorting domain-containing protein	g__Akkermansia.s__Akkermansia_muciniphila	6.15e-07	4.69e-07	0	5.93e-07	0	0	0	0
	UniRef90_UPI000C9C93A6	NO_NAME	g__Akkermansia.s__Akkermansia_muciniphila	0	2.21e-07	0	0	0	0	0	0
	UniRef90_UPI000C9C9CBD	NO_NAME	g__Akkermansia.s__Akkermansia_muciniphila	1.2e-06	1.25e-06	1.02e-06	1.05e-06	0	0	0	0
	UniRef90_UPI000C9C9DDE	NO_NAME	g__Akkermansia.s__Akkermansia_muciniphila	3.91e-07	2.82e-07	7.36e-07	1.25e-06	0	0	0	0
	UniRef90_UPI000C9CB024	NO_NAME	g__Akkermansia.s__Akkermansia_muciniphila	1.49e-06	9.23e-07	1.14e-06	1.09e-06	0	0	0	0
	UniRef90_UPI000C9CB459	bifunctional (p)ppGpp synthetase/guanosine-3&apos ,5&apos -bis(diphosphate) 3&apos -pyrophosphohydrolase	g__Akkermansia.s__Akkermansia_muciniphila	9.02e-07	9.74e-07	7.39e-07	1.38e-06	0	0	0	0
	UniRef90_UPI000C9CB77B	NO_NAME	g__Akkermansia.s__Akkermansia_muciniphila	0	3.93e-07	0	0	0	0	0	0
	UniRef90_UPI000C9CBF07	PEP-CTERM sorting domain-containing protein	g__Akkermansia.s__Akkermansia_muciniphila	0	0	2.07e-07	0	0	0	0	0
	UniRef90_UPI000C9CC36D	glyoxalase	g__Akkermansia.s__Akkermansia_muciniphila	9.84e-07	1.12e-06	8.88e-07	6.91e-07	0	0	0	0
	UniRef90_UPI000C9CCBFD	NO_NAME	g__Akkermansia.s__Akkermansia_muciniphila	1.25e-06	1.78e-06	1.23e-06	1.63e-06	0	0	0	0
	UniRef90_UPI000C9CE301	NO_NAME	g__Akkermansia.s__Akkermansia_muciniphila	0	2.41e-07	0	0	0	0	0	0
	UniRef90_UPI000C9CE4B5	NO_NAME	g__Akkermansia.s__Akkermansia_muciniphila	0	3.05e-07	0	0	0	0	0	0
	UniRef90_UPI000C9CEB91	NO_NAME	g__Akkermansia.s__Akkermansia_muciniphila	2.21e-06	1.97e-06	1.2e-06	1.71e-06	0	0	0	0
	UniRef90_UPI000C9CF247	NO_NAME	g__Akkermansia.s__Akkermansia_muciniphila	3.64e-07	0	0	0	0	0	0	0
	UniRef90_UPI000C9CFB06	NO_NAME	g__Akkermansia.s__Akkermansia_muciniphila	2.79e-07	3.69e-07	6.68e-07	7.15e-07	0	0	0	0
	UniRef90_UPI000C9D1AAA	NO_NAME	g__Akkermansia.s__Akkermansia_muciniphila	0	2.07e-07	0	0	0	0	0	0
	UniRef90_UPI000C9D1B0A	NO_NAME	g__Akkermansia.s__Akkermansia_muciniphila	0	2.02e-07	0	0	0	0	0	0
	UniRef90_A0A015P063	Divergent AAA domain protein	g__Bacteroides.s__Bacteroides_caccae	2.64e-08	4.29e-08	3.8e-08	1.77e-07	3.03e-08	3.08e-08	4.25e-08	0
	UniRef90_A0A015W4P6	NO_NAME	g__Bacteroides.s__Bacteroides_caccae	4.56e-07	5.65e-07	4.68e-07	0	3.74e-07	7.62e-07	4.24e-07	2.96e-07
	UniRef90_A0A015W6F0	RNA helicase family protein	g__Bacteroides.s__Bacteroides_caccae	4.3e-08	0	0	0	0	0	1.56e-08	0
	UniRef90_A0A015X9T3	NO_NAME	g__Bacteroides.s__Bacteroides_caccae	3.52e-07	0	0	0	0	0	3.18e-07	1.07e-06
	UniRef90_A0A015XHY2	NO_NAME	g__Bacteroides.s__Bacteroides_caccae	0	2.86e-07	0	0	3.78e-07	0	7.78e-07	0
	UniRef90_A0A015Y6C2	Purine nucleoside phosphorylase I, inosine and guanosine-specific	g__Bacteroides.s__Bacteroides_caccae	3.93e-06	2.95e-06	2.48e-06	2.34e-06	2.9e-06	4.37e-06	4.06e-06	3.2e-06
	UniRef90_A0A015Y7H4	Helix-turn-helix domain protein	g__Bacteroides.s__Bacteroides_caccae	0	0	0	0	1.49e-07	0	0	0
	UniRef90_A0A015Z7M0	NO_NAME	g__Bacteroides.s__Bacteroides_caccae	2.07e-06	1.03e-06	4.37e-07	1.82e-06	1.71e-06	2.93e-06	2.4e-06	2.21e-06
	UniRef90_A0A015Z9G2	NO_NAME	g__Bacteroides.s__Bacteroides_caccae	3.24e-06	2.84e-06	0	0	2.91e-06	3.83e-06	2.26e-06	4.25e-06
	UniRef90_A0A015ZFK4	MerR HTH regulatory family protein	g__Bacteroides.s__Bacteroides_caccae	1.39e-07	0	0	0	2.38e-07	1.62e-07	7.53e-08	0
	UniRef90_A0A016AR75	DNA methylase family protein	g__Bacteroides.s__Bacteroides_caccae	1.42e-07	0	0	0	2.44e-07	1.66e-07	0	0
	UniRef90_A0A016BWL8	NO_NAME	g__Bacteroides.s__Bacteroides_caccae	4.03e-08	7.09e-08	0	0	4.62e-08	5.89e-08	2.73e-08	0
	UniRef90_A0A016DE32	Acyl-[acyl-carrier-protein]--UDP-N-acetylglucosamine O-acyltransferase	g__Bacteroides.s__Bacteroides_caccae	2.65e-06	1.78e-06	1.9e-06	2.47e-06	4.63e-06	4.85e-06	3.96e-06	3.95e-06
	UniRef90_A0A016DEW0	SIS domain protein	g__Bacteroides.s__Bacteroides_caccae	2.02e-06	1.89e-06	1.91e-06	1.27e-06	2.87e-06	4.82e-06	4.05e-06	2.15e-06
	UniRef90_A0A016EAS8	NO_NAME	g__Bacteroides.s__Bacteroides_caccae	6.81e-07	5.7e-07	5.45e-07	9.45e-07	7.82e-07	1.55e-06	9e-07	3.45e-07
	UniRef90_A0A016FI57	AAA domain family protein	g__Bacteroides.s__Bacteroides_caccae	0	0	0	0	4.42e-08	0	0	0
	UniRef90_A0A069CY06	Glutamine synthetase type III, GlnN	g__Bacteroides.s__Bacteroides_caccae	4.9e-05	0.000111246	1.1e-05	8.57e-07	4.78e-05	8.24e-05	6.16e-05	4.5e-05
	UniRef90_A0A069D0E5	Ribosomal RNA small subunit methyltransferase I	g__Bacteroides.s__Bacteroides_caccae	5.32e-06	4.8e-06	2.84e-06	2.35e-06	7.34e-06	9.34e-06	8.32e-06	8.69e-06
	UniRef90_A0A069D0K7	Succinate dehydrogenase iron-sulfur protein	g__Bacteroides.s__Bacteroides_caccae	2.76e-05	3.3e-05	2.25e-05	2.66e-05	2.39e-05	3.73e-05	3.67e-05	2.1e-05
	UniRef90_A0A069D8W9	Lactaldehyde reductase	g__Bacteroides.s__Bacteroides_caccae	1.76e-06	2.2e-06	1.21e-06	2.36e-06	2.02e-06	3.88e-06	2.7e-06	2.65e-06
	UniRef90_A0A069DBF6	Electron transfer flavoprotein, beta subunit	g__Bacteroides.s__Bacteroides_caccae	1.56e-05	1.36e-05	7.5e-06	7.58e-06	1.28e-05	1.6e-05	1.37e-05	1.34e-05
	UniRef90_A0A076INP5	HIT family protein	g__Bacteroides.s__Bacteroides_caccae	2.32e-06	2.67e-06	1.04e-06	1.4e-06	1.88e-06	2.77e-06	2.03e-06	1.79e-06
	UniRef90_A0A076IU02	Transcriptional regulator	g__Bacteroides.s__Bacteroides_caccae	3.21e-06	2.22e-06	1.4e-06	1.13e-06	4.17e-06	3.67e-06	4.72e-06	3.07e-06
	UniRef90_A0A076J2Q7	Ribosome-binding ATPase YchF	g__Bacteroides.s__Bacteroides_caccae	3.23e-06	3.66e-06	2.98e-06	2.66e-06	5.28e-06	8.19e-06	5.32e-06	5.9e-06
	UniRef90_A0A078PLC9	NO_NAME	g__Bacteroides.s__Bacteroides_caccae	1.72e-06	1.58e-06	4.22e-07	6.87e-07	2.13e-06	3.12e-06	1.66e-06	2.27e-06
	UniRef90_A0A078PSN5	Transposase DDE domain protein	g__Bacteroides.s__Bacteroides_caccae	2.31e-06	2.99e-06	3.06e-06	2.6e-06	4.8e-06	5.78e-06	6.37e-06	3.67e-06
	UniRef90_A0A078Q3E7	HAD hydrolase, IA, variant 1 family protein	g__Bacteroides.s__Bacteroides_caccae	5.18e-08	7.03e-08	0	0	0	3.03e-08	8.41e-08	0
	UniRef90_A0A078Q447	Nicotinate phosphoribosyltransferase	g__Bacteroides.s__Bacteroides_caccae	3.43e-06	3.61e-06	3.19e-06	1.27e-06	6.28e-06	5.69e-06	5.77e-06	6.07e-06
	UniRef90_A0A078Q4X5	Phosphate binding family protein	g__Bacteroides.s__Bacteroides_caccae	8.68e-08	0	0	0	0	0	6.96e-08	6.59e-08
	UniRef90_A0A078QGH3	NO_NAME	g__Bacteroides.s__Bacteroides_caccae	1.81e-07	2.87e-07	0	0	0	0	9.82e-08	1.37e-07
	UniRef90_A0A078QJU8	NO_NAME	g__Bacteroides.s__Bacteroides_caccae	1.6e-07	0	0	0	1.82e-07	1.87e-07	0	2.03e-07
	UniRef90_A0A078QJW0	NO_NAME	g__Bacteroides.s__Bacteroides_caccae	8.91e-07	5.88e-07	6.47e-07	5.21e-07	1.86e-06	2.12e-06	8.84e-07	1.63e-06
	UniRef90_A0A078QJW5	NO_NAME	g__Bacteroides.s__Bacteroides_caccae	0	0	0	0	9.52e-08	0	9.5e-08	1.25e-07
	UniRef90_A0A078QTU9	Toprim-like family protein	g__Bacteroides.s__Bacteroides_caccae	1.85e-06	1.98e-06	2.78e-06	2.11e-06	2.55e-06	2.58e-06	2.76e-06	2.9e-06
	UniRef90_A0A081DUI1	NO_NAME	g__Bacteroides.s__Bacteroides_caccae	1.44e-07	0	5.2e-07	1.38e-06	1.66e-07	8.44e-08	2.25e-07	2.19e-07
	UniRef90_A0A081DUL1	DNA topoisomerase (ATP-hydrolyzing)	g__Bacteroides.s__Bacteroides_caccae	2.06e-06	1.98e-06	1.19e-06	1.47e-06	2.36e-06	3.09e-06	2.25e-06	2.87e-06
	UniRef90_A0A081TLM3	Flagellar motor protein MotA	g__Bacteroides.s__Bacteroides_caccae	0.000251195	0.000251907	0.000148944	0.000170039	0.000205764	0.000227758	0.000218874	0.000197219
	UniRef90_A0A081TTK8	Integrase	g__Bacteroides.s__Bacteroides_caccae	1.58e-07	2.57e-07	2.45e-07	1.26e-07	1.96e-07	2e-07	2.14e-07	0
	UniRef90_A0A081TW72	NADH peroxidase	g__Bacteroides.s__Bacteroides_caccae	5.4e-05	6.65e-05	2.63e-05	3.25e-05	4.44e-05	4.96e-05	5.74e-05	5.21e-05
	UniRef90_A0A081TZ63	NO_NAME	g__Bacteroides.s__Bacteroides_caccae	1.85e-06	1.81e-06	1.23e-06	1.85e-06	1.94e-06	2.47e-06	2.03e-06	2.44e-06
	UniRef90_A0A081UFB3	NO_NAME	g__Bacteroides.s__Bacteroides_caccae	0	2e-07	0	0	0	0	0	0
	UniRef90_A0A0E2AK40	Hydrophobe/amphiphile efflux-1 (HAE1) family RND transporter	g__Bacteroides.s__Bacteroides_caccae	3.91e-07	4.75e-07	3.35e-07	3.15e-07	4.19e-07	7.17e-07	5.34e-07	4.41e-07
	UniRef90_A0A0E2SXU1	NO_NAME	g__Bacteroides.s__Bacteroides_caccae	0	6.11e-08	0	0	0	6.59e-08	1.68e-07	6.41e-08
	UniRef90_A0A0E2T056	SUKH-3 immunity family protein	g__Bacteroides.s__Bacteroides_caccae	4.83e-06	3.03e-06	9.22e-07	2.01e-06	1.42e-06	1.21e-06	3.35e-06	1.14e-06
	UniRef90_A0A0E2TBP4	DNA binding, excisionase family domain protein	g__Bacteroides.s__Bacteroides_caccae	2.08e-06	1.91e-06	1.08e-06	1.23e-06	1.28e-06	1.99e-06	2.26e-06	1.53e-06
	UniRef90_A0A0E2TFG2	AAA domain protein	g__Bacteroides.s__Bacteroides_caccae	5.46e-07	5.57e-07	3.01e-07	3.7e-07	7e-07	4.88e-07	7.68e-07	4.38e-07
	UniRef90_A0A0F5J169	NO_NAME	g__Bacteroides.s__Bacteroides_caccae	0	0	0	0	1.27e-08	0	1.2e-08	1.68e-08
	UniRef90_A0A0F5JRS5	Fructose-1,6-bisphosphate aldolase, class II	g__Bacteroides.s__Bacteroides_caccae	1.82e-05	1.94e-05	1.61e-05	1.38e-05	2.3e-05	3.67e-05	3.14e-05	2.32e-05
	UniRef90_A0A0I9RRX1	Recombinase	g__Bacteroides.s__Bacteroides_caccae	1.48e-07	8.77e-08	4.08e-07	1.04e-07	8.04e-07	2.52e-07	5.26e-07	7.76e-07
	UniRef90_A0A0J9FAJ6	NO_NAME	g__Bacteroides.s__Bacteroides_caccae	5.43e-07	3.92e-07	2.98e-07	4.96e-07	1.28e-06	1.15e-06	7.31e-07	7.08e-07
	UniRef90_A0A0J9FC93	NO_NAME	g__Bacteroides.s__Bacteroides_caccae	5.32e-07	0	9.65e-07	0	2.25e-06	9.72e-07	2.16e-06	2.1e-06
	UniRef90_A0A0J9FH97	NO_NAME	g__Bacteroides.s__Bacteroides_caccae	1.1e-07	2.79e-07	4.24e-07	2.09e-07	1.24e-07	4.29e-08	3.6e-07	1.67e-07
	UniRef90_A0A0J9I4E3	TIGR00153 family protein	g__Bacteroides.s__Bacteroides_caccae	5.31e-07	6.36e-07	5.63e-07	0	6.42e-07	7.82e-07	4.53e-07	2.97e-07
	UniRef90_A0A0K6BPE7	GNAT family N-acetyltransferase	g__Bacteroides.s__Bacteroides_caccae	1.9e-06	3.27e-06	7.78e-07	3.66e-07	1.06e-06	1.67e-06	2.62e-06	7.2e-07
	UniRef90_A0A0K6BQC8	M23 family peptidase	g__Bacteroides.s__Bacteroides_caccae	1.29e-06	9.88e-07	8.77e-07	8.59e-07	3.25e-06	2.85e-06	2.8e-06	4.1e-06
	UniRef90_A0A0K6BQI8	Threonylcarbamoyl-AMP synthase	g__Bacteroides.s__Bacteroides_caccae	3.39e-05	2.41e-05	1.26e-05	1.42e-05	1.6e-05	1.8e-05	2.01e-05	1.38e-05
	UniRef90_A0A0K6BQY7	Carboxybiotin decarboxylase	g__Bacteroides.s__Bacteroides_caccae	3.51e-07	3.8e-07	4.05e-08	1.62e-07	5.64e-07	2.79e-07	3.34e-07	4.26e-07
	UniRef90_A0A0K6BRB2	Btr-like HTH-type transcriptional activator	g__Bacteroides.s__Bacteroides_caccae	1.42e-06	1.33e-06	6.72e-07	9.71e-07	1.38e-06	1.68e-06	1.99e-06	1.33e-06
	UniRef90_A0A0K6BRW1	Glyoxalase family protein	g__Bacteroides.s__Bacteroides_caccae	7.46e-06	5.47e-06	3.94e-06	3.33e-06	7.75e-06	1.13e-05	6.42e-06	7.44e-06
	UniRef90_A0A0K6BS94	Phospho-sugar mutase	g__Bacteroides.s__Bacteroides_caccae	9.37e-06	1.13e-05	7.22e-06	8.42e-06	6.65e-06	9.98e-06	1.1e-05	7.79e-06
	UniRef90_A0A0K6BTG9	Na(+)-translocating NADH-quinone reductase subunit E	g__Bacteroides.s__Bacteroides_caccae	1.57e-05	1.94e-05	1.14e-05	1.27e-05	1.16e-05	2.56e-05	1.8e-05	8.48e-06
	UniRef90_A0A0K6BUJ4	4-hydroxy-tetrahydrodipicolinate synthase	g__Bacteroides.s__Bacteroides_caccae	4.31e-06	3.92e-06	2e-06	2.36e-06	5.18e-06	4.86e-06	5.13e-06	5.33e-06
	UniRef90_A0A0K6BVC0	ATP synthase alpha/beta family, nucleotide-binding domain protein	g__Bacteroides.s__Bacteroides_caccae	4.94e-06	4.42e-06	3.61e-06	3.44e-06	4.85e-06	8.08e-06	7.16e-06	3.65e-06
	UniRef90_A0A0K6BZ65	MotA/TolQ/ExbB proton channel family protein	g__Bacteroides.s__Bacteroides_caccae	2.5e-06	3.58e-06	2.25e-06	2.23e-06	1.91e-06	4.81e-06	5.17e-06	1.92e-06
	UniRef90_A0A0M1W1D7	NO_NAME	g__Bacteroides.s__Bacteroides_caccae	1.51e-08	0	0	0	0	0	0	1.15e-07
	UniRef90_A0A0N7I9N0	Aconitate hydratase	g__Bacteroides.s__Bacteroides_caccae	1.1e-05	1.2e-05	8.06e-06	6.12e-06	5.8e-06	1.16e-05	1.11e-05	6.02e-06
[truncated: 205,421+ more rows]

## Sheet: 3F
Figure 3
f, See source data for Fig 3e.

## Sheet: 3G
Figure 3
g, See source data for Fig 3e.
