# Supplementary material for: Gut microbial factors predict disease severity in a mouse model of multiple sclerosis
Source: Nat Microbiol. 2024 Jul 15;9(9):2244–61. doi: 10.1038/s41564-024-01761-3 (PMC11371644; doi:10.1038/s41564-024-01761-3)
Supplement: Supplementary file 7 — Statistical source data. [file 41564_2024_1761_MOESM7_ESM.xlsx]

## Sheet: 4A
Figure 4
a, See Source Data for Fig 2g ("START" only) for raw source data; statistics listed below.
	Akkermansia muciniphila (AM)
	Original FDR method of Benjamini and Hochberg	Mean Diff.	Discovery?	q value	Individual P Value
	14FR vs. 14FF	-28.03	Yes	<0.0001	<0.0001
	14FR vs. 13FR	20.95	Yes	<0.0001	<0.0001
	13FR vs. 13FF	0.05786	No	0.9858	0.9858
	14FF vs. 13FF	49.04	Yes	<0.0001	<0.0001
	Bacteroides caccae (BC)
	Original FDR method of Benjamini and Hochberg	Mean Diff.	Discovery?	q value	Individual P Value
	14FR vs. 14FF	-9.011	Yes	<0.0001	<0.0001
	14FR vs. 13FR	-5.18	Yes	0.0027	0.0027
	13FR vs. 13FF	-30.37	Yes	<0.0001	<0.0001
	14FF vs. 13FF	-26.54	Yes	<0.0001	<0.0001
	Barnesiella intestinihominis (BI)
	Original FDR method of Benjamini and Hochberg	Mean Diff.	Discovery?	q value	Individual P Value
	14FR vs. 14FF	0.08068	No	0.7857	0.7857
	14FR vs. 13FR	-0.9664	Yes	0.0033	0.0025
	13FR vs. 13FF	-1.596	Yes	0.003	0.0015
	14FF vs. 13FF	-2.643	Yes	<0.0001	<0.0001
	Bacteroides thataiotaomicron (BT)
	Original FDR method of Benjamini and Hochberg	Mean Diff.	Discovery?	q value	Individual P Value
	14FR vs. 14FF	9.268	Yes	<0.0001	<0.0001
	14FR vs. 13FR	-6.423	Yes	<0.0001	<0.0001
	13FR vs. 13FF	8.725	Yes	<0.0001	<0.0001
	14FF vs. 13FF	-6.966	Yes	0.0005	0.0005
	Faecalibacterium prausnitzii (FP)
	Original FDR method of Benjamini and Hochberg	Mean Diff.	Discovery?	q value	Individual P Value
	14FR vs. 14FF	0.02131	No	0.9605	0.9605
	14FR vs. 13FR	-5.226	Yes	<0.0001	<0.0001
	13FR vs. 13FF	4.036	Yes	<0.0001	<0.0001
	14FF vs. 13FF	-1.212	No	0.1056	0.0792

## Sheet: 4B
Figure 4
b, This figure panel contains no data.

## Sheet: 4C
Figure 4
c, EAE scores over the 30 d disease period in SM03, SM04, and SM12 mice fed a fiber-rich (FR) diet. Data is compared to disease scores of FR-fed SM14 and SM13 mice, which can be found in the Source Data for Fig 2c.
	MOUSE_ID	DIET	SM	Score_Day0	Score_Day1	Score_Day2	Score_Day3	Score_Day4	Score_Day5	Score_Day6	Score_Day7	Score_Day8	Score_Day9	Score_Day10	Score_Day11	Score_Day12	Score_Day13	Score_Day14	Score_Day15	Score_Day16	Score_Day17	Score_Day18	Score_Day19	Score_Day20	Score_Day21	Score_Day22	Score_Day23	Score_Day24	Score_Day25	Score_Day26	Score_Day27	Score_Day28	Score_Day29	Score_Day30
	M_182	FR	SM04	0	0	0	0	0	0	0	0	0	0	0	0	0	0	0.5	1.5	2	3	3	2.5	2	2	2	2.5	2	1.5	1.5	1.5	1.5	2	2
	M_183	FR	SM04	0	0	0	0	0	0	0	0	0	0	0	0	0	0	1	1	1.5	2.5	2.5	2	2	1.5	1.5	1	1	1.5	1.5	1.5	1	1.5	1
	M_184	FR	SM04	0	0	0	0	0	0	0	0	0	0	0	0	0	0	1	1.5	2.5	3	2.5	1.5	1.5	1.5	1.5	1.5	1.5	1.5	1.5	1.5	1.5	1.5	1
	M_185	FR	SM04	0	0	0	0	0	0	0	0	0	0	0	0	0	0	1	0	1	1	1.5	1.5	1	0.5	0.5	1	1	0	0	0	0	0	0
	M_186	FR	SM04	0	0	0	0	0	0	0	0	0	0	0	0	0	0	1	1.5	2	3	3	3	2	1.5	2	1.5	1	1.5	1.5	2	2.5	3	3
	M_187	FR	SM03	0	0	0	0	0	0	0	0	0	0	0	0	0.5	1	1	3	3	3	3	3	3	3	3	2	1.5	2	1.5	2	1.5	1.5	2
	M_188	FR	SM03	0	0	0	0	0	0	0	0	0	0	0	0	0	0	0.5	1	1	1	1.5	1	1	1.5	1	1	1.5	1	0.5	1.5	1	1.5	1
	M_189	FR	SM03	0	0	0	0	0	0	0	0	0	0	0	0	0	0	0	0	0.5	1	1	1.5	1.5	1.5	2	1	1	1	1	1	1.5	1	1
	M_190	FR	SM03	0	0	0	0	0	0	0	0	0	0	0	0	0	0	0.5	1	1.5	2.5	2.5	2	1.5	1.5	1.5	0.5	0	0.5	0.5	1.5	1	1.5	2.5
	M_191	FR	SM03	0	0	0	0	0	0	0	0	0	0	0	0	0	0	1	1.5	2.5	2.5	3	2	2	1.5	1.5	2	1.5	1.5	1.5	2	1.5	2	1.5
	M_346	FR	SM12	0	0	0	0	0	0	0	0	0	0	0	0	0	0	0	0	0	0	0	0	0	0	0	0	0	0	0	0	0	0	0
	M_349	FR	SM12	0	0	0	0	0	0	0	0	0	0	0	0	0	0	0	1	1.5	1.5	2	1.5	1.5	1	0.5	0.5	0	0	0	0	0	0	0
	M_350	FR	SM12	0	0	0	0	0	0	0	0	0	0	0	0	0	0	0	1.5	2	2	1.5	1.5	1.5	1	1	1	1	1	0	1	0	1	0
	M_354	FR	SM12	0	0	0	0	0	0	0	0	0	0	0	0	0	0	0	0	0	0	0	0.5	0	0	0	0.5	1.5	1.5	2	2.5	3	3	3

## Sheet: 4D
Figure 4
d, Occurrence (1 = occurrence, 0 = no occurrence) of susceptibility to disease induction (SusO), remission (RemO), and relapse (RelO) among SM03, SM04, and SM12 mice fed a fiber-rich (FR) diet.
	MOUSE_ID	DIET	SM	AUC	RelM	Max	SusO	RemO	RelO
	M_182	FR	SM04	32	1.7	3	1	1	0
	M_183	FR	SM04	25	1.3	2.5	1	1	0
	M_184	FR	SM04	27.5	1.4	3	1	1	0
	M_185	FR	SM04	10	0	1.5	0	1	0
	M_186	FR	SM04	33.5	2.4	3	1	1	1
	M_187	FR	SM03	39.5	1.7	3	1	1	0
	M_188	FR	SM03	18	1.1	1.5	0	0	0
	M_189	FR	SM03	17	1.1	2	0	0	0
	M_190	FR	SM03	21.25	1.4	2.5	1	1	1
	M_191	FR	SM03	30.25	1.7	3	1	1	0
	M_346	FR	SM12	0	0	0	0	0	0
	M_349	FR	SM12	11	0	2	0	1	0
	M_350	FR	SM12	17	0.4	2	0	1	0
	M_354	FR	SM12	16	2.7	3	1	0	0

## Sheet: 4E
Figure 4
e, Area-under-the-curve (AUC) analysis of overall EAE course, mean EAE score during the relapse phase (RelM, d 26 to d 30 after EAE induction), and maximum EAE score (Max) in SM03, SM04, and SM12 mice fed a fiber-rich (FR) diet. Data is compared to disease scores of FR-fed SM14 and SM13 mice which is therefore also included below (AUC and RelM of FR-fed SM14 and SM13 are depicted in Fig 2e-f).
	MOUSE_ID	DIET	SM	AUC	RelM	Max
	M_182	FR	SM04	32	1.7	3
	M_183	FR	SM04	25	1.3	2.5
	M_184	FR	SM04	27.5	1.4	3
	M_185	FR	SM04	10	0	1.5
	M_186	FR	SM04	33.5	2.4	3
	M_187	FR	SM03	39.5	1.7	3
	M_188	FR	SM03	18	1.1	1.5
	M_189	FR	SM03	17	1.1	2
	M_190	FR	SM03	21.25	1.4	2.5
	M_191	FR	SM03	30.25	1.7	3
	M_346	FR	SM12	0	0	0
	M_349	FR	SM12	11	0	2
	M_350	FR	SM12	17	0.4	2
	M_354	FR	SM12	16	2.7	3
	M_034	FR	SM14	14.5	1	1.5
	M_035	FR	SM14	18.5	1	1.5
	M_036	FR	SM14	22	0.9	2
	M_040	FR	SM13	0	0	0
	M_041	FR	SM13	0	0	0
	M_042	FR	SM13	0	0	0
	M_043	FR	SM13	0	0	0
	M_044	FR	SM13	0	0	0
	M_165	FR	SM14	37.25	1.8	3
	M_166	FR	SM14	45.25	2.4	3
	M_171	FR	SM14	28.75	1.5	3
	M_269	FR	SM14	41.25	2.8	3.5
	M_270	FR	SM14	38.75	2.9	3
	M_271	FR	SM14	39	2.3	3
	M_402	FR	SM13	15.5	0.3	2.5
	M_403	FR	SM13	25	0.6	2.5
	M_404	FR	SM13	34.75	1.4	3
	M_405	FR	SM13	15	0.2	2
	M_406	FR	SM13	0.5	0	0.5
	M_407	FR	SM13	5	0	1
	M_408	FR	SM14	0	0	0
	M_409	FR	SM14	16	0	2
	M_410	FR	SM14	0	0	0
	M_411	FR	SM14	33.75	1.5	3
