# Supplementary material for: Gut microbial factors predict disease severity in a mouse model of multiple sclerosis
Source: Nat Microbiol. 2024 Jul 15;9(9):2244–61. doi: 10.1038/s41564-024-01761-3 (PMC11371644; doi:10.1038/s41564-024-01761-3)
Supplement: Supplementary file 8 — Statistical source data. [file 41564_2024_1761_MOESM8_ESM.xlsx]

## Sheet: 5A
Figure 5
a, Daily mean EAE score for all gnotobiotic groups: germfree (GF, SM01, SM03, SM04, SM12, SM13, and SM14 fed a fiber-rich (FR) or fiber-free (FF) diet.
	MOUSE_ID	DIET	SM	Score_Day0	Score_Day1	Score_Day2	Score_Day3	Score_Day4	Score_Day5	Score_Day6	Score_Day7	Score_Day8	Score_Day9	Score_Day10	Score_Day11	Score_Day12	Score_Day13	Score_Day14	Score_Day15	Score_Day16	Score_Day17	Score_Day18	Score_Day19	Score_Day20	Score_Day21	Score_Day22	Score_Day23	Score_Day24	Score_Day25	Score_Day26	Score_Day27	Score_Day28	Score_Day29	Score_Day30
	M_026	FR	GF	0	0	0	0	0	0	0	0	0	0	0	0	0	0	0	0	0.5	1	0.5	1	1.5	2.5	2	1.5	1.5	1.5	1	1	1	1	1
	M_027	FR	GF	0	0	0	0	0	0	0	0	0	0	0	0	0	0	0	0	0	0	0	0	0	0	0	0	0	0	0	0	0	0	0
	M_028	FR	GF	0	0	0	0	0	0	0	0	0	0	0	0	0	0	0	0.5	1	1.5	1.5	2	1.5	1	1	1	1	1	1	1	1	0.5	0
	M_029	FR	GF	0	0	0	0	0	0	0	0	0	0	0	0	0	0	0	0	0	0.5	1	1	0.5	0.5	0	0	0	0	0	0	0.5	0	0
	M_030	FF	GF	0	0	0	0	0	0	0	0	0	0	0	0	0	0	0.5	1	1	0.5	0.5	0.5	0.5	0	0	0	0	0	0	0	0	0	0
	M_031	FF	GF	0	0	0	0	0	0	0	0	0	0	0	0	0	0	0	0	0	0	0	1	1	0.5	0.5	0.5	0.5	0	0	0	0	0	0
	M_032	FF	GF	0	0	0	0	0	0	0	0	0	0	0	0	0	0.5	1	1	1	1	1	1	1	0.5	0	1	0.5	0.5	0.5	0.5	0	0.5	0
	M_033	FF	GF	0	0	0	0	0	0	0	0	0	0	0	0	0	0	0	0	0	0.5	0	0	0	0	0	0	0	0	0	0	0	0	0
	M_034	FR	SM14	0	0	0	0	0	0	0	0	0	0	0	0	0	0	0	0	0.5	1	1	1	1.5	1.5	1	1	0.5	1	1	1	1	1	1
	M_035	FR	SM14	0	0	0	0	0	0	0	0	0	0	0	0	0	0	0.5	1	1	1.5	1.5	1.5	1.5	1.5	1	1	1	1	1	1	1	1	1
	M_036	FR	SM14	0	0	0	0	0	0	0	0	0	0	0	0	0	1	2	2	2	2	1.5	1.5	1.5	1.5	1.5	1	0.5	0	1	0.5	1	1	1
	M_037	FF	SM14	0	0	0	0	0	0	0	0	0	0	0	0	0	0	0	0	0	1	1	0.5	0	0	0	0	0	0	0	0	0	0	0
	M_038	FF	SM14	0	0	0	0	0	0	0	0	0	0	0	0	0	0	0	0	0	0	0	0	0	0	0	0	0	0	0	0	0	0	0
	M_039	FF	SM14	0	0	0	0	0	0	0	0	0	0	0	0	0	0	0	0	0	0	0	0	1	1	1	0.5	0	0	0	0	0	0	0
	M_040	FR	SM13	0	0	0	0	0	0	0	0	0	0	0	0	0	0	0	0	0	0	0	0	0	0	0	0	0	0	0	0	0	0	0
	M_041	FR	SM13	0	0	0	0	0	0	0	0	0	0	0	0	0	0	0	0	0	0	0	0	0	0	0	0	0	0	0	0	0	0	0
	M_042	FR	SM13	0	0	0	0	0	0	0	0	0	0	0	0	0	0	0	0	0	0	0	0	0	0	0	0	0	0	0	0	0	0	0
	M_043	FR	SM13	0	0	0	0	0	0	0	0	0	0	0	0	0	0	0	0	0	0	0	0	0	0	0	0	0	0	0	0	0	0	0
	M_044	FR	SM13	0	0	0	0	0	0	0	0	0	0	0	0	0	0	0	0	0	0	0	0	0	0	0	0	0	0	0	0	0	0	0
	M_045	FF	SM13	0	0	0	0	0	0	0	0	0	0	0	0	0	0	0	0	0	0	0	0	0	0	0	0	0	0	0	0	0	0	0
	M_046	FF	SM13	0	0	0	0	0	0	0	0	0	0	0	0	0	0	0	0	0	0	0	0.5	1	1	0.5	0.5	0	0	0	0	0	0	0
	M_047	FF	SM13	0	0	0	0	0	0	0	0	0	0	0	0	0	0	0	0	0	0	0	0	0	0	0	0	0	0	0	0	0	0	0
	M_048	FF	SM13	0	0	0	0	0	0	0	0	0	0	0	0	0	0	0	0.5	1	2	2.5	2.5	1.5	1.5	1	1	1	1	1	1	1	1	1
	M_127	FF	SM14	0	0	0	0	0	0	0	0	0	0	0	0	0	0	0	0	0	0	0	0	0	0	0	0	0	0	0	0	0	0	0
	M_159	FR	SM01	0	0	0	0	0	0	0	0	0	0	0	0	0	0.5	1.5	3	3	3	3	2	1.5	1.5	1.5	1.5	1.5	1.5	1.5	1.5	1.5	1.5	1.5
	M_160	FR	SM01	0	0	0	0	0	0	0	0	0	0	0	0	0	0	0	0	0	0	0	0	0	0	0	0	0	0	0	0	0	0	0
	M_162	FR	SM01	0	0	0	0	0	0	0	0	0	0	0	0	0	0.5	1	2.5	3	3	3	2.5	2	1.5	1.5	1.5	1.5	1.5	1.5	1.5	1.5	1.5	1.5
	M_163	FR	SM01	0	0	0	0	0	0	0	0	0	0	0	0	0	0	0	0	0	0	0	0	0	0	0	0	2	2	2.5	2.5	2.5	2.5	2
	M_164	FR	SM01	0	0	0	0	0	0	0	0	0	0	0	0	0	0	0	0	0	0	0	0	0	0	0	0	0	0	0	0	0	0	0
	M_165	FR	SM14	0	0	0	0	0	0	0	0	0	0	0	0	0	1	2	3	3	3	3	2.5	2.5	1.5	1.5	2	2	2	1.5	2.5	1.5	2	1.5
	M_166	FR	SM14	0	0	0	0	0	0	0	0	0	0	0	0	0	0	2.5	3	2	3	3	3	3	3	3	3	3	3	3	1.5	2.5	2.5	2.5
	M_171	FR	SM14	0	0	0	0	0	0	0	0	0	0	0	0	1	1.5	1	1	3	2	2	1.5	1.5	1.5	1.5	1.5	1.5	1.5	1.5	1.5	1.5	1.5	1.5
	M_172	FF	SM14	0	0	0	0	0	0	0	0	0	0	0	0	1.5	2	3	3	3	3	2.5	2.5	2.5	2	2	2	2	2	2	1.5	2	2	2
	M_173	FF	SM14	0	0	0	0	0	0	0	0	0	0	0	0	0	1	2	3	3	3	3	2.5	2.5	2	2	2	1.5	2	2	2	1.5	2	2
	M_182	FR	SM04	0	0	0	0	0	0	0	0	0	0	0	0	0	0	0.5	1.5	2	3	3	2.5	2	2	2	2.5	2	1.5	1.5	1.5	1.5	2	2
	M_183	FR	SM04	0	0	0	0	0	0	0	0	0	0	0	0	0	0	1	1	1.5	2.5	2.5	2	2	1.5	1.5	1	1	1.5	1.5	1.5	1	1.5	1
	M_184	FR	SM04	0	0	0	0	0	0	0	0	0	0	0	0	0	0	1	1.5	2.5	3	2.5	1.5	1.5	1.5	1.5	1.5	1.5	1.5	1.5	1.5	1.5	1.5	1
	M_185	FR	SM04	0	0	0	0	0	0	0	0	0	0	0	0	0	0	1	0	1	1	1.5	1.5	1	0.5	0.5	1	1	0	0	0	0	0	0
	M_186	FR	SM04	0	0	0	0	0	0	0	0	0	0	0	0	0	0	1	1.5	2	3	3	3	2	1.5	2	1.5	1	1.5	1.5	2	2.5	3	3
	M_187	FR	SM03	0	0	0	0	0	0	0	0	0	0	0	0	0.5	1	1	3	3	3	3	3	3	3	3	2	1.5	2	1.5	2	1.5	1.5	2
	M_188	FR	SM03	0	0	0	0	0	0	0	0	0	0	0	0	0	0	0.5	1	1	1	1.5	1	1	1.5	1	1	1.5	1	0.5	1.5	1	1.5	1
	M_189	FR	SM03	0	0	0	0	0	0	0	0	0	0	0	0	0	0	0	0	0.5	1	1	1.5	1.5	1.5	2	1	1	1	1	1	1.5	1	1
	M_190	FR	SM03	0	0	0	0	0	0	0	0	0	0	0	0	0	0	0.5	1	1.5	2.5	2.5	2	1.5	1.5	1.5	0.5	0	0.5	0.5	1.5	1	1.5	2.5
	M_191	FR	SM03	0	0	0	0	0	0	0	0	0	0	0	0	0	0	1	1.5	2.5	2.5	3	2	2	1.5	1.5	2	1.5	1.5	1.5	2	1.5	2	1.5
	M_269	FR	SM14	0	0	0	0	0	0	0	0	0	0	0	0	1	2	3	3.5	3	3	3	2.5	1.5	1	1.5	0.5	1.5	1.5	3	3	3	2.5	2.5
	M_270	FR	SM14	0	0	0	0	0	0	0	0	0	0	0	0	0	0	1	1.5	3	3	3	3	2.5	2	1.5	1	2.5	1.5	3	3	3	3	2.5
	M_271	FR	SM14	0	0	0	0	0	0	0	0	0	0	0	0	0	0	2	2	3	3	3	3	2.5	2.5	2	2	1.5	2	2	2.5	2.5	2.5	2
	M_274	FF	SM14	0	0	0	0	0	0	0	0	0	0	0	0	0	0.5	1	2	3	3	3.5	3	3	3	3	3	3	3	3	3	2.5	3	0.5
	M_275	FF	SM14	0	0	0	0	0	0	0	0	0	0	0	0	0	0	0	0	0.5	0	0	1	1	1	1	1	1	1	1	1	0.5	0.5	1.5
	M_282	FF	SM14	0	0	0	0	0	0	0	0	0	0	0	0	0	0	0	0	0	1	1	1	1.5	1.5	2	2	2	1.5	1.5	1.5	1.5	1.5	1.5
	M_284	FF	SM14	0	0	0	0	0	0	0	0	0	0	0	0.5	2	3	3	3	2.5	2.5	2.5	2.5	2.5	2.5	1.5	2	2	2	2	2	2	1.5	1.5
	M_346	FR	SM12	0	0	0	0	0	0	0	0	0	0	0	0	0	0	0	0	0	0	0	0	0	0	0	0	0	0	0	0	0	0	0
	M_349	FR	SM12	0	0	0	0	0	0	0	0	0	0	0	0	0	0	0	1	1.5	1.5	2	1.5	1.5	1	0.5	0.5	0	0	0	0	0	0	0
	M_350	FR	SM12	0	0	0	0	0	0	0	0	0	0	0	0	0	0	0	1.5	2	2	1.5	1.5	1.5	1	1	1	1	1	0	1	0	1	0
	M_354	FR	SM12	0	0	0	0	0	0	0	0	0	0	0	0	0	0	0	0	0	0	0	0.5	0	0	0	0.5	1.5	1.5	2	2.5	3	3	3
	M_402	FR	SM13	0	0	0	0	0	0	0	0	0	0	0	0	0	0	0	0	0	1.5	2	2.5	2.5	2	1.5	1	1	0.5	0	0	0	0.5	1
	M_403	FR	SM13	0	0	0	0	0	0	0	0	0	0	0	0	0	1	1	2	2.5	2.5	2.5	2.5	2	2	1.5	1	1	1	0	1	0	1	1
	M_404	FR	SM13	0	0	0	0	0	0	0	0	0	0	0	0	0	0	0	1.5	2.5	3	3	3	3	3	2.5	2.5	2	2	2	2	1.5	1	0.5
	M_405	FR	SM13	0	0	0	0	0	0	0	0	0	0	0	0	0	0	0	1	1	2	2	1.5	1.5	1	1	1	1	1	0.5	0.5	0	0	0
	M_406	FR	SM13	0	0	0	0	0	0	0	0	0	0	0	0	0	0	0	0	0	0	0	0	0	0	0	0	0.5	0	0	0	0	0	0
	M_407	FR	SM13	0	0	0	0	0	0	0	0	0	0	0	0	0	0	0	0	0	0.5	1	0.5	1	1	0.5	0.5	0	0	0	0	0	0	0
	M_408	FR	SM14	0	0	0	0	0	0	0	0	0	0	0	0	0	0	0	0	0	0	0	0	0	0	0	0	0	0	0	0	0	0	0
	M_409	FR	SM14	0	0	0	0	0	0	0	0	0	0	0	0	0	1.5	2	2	1.5	1.5	1.5	1	1.5	1.5	1.5	0.5	0	0	0	0	0	0	0
	M_410	FR	SM14	0	0	0	0	0	0	0	0	0	0	0	0	0	0	0	0	0	0	0	0	0	0	0	0	0	0	0	0	0	0	0
	M_411	FR	SM14	0	0	0	0	0	0	0	0	0	0	0	0	0	0	1	2	3	3	3	3	2.5	2.5	2	2	1.5	1.5	1.5	1.5	1.5	1.5	1.5

## Sheet: 5B
Figure 5
b, Area-under-the-curve (AUC) analysis; maximum EAE score (Max); mean EAE score during the relapse phase (RelM); and occurrence (1 = occurrence, 0 = no occurrence) of susceptibility to disease induction (SusO), remission (RemO), and relapse (RelO) among all gnotobiotic groups: germfree (GF, SM01, SM03, SM04, SM12, SM13, and SM14 fed a fiber-rich (FR) or fiber-free (FF) diet.
	MOUSE_ID	DIET	SM	AUC	RelM	Max	SusO	RemO	RelO
	M_026	FR	GF	18	1	2.5	1	1	0
	M_027	FR	GF	0	0	0	0	0	0
	M_028	FR	GF	16.5	0.7	2	0	1	0
	M_029	FR	GF	4	0.1	1	0	0	0
	M_030	FF	GF	4.5	0	1	0	0	0
	M_031	FF	GF	4	0	1	0	0	0
	M_032	FF	GF	11.5	0.3	1	0	0	0
	M_033	FF	GF	0.5	0	0.5	0	0	0
	M_034	FR	SM14	14.5	1	1.5	0	0	0
	M_035	FR	SM14	18.5	1	1.5	0	0	0
	M_036	FR	SM14	22	0.9	2	0	1	0
	M_037	FF	SM14	2.5	0	1	0	0	0
	M_038	FF	SM14	0	0	0	0	0	0
	M_039	FF	SM14	3.5	0	1	0	0	0
	M_040	FR	SM13	0	0	0	0	0	0
	M_041	FR	SM13	0	0	0	0	0	0
	M_042	FR	SM13	0	0	0	0	0	0
	M_043	FR	SM13	0	0	0	0	0	0
	M_044	FR	SM13	0	0	0	0	0	0
	M_045	FF	SM13	0	0	0	0	0	0
	M_046	FF	SM13	3.5	0	1	0	0	0
	M_047	FF	SM13	0	0	0	0	0	0
	M_048	FF	SM13	20	1	2.5	1	1	0
	M_127	FF	SM14	0	0	0	0	0	0
	M_159	FR	SM01	31.75	1.5	3	1	1	0
	M_160	FR	SM01	0	0	0	0	0	0
	M_162	FR	SM01	31.75	1.5	3	1	1	0
	M_163	FR	SM01	15	2.4	2.5	0	0	0
	M_164	FR	SM01	0	0	0	1	0	0
	M_165	FR	SM14	37.25	1.8	3	1	1	1
	M_166	FR	SM14	45.25	2.4	3	1	1	1
	M_171	FR	SM14	28.75	1.5	3	1	1	0
	M_172	FF	SM14	41.5	1.9	3	1	1	0
	M_173	FF	SM14	38	1.9	3	1	1	0
	M_182	FR	SM04	32	1.7	3	1	1	0
	M_183	FR	SM04	25	1.3	2.5	1	1	0
	M_184	FR	SM04	27.5	1.4	3	1	1	0
	M_185	FR	SM04	10	0	1.5	0	1	0
	M_186	FR	SM04	33.5	2.4	3	1	1	1
	M_187	FR	SM03	39.5	1.7	3	1	1	0
	M_188	FR	SM03	18	1.1	1.5	0	0	0
	M_189	FR	SM03	17	1.1	2	0	0	0
	M_190	FR	SM03	21.25	1.4	2.5	1	1	1
	M_191	FR	SM03	30.25	1.7	3	1	1	0
	M_269	FR	SM14	41.25	2.8	3.5	1	1	1
	M_270	FR	SM14	38.75	2.9	3	1	1	1
	M_271	FR	SM14	39	2.3	3	1	1	1
	M_274	FF	SM14	45.75	2.4	3.5	1	0	0
	M_275	FF	SM14	11.25	0.9	1.5	0	0	0
	M_282	FF	SM14	20.25	1.5	2	0	0	0
	M_284	FF	SM14	42.25	1.8	3	1	1	0
	M_346	FR	SM12	0	0	0	0	0	0
	M_349	FR	SM12	11	0	2	0	1	0
	M_350	FR	SM12	17	0.4	2	0	1	0
	M_354	FR	SM12	16	2.7	3	1	0	0
	M_402	FR	SM13	15.5	0.3	2.5	1	1	0
	M_403	FR	SM13	25	0.6	2.5	1	1	0
	M_404	FR	SM13	34.75	1.4	3	1	1	0
	M_405	FR	SM13	15	0.2	2	0	1	0
	M_406	FR	SM13	0.5	0	0.5	0	0	0
	M_407	FR	SM13	5	0	1	0	0	0
	M_408	FR	SM14	0	0	0	0	0	0
	M_409	FR	SM14	16	0	2	0	1	0
	M_410	FR	SM14	0	0	0	0	0	0
	M_411	FR	SM14	33.75	1.5	3	1	1	0

## Sheet: 5C
Figure 5
c, Groupwise phenotype classification (moderate, intermediate, severe) for all gnotobiotic groups fed a fiber-rich (FR) or fiber-free (FF) diet.
	MOUSE_ID	DIET	SM	GROUP_CLASS
	M_026	FR	GF	MODERATE
	M_027	FR	GF	MODERATE
	M_028	FR	GF	MODERATE
	M_029	FR	GF	MODERATE
	M_030	FF	GF	MODERATE
	M_031	FF	GF	MODERATE
	M_032	FF	GF	MODERATE
	M_033	FF	GF	MODERATE
	M_034	FR	SM14	SEVERE
	M_035	FR	SM14	SEVERE
	M_036	FR	SM14	SEVERE
	M_037	FF	SM14	INTERMEDIATE
	M_038	FF	SM14	INTERMEDIATE
	M_039	FF	SM14	INTERMEDIATE
	M_040	FR	SM13	MODERATE
	M_041	FR	SM13	MODERATE
	M_042	FR	SM13	MODERATE
	M_043	FR	SM13	MODERATE
	M_044	FR	SM13	MODERATE
	M_045	FF	SM13	MODERATE
	M_046	FF	SM13	MODERATE
	M_047	FF	SM13	MODERATE
	M_048	FF	SM13	MODERATE
	M_127	FF	SM14	INTERMEDIATE
	M_159	FR	SM01	INTERMEDIATE
	M_160	FR	SM01	INTERMEDIATE
	M_162	FR	SM01	INTERMEDIATE
	M_163	FR	SM01	INTERMEDIATE
	M_164	FR	SM01	INTERMEDIATE
	M_165	FR	SM14	SEVERE
	M_166	FR	SM14	SEVERE
	M_171	FR	SM14	SEVERE
	M_172	FF	SM14	INTERMEDIATE
	M_173	FF	SM14	INTERMEDIATE
	M_182	FR	SM04	SEVERE
	M_183	FR	SM04	SEVERE
	M_184	FR	SM04	SEVERE
	M_185	FR	SM04	SEVERE
	M_186	FR	SM04	SEVERE
	M_187	FR	SM03	SEVERE
	M_188	FR	SM03	SEVERE
	M_189	FR	SM03	SEVERE
	M_190	FR	SM03	SEVERE
	M_191	FR	SM03	SEVERE
	M_269	FR	SM14	SEVERE
	M_270	FR	SM14	SEVERE
	M_271	FR	SM14	SEVERE
	M_274	FF	SM14	INTERMEDIATE
	M_275	FF	SM14	INTERMEDIATE
	M_282	FF	SM14	INTERMEDIATE
	M_284	FF	SM14	INTERMEDIATE
	M_346	FR	SM12	MODERATE
	M_349	FR	SM12	MODERATE
	M_350	FR	SM12	MODERATE
	M_354	FR	SM12	MODERATE
	M_402	FR	SM13	MODERATE
	M_403	FR	SM13	MODERATE
	M_404	FR	SM13	MODERATE
	M_405	FR	SM13	MODERATE
	M_406	FR	SM13	MODERATE
	M_407	FR	SM13	MODERATE
	M_408	FR	SM14	SEVERE
	M_409	FR	SM14	SEVERE
	M_410	FR	SM14	SEVERE
	M_411	FR	SM14	SEVERE

## Sheet: 5D
Figure 5
d, See Source Data for Fig 5b.

## Sheet: 5E
Figure 5
e, Individual phenotype classification (Cluster 1, strong EAE symptoms; Cluster 2, mild EAE symptoms) for all gnotobiotic groups fed a fiber-rich (FR) or fiber-free (FF) diet.
	MOUSE_ID	DIET	SM	CLUSTER
	M_026	FR	GF	Cluster_1
	M_027	FR	GF	Cluster_2
	M_028	FR	GF	Cluster_1
	M_029	FR	GF	Cluster_2
	M_030	FF	GF	Cluster_2
	M_031	FF	GF	Cluster_2
	M_032	FF	GF	Cluster_1
	M_033	FF	GF	Cluster_2
	M_034	FR	SM14	Cluster_1
	M_035	FR	SM14	Cluster_1
	M_036	FR	SM14	Cluster_1
	M_037	FF	SM14	Cluster_2
	M_038	FF	SM14	Cluster_2
	M_039	FF	SM14	Cluster_2
	M_040	FR	SM13	Cluster_2
	M_041	FR	SM13	Cluster_2
	M_042	FR	SM13	Cluster_2
	M_043	FR	SM13	Cluster_2
	M_044	FR	SM13	Cluster_2
	M_045	FF	SM13	Cluster_2
	M_046	FF	SM13	Cluster_2
	M_047	FF	SM13	Cluster_2
	M_048	FF	SM13	Cluster_1
	M_127	FF	SM14	Cluster_2
	M_159	FR	SM01	Cluster_1
	M_160	FR	SM01	Cluster_2
	M_162	FR	SM01	Cluster_1
	M_163	FR	SM01	Cluster_1
	M_164	FR	SM01	Cluster_2
	M_165	FR	SM14	Cluster_1
	M_166	FR	SM14	Cluster_1
	M_171	FR	SM14	Cluster_1
	M_172	FF	SM14	Cluster_1
	M_173	FF	SM14	Cluster_1
	M_182	FR	SM04	Cluster_1
	M_183	FR	SM04	Cluster_1
	M_184	FR	SM04	Cluster_1
	M_185	FR	SM04	Cluster_1
	M_186	FR	SM04	Cluster_1
	M_187	FR	SM03	Cluster_1
	M_188	FR	SM03	Cluster_1
	M_189	FR	SM03	Cluster_1
	M_190	FR	SM03	Cluster_1
	M_191	FR	SM03	Cluster_1
	M_269	FR	SM14	Cluster_1
	M_270	FR	SM14	Cluster_1
	M_271	FR	SM14	Cluster_1
	M_274	FF	SM14	Cluster_1
	M_275	FF	SM14	Cluster_1
	M_282	FF	SM14	Cluster_1
	M_284	FF	SM14	Cluster_1
	M_346	FR	SM12	Cluster_2
	M_349	FR	SM12	Cluster_1
	M_350	FR	SM12	Cluster_1
	M_354	FR	SM12	Cluster_1
	M_402	FR	SM13	Cluster_1
	M_403	FR	SM13	Cluster_1
	M_404	FR	SM13	Cluster_1
	M_405	FR	SM13	Cluster_1
	M_406	FR	SM13	Cluster_2
	M_407	FR	SM13	Cluster_2
	M_408	FR	SM14	Cluster_2
	M_409	FR	SM14	Cluster_1
	M_410	FR	SM14	Cluster_2
	M_411	FR	SM14	Cluster_1

## Sheet: 5F
Figure 5
f, See Source Data of Fig 5c and 5c for groupwise and individual phenotype classifications by mouse ID.

## Sheet: 5G
Figure 5
g, This figure panel contains no data.

## Sheet: 5H
Figure 5
h, Pearson correlation between SM strain relative abundance (RA) before EAE induction (D00) with EAE-associated readouts (area-under-the-curve of disease course, "AUC"; maximum disease score, "Max", and mean sore during the relapse phase, "RelM") for mice fed a fiber-rich (FR) or fiber-free (FF) diet. Correlations calculated for four different SM combinations: SM13 only; SM14 only; SM13 and SM14;…
	SM13 only					SM14 only					SM13 and SM14					SM12, SM13, and SM14
	D00_STRAIN_RA	EAE_Readouts	R_Value	P_Value		D00_STRAIN_RA	EAE_Readouts	R_Value	P_Value		D00_STRAIN_RA	EAE_Readouts	R_Value	P_Value		D00_STRAIN_RA	EAE_Readouts	R_Value	P_Value
	AM	AUC	0.601074	0.0297996		AM	AUC	0.0899081	0.683298		AM	AUC	0.378636	0.0227763		AM	AUC	0.396269	0.011363
	BC	AUC	0.0534991	0.862195		BC	AUC	-0.521712	0.0106722		BC	AUC	-0.345326	0.0391341		BC	AUC	-0.347085	0.0282159
	BI	AUC	0.123345	0.688084		BI	AUC	-0.210069	0.336015		BI	AUC	-0.337905	0.0438417		BI	AUC	-0.287445	0.0721008
	BO	AUC	-0.0626966	0.838763		BO	AUC	0.149896	0.494822		BO	AUC	0.0255931	0.882214		BO	AUC	-0.0285201	0.861321
	BT	AUC	0.0956586	0.755905		BT	AUC	-0.179372	0.412821		BT	AUC	-0.347925	0.0375862		BT	AUC	-0.365079	0.0205399
	BU	AUC	-0.54839	0.0523172		BU	AUC	0.304321	0.158		BU	AUC	-0.0994876	0.563741		BU	AUC	-0.0433654	0.790474
	CA	AUC	0.412301	0.161512		CA	AUC	0.101061	0.646363		CA	AUC	-0.0140095	0.935367		CA	AUC	-0.0165009	0.919504
	CS	AUC	0.258463	0.393864		CS	AUC	-0.267267	0.217625		CS	AUC	-0.270709	0.110285		CS	AUC	-0.308206	0.0530094
	DP	AUC	-0.0379076	0.902148		DP	AUC	-0.377482	0.0757736		DP	AUC	-0.279263	0.0990561		DP	AUC	-0.238337	0.138603
	EC	AUC	0.373497	0.208724		EC	AUC	-0.113821	0.605077		EC	AUC	-0.106248	0.537407		EC	AUC	-0.128552	0.429213
	ER	AUC	0.0931374	0.76217		ER	AUC	0.0739994	0.737204		ER	AUC	-0.0447553	0.795493		ER	AUC	-0.08572	0.598944
	FP	AUC	0.43301	0.139413		FP	AUC	0.0400525	0.856018		FP	AUC	-0.246601	0.14709		FP	AUC	-0.210812	0.19164
	MF	AUC	-0.50323	0.0795966		MF	AUC	0.206448	0.344603		MF	AUC	0.0921104	0.593137		MF	AUC	0.126039	0.438362
	RI	AUC	0.378924	0.20166		RI	AUC	0.115738	0.598971		RI	AUC	0.0560615	0.745368		RI	AUC	-0.0111422	0.945597
	AM	Max	0.64906	0.0163797		AM	Max	0.0640967	0.771393		AM	Max	0.298798	0.0766928		AM	Max	0.26885	0.0934484
	BC	Max	0.145649	0.634946		BC	Max	-0.51413	0.0120825		BC	Max	-0.253134	0.136334		BC	Max	-0.242269	0.132017
	BI	Max	0.325067	0.278485		BI	Max	-0.238556	0.272992		BI	Max	-0.223753	0.189572		BI	Max	-0.154945	0.339747
	BO	Max	-0.229652	0.45039		BO	Max	0.166978	0.446353		BO	Max	0.00122557	0.99434		BO	Max	-0.00202631	0.990099
	BT	Max	0.0376273	0.902868		BT	Max	-0.150047	0.494382		BT	Max	-0.282347	0.0952291		BT	Max	-0.234163	0.145857
	BU	Max	-0.661138	0.013872		BU	Max	0.310203	0.149716		BU	Max	-0.212615	0.213146		BU	Max	-0.191676	0.236077
	CA	Max	0.562833	0.0452207		CA	Max	0.0618403	0.779244		CA	Max	0.111908	0.515824		CA	Max	0.143342	0.377562
	CS	Max	0.340014	0.255665		CS	Max	-0.232054	0.286668		CS	Max	-0.168574	0.325704		CS	Max	-0.198102	0.220438
	DP	Max	0.116934	0.70362		DP	Max	-0.337073	0.115758		DP	Max	-0.174464	0.308834		DP	Max	-0.158309	0.329235
	EC	Max	0.504583	0.07866		EC	Max	-0.167683	0.444406		EC	Max	-0.0393272	0.819861		EC	Max	-0.0433218	0.79068
	ER	Max	0.0946326	0.758453		ER	Max	0.107258	0.626178		ER	Max	0.00228286	0.989457		ER	Max	0.0366745	0.822236
	FP	Max	0.380876	0.199156		FP	Max	0.0995701	0.651256		FP	Max	-0.160422	0.349975		FP	Max	-0.153358	0.344777
	MF	Max	-0.54802	0.0525089		MF	Max	0.233124	0.284388		MF	Max	0.0530893	0.758454		MF	Max	0.0461848	0.777187
	RI	Max	0.422158	0.150729		RI	Max	0.109979	0.617394		RI	Max	0.116374	0.499103		RI	Max	0.0676827	0.678167
	AM	RelM	0.335786	0.262004		AM	RelM	0.073804	0.737874		AM	RelM	0.430812	0.00871584		AM	RelM	0.379401	0.0157569
	BC	RelM	0.148998	0.627098		BC	RelM	-0.575305	0.00407783		BC	RelM	-0.384424	0.0206189		BC	RelM	-0.353654	0.0251769
	BI	RelM	0.126205	0.681192		BI	RelM	-0.340055	0.112369		BI	RelM	-0.455514	0.00524293		BI	RelM	-0.314213	0.048317
	BO	RelM	-0.0762282	0.804514		BO	RelM	0.210039	0.336087		BO	RelM	0.0611463	0.723143		BO	RelM	0.0459161	0.778451
	BT	RelM	-0.0628127	0.838467		BT	RelM	-0.182179	0.405424		BT	RelM	-0.419766	0.0108139		BT	RelM	-0.33692	0.0335118
	BU	RelM	-0.345916	0.246971		BU	RelM	0.399054	0.0592552		BU	RelM	0.047608	0.782761		BU	RelM	0.0534757	0.743123
	CA	RelM	0.232642	0.444348		CA	RelM	-0.0828198	0.70715		CA	RelM	-0.199081	0.244413		CA	RelM	-0.161833	0.318444
	CS	RelM	0.21686	0.476678		CS	RelM	-0.322837	0.132968		CS	RelM	-0.361431	0.0303212		CS	RelM	-0.340373	0.0316286
	DP	RelM	-0.0290252	0.92501		DP	RelM	-0.401008	0.0579081		DP	RelM	-0.302702	0.0727364		DP	RelM	-0.255434	0.111655
	EC	RelM	0.282795	0.349169		EC	RelM	-0.100777	0.647293		EC	RelM	-0.164633	0.337305		EC	RelM	-0.128936	0.427824
	ER	RelM	-0.081085	0.792296		ER	RelM	0.0426597	0.84675		ER	RelM	-0.119865	0.486224		ER	RelM	-0.062139	0.703272
	FP	RelM	0.248474	0.41303		FP	RelM	-0.074796	0.734473		FP	RelM	-0.371277	0.0257869		FP	RelM	-0.333181	0.0356547
	MF	RelM	-0.2802	0.3538		MF	RelM	0.399572	0.0588959		MF	RelM	0.301397	0.074041		MF	RelM	0.268612	0.0937494
	RI	RelM	0.124338	0.68569		RI	RelM	0.0494016	0.822877		RI	RelM	-0.0769669	0.655477		RI	RelM	-0.163227	0.314235

## Sheet: 5I
Figure 5
i, V4 16S rRNA gene sequencing data by SM member; area-under-the-curve (AUC) analysis; maximum EAE score (Max); and mean EAE score during the relapse phase (RelM, d 26 to d 30 after EAE induction) among SM12, SM13, and SM14 fed a fiber-rich (FR) or fiber-free (FF) diet.
						Bacteroides thetaiotaomicron	Bacteroides ovatus	Bacteroides uniformis	Bacteroides caccae	Barnesiella intestinihominis	Eubacterium rectale	Clostridium symbiosum	Marvinbryantia formatexigens	Roseburia intestinalis	Faecalibacterium prausnitzii	Escherichia coli	Desulfovibrio piger	Collinsella aerofaciens	Akkermansia muciniphila	EAE-assiciated readouts
	MOUSE_ID	SM	DIET	DAY_EAE	CLASS	BT	BO	BU	BC	BI	ER	CS	MF	RI	FP	EC	DP	CA	AM	AUC	RelM	Max
	M_034	SM14	FR	D00	START	18.9115	26.427	13.665	4.45087	1.76387	5.99873	2.17415	3.7018	1.93948	0.00155407	3.6614	0.576561	0.92312	15.8049	14.5	1	1.5
	M_035	SM14	FR	D00	START	11.842	19.9229	11.9538	7.15872	1.96214	6.29532	1.26789	1.60766	5.529	0.00147087	4.53175	1.00019	0.514804	26.4124	18.5	1	1.5
	M_036	SM14	FR	D00	START	16.9856	21.9272	15.696	3.96807	1.83461	4.65187	2.30263	3.49802	4.22234	0	4.6539	0.49031	1.08395	18.6855	22	0.9	2
	M_037	SM14	FF	D00	START	8.70552	4.54875	9.57674	20.9255	2.26196	0.00536963	2.15792	0.898071	0.410106	0	5.53609	1.7807	0.668519	42.5248	2.5	0	1
	M_038	SM14	FF	D00	START	6.1878	3.75034	13.2164	20.7446	2.31977	0.0745361	2.67153	1.68425	0.570136	0	4.91546	2.16678	1.16119	40.5372	0	0	0
	M_039	SM14	FF	D00	START	9.13839	4.3808	11.851	19.9521	2.06281	0.00357713	2.8319	1.35812	0.507953	0	4.13398	1.83149	0.673694	41.2742	3.5	0	1
	M_040	SM13	FR	D00	START	20.9821	23.147	23.6859	5.13886	2.5999	3.53349	1.97521	2.12065	4.03629	5.74001	5.34663	0.936353	0.724427	0.0332433	0	0	0
	M_041	SM13	FR	D00	START	24.57	21.0968	29.9911	7.30463	2.38866	3.09518	1.97927	1.54181	2.1592	2.63462	2.42993	0.564561	0.231107	0.0132061	0	0	0
	M_042	SM13	FR	D00	START	18.9531	17.9561	18.7432	12.3424	2.28811	6.88837	2.83472	2.70353	7.33222	3.38351	4.69319	0.837406	1.03418	0.00983897	0	0	0
	M_043	SM13	FR	D00	START	19.0952	20.5522	15.9544	9.91496	2.25803	6.88367	2.28272	2.90164	6.1382	2.88312	9.7174	0.692997	0.713062	0.0123474	0	0	0
	M_044	SM13	FR	D00	START	NA	NA	NA	NA	NA	NA	NA	NA	NA	NA	NA	NA	NA	NA	0	0	0
	M_045	SM13	FF	D00	START	NA	NA	NA	NA	NA	NA	NA	NA	NA	NA	NA	NA	NA	NA	0	0	0
	M_046	SM13	FF	D00	START	11.7253	4.93268	10.5289	45.0453	4.84044	0.0413007	4.06537	2.36515	0.534156	1.96729	8.10733	3.98827	1.82824	0.0302872	3.5	0	1
	M_047	SM13	FF	D00	START	12.6533	9.7518	15.8758	42.1547	4.32435	0.0310732	2.44313	1.27788	0.172197	1.66759	7.28796	1.62228	0.719862	0.018126	0	0	0
	M_048	SM13	FF	D00	START	13.6504	8.57698	14.3393	41.0517	4.79881	0.0494547	3.74236	2.32778	0	0	8.17026	1.91168	1.36597	0.015348	20	1	2.5
	M_127	SM14	FF	D00	START	5.37148	6.19626	10.7859	16.1443	1.73672	0.0780549	2.06715	0	0.811771	0	6.31724	1.19944	0.798762	48.4929	0	0	0
	M_165	SM14	FR	D00	START	15.5434	14.7351	12.4591	4.1462	2.15553	2.99113	4.23602	0.00113688	8.16621	0	6.77694	1.37904	1.11642	26.2938	37.25	1.8	3
	M_166	SM14	FR	D00	START	9.49606	16.5781	11.5132	3.27098	1.18062	7.37674	1.25217	0	10.0055	0	7.0309	0.647382	1.4038	30.2446	45.25	2.4	3
	M_171	SM14	FR	D00	START	14.7547	18.5524	17.0813	4.75908	1.30591	9.4046	3.15895	0.00129042	5.38364	0	4.2842	0.743283	0.996206	19.5744	28.75	1.5	3
	M_172	SM14	FF	D00	START	5.98484	5.00023	10.9465	12.9697	3.04644	0.155871	2.34424	0.00154328	0.314829	0	5.18697	0.391993	1.37352	52.2833	41.5	1.9	3
	M_173	SM14	FF	D00	START	5.6439	5.69248	13.2158	13.366	2.5122	0.132512	1.92032	0	0.747587	0	5.45507	1.11199	1.35052	48.8516	38	1.9	3
	M_269	SM14	FR	D00	START	13.0119	22.3072	13.946	4.69115	1.61516	4.43541	0.453142	5.92046	2.38595	0.00179462	3.97778	0.367898	0.321238	26.5649	41.25	2.8	3.5
	M_270	SM14	FR	D00	START	11.0761	20.3056	12.9792	4.33017	1.70123	3.15423	0.62558	3.73091	7.68623	0	9.5028	0.519018	0.319685	24.0692	38.75	2.9	3
	M_271	SM14	FR	D00	START	10.9427	20.3544	13.0722	4.6675	1.21009	3.72967	0.509967	3.734	6.27951	0	9.25612	0.46783	0.289558	25.4865	39	2.3	3
	M_274	SM14	FF	D00	START	5.83927	5.059	9.25481	17.0405	2.28872	0.00425215	2.08887	1.06304	0.082917	0	3.45913	1.1906	1.08217	51.5467	45.75	2.4	3.5
	M_275	SM14	FF	D00	START	1.27549	4.05041	6.05753	11.3779	0.662086	0.00278187	3.01416	1.89306	0.351907	0	6.85314	1.30331	1.167	61.9913	11.25	0.9	1.5
	M_282	SM14	FF	D00	START	5.38933	3.63365	8.45424	16.958	1.83041	0.00485263	3.81222	2.20406	0.137815	0	4.44501	2.09148	2.03616	49.0028	20.25	1.5	2
	M_284	SM14	FF	D00	START	3.56531	4.55767	8.78516	12.668	1.39112	0.00360861	3.02943	2.77141	0.0938239	0	5.06468	1.60042	2.36364	54.1057	42.25	1.8	3
	M_346	SM12	FR	D00	START	20.6208	23.337	3.38137	16.4634	1.80155	6.87361	4.90576	0	11.7517	0.0277162	8.95233	0.665188	1.10865	0.110865	0	0	0
	M_349	SM12	FR	D00	START	23.5182	21.6945	3.19149	15.5015	1.40578	8.92857	2.77356	0	14.2477	0	5.85106	0.797872	1.93769	0.151976	11	0	2
	M_350	SM12	FR	D00	START	17.1688	22.0475	3.19915	17.462	3.41242	7.17142	4.18555	0.0533191	12.5033	0.0266596	9.94401	0.479872	2.2394	0.106638	17	0.4	2
	M_354	SM12	FR	D00	START	24.433	22.0619	4.29553	16.1512	3.53952	10.4811	3.12715	0	4.36426	0	8.52234	0.859107	1.9244	0.24055	16	2.7	3
	M_402	SM13	FR	D00	START	19.8513	15.7249	3.75465	14.1636	3.75465	6.65428	2.08178	0.148699	12.342	6.72862	10.0743	1.37546	3.2342	0.111524	15.5	0.3	2.5
	M_403	SM13	FR	D00	START	21.5856	18.7598	3.68917	16.5228	3.53218	4.59184	3.2967	0.156986	10.4788	6.1617	8.24176	0.981162	1.80534	0.196232	25	0.6	2.5
	M_404	SM13	FR	D00	START	21.0332	17.5277	3.65929	14.4526	2.67528	7.28782	3.10578	0.0615006	9.7171	8.45633	8.17958	0.95326	2.79828	0.0922509	34.75	1.4	3
	M_405	SM13	FR	D00	START	23.1184	14.2973	3.77664	15.1066	3.31805	8.11977	3.99245	0.080928	12.1931	4.66685	7.5263	1.13299	2.53574	0.13488	15	0.2	2
	M_406	SM13	FR	D00	START	21.118	14.9068	3.03252	15.3453	3.6171	9.28023	4.45744	0.109609	9.42638	5.80928	7.96493	1.35185	3.50749	0.0730727	0.5	0	0.5
	M_407	SM13	FR	D00	START	23.7046	14.6865	2.29029	13.5414	4.15116	8.78901	2.26167	0.143143	11.1079	6.01202	9.18981	0.858861	3.14916	0.114515	5	0	1
	M_408	SM14	FR	D00	START	18.6861	16.5618	2.75374	14.6735	2.95043	5.9402	2.63572	0.0393391	12.3131	0	8.22187	0.511408	0.708104	14.0047	0	0	0
	M_409	SM14	FR	D00	START	15.8353	18.4165	2.29118	11.0789	2.75522	7.30858	1.1891	0.0580046	11.92	0.0580046	9.62877	0.841067	1.59513	17.0244	16	0	2
	M_410	SM14	FR	D00	START	21.813	18.8031	3.47025	13.3144	3.36402	5.48867	2.47875	0.0708215	3.75354	0.0354108	10.7295	1.13314	1.38102	14.1643	0	0	0
	M_411	SM14	FR	D00	START	15.8177	19.4817	2.8597	13.1367	3.39589	6.25559	2.05541	0	12.0643	0.178731	7.41734	1.42985	0.80429	15.1028	33.75	1.5	3

## Sheet: 5J
Figure 5
j, See Source Data for Fig 5i.

[truncated: 3 more sheets: 5K, 5L, 5M]
