# Supplementary material for: Gut microbial factors predict disease severity in a mouse model of multiple sclerosis
Source: Nat Microbiol. 2024 Jul 15;9(9):2244–61. doi: 10.1038/s41564-024-01761-3 (PMC11371644; doi:10.1038/s41564-024-01761-3)
Supplement: Supplementary file 9 — Statistical source data. [file 41564_2024_1761_MOESM9_ESM.xlsx]

## Sheet: 6A
Figure 6
a, This figure panel contains no data.

## Sheet: 6B
Figure 6
b, Estimated bacterial counts mapped using the default database in Emu from full-length 16S rRNA gene sequencing of IgA-positive (POS), IgA-negative (NEG), and unsorted (US) fractions across the four donor–recipient combinations (KO to KO, WT to KO, KO to WT, WT to WT).
							MOUSE_ID	MH21_MC0073	MH21_MC0074	MH21_MC0076	MH21_MC0077	AF21_BJ0059	AF21_BJ0060	AF21_BJ0061	MH21_MC0058	MH21_MC0061	MH21_MC0065	AF21_BJ0048	AF21_BJ0049	AF21_BJ0050	MH21_MC0073	MH21_MC0074	MH21_MC0076	MH21_MC0077	AF21_BJ0059	AF21_BJ0060	AF21_BJ0061	MH21_MC0058	MH21_MC0061	MH21_MC0065	AF21_BJ0048	AF21_BJ0049	AF21_BJ0050	MH21_MC0073	MH21_MC0074	MH21_MC0076	MH21_MC0077	AF21_BJ0059	AF21_BJ0060	AF21_BJ0061	MH21_MC0058	MH21_MC0061	MH21_MC0065	AF21_BJ0048	AF21_BJ0049	AF21_BJ0050
							GENETIC_BACKGROUND	Muc2_KO	Muc2_KO	Muc2_KO	Muc2_KO	BL6_J	BL6_J	BL6_J	Muc2_KO	Muc2_KO	Muc2_KO	BL6_J	BL6_J	BL6_J	Muc2_KO	Muc2_KO	Muc2_KO	Muc2_KO	BL6_J	BL6_J	BL6_J	Muc2_KO	Muc2_KO	Muc2_KO	BL6_J	BL6_J	BL6_J	Muc2_KO	Muc2_KO	Muc2_KO	Muc2_KO	BL6_J	BL6_J	BL6_J	Muc2_KO	Muc2_KO	Muc2_KO	BL6_J	BL6_J	BL6_J
							MICROBIOME_FMT	Muc2_KO	Muc2_KO	Muc2_KO	Muc2_KO	Muc2_KO	Muc2_KO	Muc2_KO	Muc2_WT	Muc2_WT	Muc2_WT	Muc2_WT	Muc2_WT	Muc2_WT	Muc2_KO	Muc2_KO	Muc2_KO	Muc2_KO	Muc2_KO	Muc2_KO	Muc2_KO	Muc2_WT	Muc2_WT	Muc2_WT	Muc2_WT	Muc2_WT	Muc2_WT	Muc2_KO	Muc2_KO	Muc2_KO	Muc2_KO	Muc2_KO	Muc2_KO	Muc2_KO	Muc2_WT	Muc2_WT	Muc2_WT	Muc2_WT	Muc2_WT	Muc2_WT
							DONOR–RECIPIENT COMBO	KO to KO	KO to KO	KO to KO	KO to KO	KO to WT	KO to WT	KO to WT	WT to KO	WT to KO	WT to KO	WT to WT	WT to WT	WT to WT	KO to KO	KO to KO	KO to KO	KO to KO	KO to WT	KO to WT	KO to WT	WT to KO	WT to KO	WT to KO	WT to WT	WT to WT	WT to WT	KO to KO	KO to KO	KO to KO	KO to KO	KO to WT	KO to WT	KO to WT	WT to KO	WT to KO	WT to KO	WT to WT	WT to WT	WT to WT
							SAMPLE_ID	AS088_BP001	AS088_BP002	AS088_BP004	AS088_BP005	AS088_BP006	AS088_BP007	AS088_BP008	AS088_BP009	AS088_BP010	AS088_BP011	AS088_BP012	AS088_BP013	AS088_BP014	AS088_BP015	AS088_BP016	AS088_BP018	AS088_BP019	AS088_BP020	AS088_BP021	AS088_BP022	AS088_BP023	AS088_BP024	AS088_BP025	AS088_BP026	AS088_BP027	AS088_BP028	AS088_BP029	AS088_BP030	AS088_BP032	AS088_BP033	AS088_BP034	AS088_BP035	AS088_BP036	AS088_BP037	AS088_BP038	AS088_BP039	AS088_BP040	AS088_BP041	AS088_BP042
							FRACTION	POS	POS	POS	POS	POS	POS	POS	POS	POS	POS	POS	POS	POS	NEG	NEG	NEG	NEG	NEG	NEG	NEG	NEG	NEG	NEG	NEG	NEG	NEG	US	US	US	US	US	US	US	US	US	US	US	US	US
							FECAL_ID	AS072_F0010	AS072_F0011	AS072_F0013	AS072_F0014	AS072_F0007	AS072_F0008	AS072_F0009	AS070_F0027	AS070_F0030	AS070_F0034	AS070_F0037	AS070_F0038	AS070_F0039	AS072_F0010	AS072_F0011	AS072_F0013	AS072_F0014	AS072_F0007	AS072_F0008	AS072_F0009	AS070_F0027	AS070_F0030	AS070_F0034	AS070_F0037	AS070_F0038	AS070_F0039	AS072_F0010	AS072_F0011	AS072_F0013	AS072_F0014	AS072_F0007	AS072_F0008	AS072_F0009	AS070_F0027	AS070_F0030	AS070_F0034	AS070_F0037	AS070_F0038	AS070_F0039
	Kingdom	Phylum	Class	Order	Family	Genus	Species	barcode49	barcode50	barcode51	barcode52	barcode53	barcode54	barcode55	barcode56	barcode57	barcode58	barcode59	barcode88	barcode61	barcode89	barcode90	barcode91	barcode65	barcode66	barcode67	barcode68	barcode69	barcode70	barcode71	barcode72	barcode73	barcode74	barcode75	barcode76	barcode77	barcode78	barcode79	barcode80	barcode81	barcode82	barcode83	barcode84	barcode85	barcode86	barcode87
	Unclassified	Unclassified	Unclassified	Unclassified	Unclassified	Unclassified	Unclassified	23	79	23	107	65	34	38	74	35	102	8946	22	194	95	176	24	1	911	17	8008	3	67	343	813	47	114	16	28	209	181	2985	206	200	0	603	50	60	71	1341
	Bacteria	Actinobacteria	Actinobacteria	Bifidobacteriales	Bifidobacteriaceae	Bifidobacterium	Bifidobacterium pseudolongum	38.115		27.0314							166.114																49.0197
	Bacteria	Actinobacteria	Coriobacteriia	Eggerthellales	Eggerthellaceae	Adlercreutzia	Adlercreutzia equolifaciens															34.838			32.6599								43.8413
	Bacteria	Actinobacteria	Coriobacteriia	Eggerthellales	Eggerthellaceae	Adlercreutzia	Adlercreutzia muris		15.0199	12.014							18.0123					17.328			14.8091
	Bacteria	Actinobacteria	Coriobacteriia	Eggerthellales	Eggerthellaceae	Enterorhabdus	Enterorhabdus caecimuris																		45.4749								16.1734
	Bacteria	Bacteroidetes	Bacteroidia	Bacteroidales			Bacteroidales bacterium CF	42.1271	164.232	730.178	287.228			53.0173	60.0216	15.0611	973.661	15.3256			129.631	241.612	2645.17	2.03224			58.9657		34.1445	514.865	24.0955	40.0627	39.1832	67.7166	150.471		479.165	200.857	26.0532	20.0671			629.777	39.1576	14.0452	11.0422
	Bacteria	Bacteroidetes	Bacteroidia	Bacteroidales		Phocaeicola	Phocaeicola dorei	1579.67	1101.81	1480.64	381.671	64.4724	66.2629	51.5108	589.264	1002.96	42479	116.036		17.0493	374.705	300.053	4846.37	2.03292	154.56		65.0889	7.0196	93.2006	593.4	48.0079	77.9163	240.572	446.435	324.881	48.4284	2233.98	318.101	177.805	38.3331	19.0309	86.9884	2637.1	58.8328	49.5925	54.0459
	Bacteria	Bacteroidetes	Bacteroidia	Bacteroidales		Phocaeicola	Phocaeicola sartorii										31.2105						15.9461
	Bacteria	Bacteroidetes	Bacteroidia	Bacteroidales		Phocaeicola	Phocaeicola vulgatus	39.783	43.3765	66.9058	22.6762				47.1778	20.2203	1041.63				17.7518	21.801	273.417		16.1206					43.9845			21.145		12.8489		150.54						115.86
	Bacteria	Bacteroidetes	Bacteroidia	Bacteroidales	Bacteroidaceae	Anaerorhabdus	Anaerorhabdus furcosa																20.0971
	Bacteria	Bacteroidetes	Bacteroidia	Bacteroidales	Bacteroidaceae	Bacteroides	Bacteroides acidifaciens	87.3365	152.675	95.2903	109.703	168.299	178.584	75.3091	254.721	60.2607	1335.89	82.7476	24.371	40.2708	2964.43	650.507	5734.89	5.08066	571.024		97.9622	8.00221	1267.81	11196.8	258.513	290.352	612.874	1292.77	1042.73	40.7381	2186.17	386.159	280.072	86.976	266.599	91.0032	12421.4	399.511	88.8926	233.814
	Bacteria	Bacteroidetes	Bacteroidia	Bacteroidales	Bacteroidaceae	Bacteroides	Bacteroides caccae														13.425		25.655							43.3516							12.3091						37.7198
	Bacteria	Bacteroidetes	Bacteroidia	Bacteroidales	Bacteroidaceae	Bacteroides	Bacteroides caecimuris	63.91	34.0843	173.617	58.4583	13.5773	32.1915	21.2613	22.368	16.0648	2019.01	15.7341	31.8072		1001.26	166.653	2394.25		52.4101		29.4737	1	103.853	411.394	54.3849	177.137	111.37	432.718	96.3343		506.738	46.2593	42.4812	28.6696	16.4623	25.7413	492.835	134.346	71.8903	25.6772
	Bacteria	Bacteroidetes	Bacteroidia	Bacteroidales	Bacteroidaceae	Bacteroides	Bacteroides cellulosilyticus																18.4329							14.5595							12.4136						14.3229
	Bacteria	Bacteroidetes	Bacteroidia	Bacteroidales	Bacteroidaceae	Bacteroides	Bacteroides clarus										13.9294						12.9976				12.0063			14.1504			11.0096
	Bacteria	Bacteroidetes	Bacteroidia	Bacteroidales	Bacteroidaceae	Bacteroides	Bacteroides faecichinchillae														10.1683		19.3472							11.1324
	Bacteria	Bacteroidetes	Bacteroidia	Bacteroidales	Bacteroidaceae	Bacteroides	Bacteroides fluxus										16.8404
	Bacteria	Bacteroidetes	Bacteroidia	Bacteroidales	Bacteroidaceae	Bacteroides	Bacteroides fragilis		13.9191	23.4338	18.8017			16.2476	45.0881		103.162			16.8683	77.416	33.4417	163.209		23.8008				28.1138	156.84	17.6779	20.3209	44.1491	22.7486	26.0251		59.8136		13.7481				113.474	25.0168		17.485
	Bacteria	Bacteroidetes	Bacteroidia	Bacteroidales	Bacteroidaceae	Bacteroides	Bacteroides helcogenes										11.0502
	Bacteria	Bacteroidetes	Bacteroidia	Bacteroidales	Bacteroidaceae	Bacteroides	Bacteroides intestinalis																																				11.342
	Bacteria	Bacteroidetes	Bacteroidia	Bacteroidales	Bacteroidaceae	Bacteroides	Bacteroides ovatus										48.6339				66.569	15.4397	133.769						24.2887	150.123			14.7271	11.788			62.987		11.7874				113.321
	Bacteria	Bacteroidetes	Bacteroidia	Bacteroidales	Bacteroidaceae	Bacteroides	Bacteroides rodentium				34.6771						73.1972						32.2169							12.4496			12.6162										14.0493
	Bacteria	Bacteroidetes	Bacteroidia	Bacteroidales	Bacteroidaceae	Bacteroides	Bacteroides sp. A1C1				44.4067			13.0972	15.289		105.115				31.4153		36.265					1.01445		36.3479		32.4067	18.2999	16.9955									29.3111
	Bacteria	Bacteroidetes	Bacteroidia	Bacteroidales	Bacteroidaceae	Bacteroides	Bacteroides stercorirosoris										12.8724
	Bacteria	Bacteroidetes	Bacteroidia	Bacteroidales	Bacteroidaceae	Bacteroides	Bacteroides thetaiotaomicron										27.7026				22.4117		58.9257							58.7563							18.8622						45.7961
	Bacteria	Bacteroidetes	Bacteroidia	Bacteroidales	Bacteroidaceae	Bacteroides	Bacteroides uniformis	22.0658	23.523	20.2695	264.034			79.7708	68.8211	23.1786	913.437				136.801	49.5996	233.298				50.0706		23.8816	173.695	20.0411	129.135	106.751	76.6549	23.0547		57.3389	31.8397	17.2064	47.8623			207.231	29.7352	39.1415	25.2952
	Bacteria	Bacteroidetes	Bacteroidia	Bacteroidales	Bacteroidaceae	Bacteroides	Bacteroides xylanisolvens										91.5597				79.1738	14.1113	123.172						15.5769	87.5964			16.5667	27.6849			50.235						77.2094
	Bacteria	Bacteroidetes	Bacteroidia	Bacteroidales	Bacteroidaceae	Mediterranea	Mediterranea massiliensis										14.9696
	Bacteria	Bacteroidetes	Bacteroidia	Bacteroidales	Barnesiellaceae	Barnesiella	Barnesiella intestinihominis		19.251	13.6575	12.4512	18.6379	20.8383	51.0766	23.2597		33.3161	18.475		44.2288	30.1255	36.7574	45.1511		57.4701		29.5733		22.3763	46.5499	15.2228	30.4406	67.3581		10.0263		18.7652		24.2407	13.7468			12.7427	26.7745	16.6867	36.0023
	Bacteria	Bacteroidetes	Bacteroidia	Bacteroidales	Barnesiellaceae	Barnesiella	Barnesiella viscericola	17.7949	37.9688	42.4191	21.6869	42.8985	43.9511	110.051	66.1807		104.713	17.2264	14.0168	100.267	73.1201	54.7678	135.231		86.4043		44.3681		24.1008	83.013	46.3168	59.0465	130.682	23.3245	27.4339		44.587	17.3315	59.9492	39.0823			38.0269	48.9982	29.8385	58.2564
	Bacteria	Bacteroidetes	Bacteroidia	Bacteroidales	Barnesiellaceae	Coprobacter	Coprobacter fastidiosus			20.5864		13.8391		13.6796	14.6036		21.3138			29.0339	16.5125	27.1992	32.8162		19.0795							14.8984	33.5693				13.9631								12.0444
	Bacteria	Bacteroidetes	Bacteroidia	Bacteroidales	Dysgonomonadaceae	Dysgonomonas	Dysgonomonas gadei																		11.0435								12.0033
	Bacteria	Bacteroidetes	Bacteroidia	Bacteroidales	Dysgonomonadaceae	Dysgonomonas	Dysgonomonas hofstadii																		10.0148
	Bacteria	Bacteroidetes	Bacteroidia	Bacteroidales	Dysgonomonadaceae	Petrimonas	Petrimonas mucosa																		13.8742
	Bacteria	Bacteroidetes	Bacteroidia	Bacteroidales	Dysgonomonadaceae	Proteiniphilum	Proteiniphilum saccharofermentans																16.8567		12.3168
	Bacteria	Bacteroidetes	Bacteroidia	Bacteroidales	Muribaculaceae	Duncaniella	Duncaniella sp. B8	1220.48	2806.73	2636.74	3887.49	1666.33	2152.83	7502.54	6292.95	826.223	8851.98	498.596	700.624	2827.22	4909.31	5700.94	13464.5	16.261	15249.3	295.372	5837.37	31.9592	1461.43	6617.54	6760.83	15828.2	27573.4	4282.4	3739.68	189.445	6705.48	1264.89	12214.9	3720.81	216.435	355.402	7595.85	8636.94	4196.17	6266.75
	Bacteria	Bacteroidetes	Bacteroidia	Bacteroidales	Muribaculaceae	Muribaculum	Muribaculum intestinale	576.788	2051.73	2131.58	1546.35	2320.98	2713.69	11892.2	2699.21	605.122	4335.84	618.054	695.949	5883.4	4897.96	7255.53	15328.9	38.5445	28377.4	548.473	8573.22	57.9873	2087.49	4269.69	11384.6	31509.9	41190.3	2837.03	4036.4	272.572	3409.74	1191.9	9144.8	4999.28	266.735	486.962	4338.25	12160.3	8957.51	5905.83
	Bacteria	Bacteroidetes	Bacteroidia	Bacteroidales	Odoribacteraceae	Butyricimonas	Butyricimonas faecalis																10.9777										12.005
	Bacteria	Bacteroidetes	Bacteroidia	Bacteroidales	Odoribacteraceae	Odoribacter	Odoribacter laneus																12.9072		20.03						14.0567								10.0205
	Bacteria	Bacteroidetes	Bacteroidia	Bacteroidales	Odoribacteraceae	Odoribacter	Odoribacter splanchnicus		25.6134	54.384	20.0666	10.0204		40.2343	23.6676	13.411	54.0503			17.0252	17.654	89.3323	193.995		11.0634		43.3332		16.4182	20.439	19.3315	70.2938	183.186		51.1218		45.0879		25.1299	27.1537			15.1871	23.0614	27.1935	32.004
	Bacteria	Bacteroidetes	Bacteroidia	Bacteroidales	Paludibacteraceae	Paludibacter	Paludibacter propionicigenes																		19.8443					10.0322			20.1203
	Bacteria	Bacteroidetes	Bacteroidia	Bacteroidales	Porphyromonadaceae	Gabonia	Gabonia massiliensis							17.7012			32.6717				13.5851	21.779	46.4272		40.6974		13.0795			17.3122	12.069	25.381	48.0694				20.7466		11.3889	12.7506			16.1585			11.6356
	Bacteria	Bacteroidetes	Bacteroidia	Bacteroidales	Porphyromonadaceae	Porphyromonas	Porphyromonas gingivalis																14.4117		42.3074						26.1454	13.0407	27.7188						30.3889	11.061
	Bacteria	Bacteroidetes	Bacteroidia	Bacteroidales	Prevotellaceae	Marseilla	Marseilla massiliensis																11.7125
	Bacteria	Bacteroidetes	Bacteroidia	Bacteroidales	Prevotellaceae	Massiliprevotella	Massiliprevotella massiliensis								16.3458								23.9253		26.2912					14.7982	32.5438		26.7597				14.7288							23.5701		13.0677
	Bacteria	Bacteroidetes	Bacteroidia	Bacteroidales	Prevotellaceae	Metaprevotella	Metaprevotella massiliensis				14.3759				44.8687		16.8833					17.7635	66.326						11.0674	26.356		11.3408	83.5606				14.9895		21.7323				22.6367	17.6864
	Bacteria	Bacteroidetes	Bacteroidia	Bacteroidales	Prevotellaceae	Paraprevotella	Paraprevotella xylaniphila		17.1849	53.4709	53.7328		14.9395		124.468	26.1971	100.822				26.6547	38.5923	193.581		25.8007		13.0866		41.6454	132.714	17.4901	21.7686	108.616	21.2585	27.754		75.1227	35.8981	53.3852				80.3554	40.1122	14.9178	29.7264
	Bacteria	Bacteroidetes	Bacteroidia	Bacteroidales	Prevotellaceae	Prevotella	Prevotella albensis								16.6108
	Bacteria	Bacteroidetes	Bacteroidia	Bacteroidales	Prevotellaceae	Prevotella	Prevotella baroniae			40.6812	45.5344				168.375	57.9072	139.93				15.9063	24.2637	178.069						19.4571	56.2475			29.8453		23.8597		55.7707	33.8779	15.7084				74.6496	19.8019
	Bacteria	Bacteroidetes	Bacteroidia	Bacteroidales	Prevotellaceae	Prevotella	Prevotella bivia								11.4803
	Bacteria	Bacteroidetes	Bacteroidia	Bacteroidales	Prevotellaceae	Prevotella	Prevotella brevis								18.0337		14.6073						17.4405							13.2442
	Bacteria	Bacteroidetes	Bacteroidia	Bacteroidales	Prevotellaceae	Prevotella	Prevotella buccalis		20.2356	21.0908	32.4542				45.3321	13.438	36.3299						55.0472						18.1769	26.8242			16.3474				29.9105		15.5648				16.0686
	Bacteria	Bacteroidetes	Bacteroidia	Bacteroidales	Prevotellaceae	Prevotella	Prevotella colorans				12.36				38.0749	14.6457	19.219						20.448							18.0444			11.1469										13.0779
	Bacteria	Bacteroidetes	Bacteroidia	Bacteroidales	Prevotellaceae	Prevotella	Prevotella copri	15.6751	35.5898	70.523	75.1109		15.4201		216.551	103.182	116.876			17.9768	25.6272	26.0987	149.831						31.7466	90.3739			20.8564	21.2735			56.5536	17.44	31.9852				56.2667			21.1822
	Bacteria	Bacteroidetes	Bacteroidia	Bacteroidales	Prevotellaceae	Prevotella	Prevotella dentalis				19.9878				33.1714		29.2781						43.1656							27.2369			19.3877				19.7096						19.9234
	Bacteria	Bacteroidetes	Bacteroidia	Bacteroidales	Prevotellaceae	Prevotella	Prevotella dentasini			49.2374	43.6391		21.024		157.355	45.1534	74.3369			16.3213	33.6649	37.0865	206.309						30.7856	107.342	21.5414	26.3112	192.071	15.7554	45.0954		72.4372		95.9791				95.0674	52.3416		38.6892
	Bacteria	Bacteroidetes	Bacteroidia	Bacteroidales	Prevotellaceae	Prevotella	Prevotella denticola		17.0551	39.6109	69.9431		22.7984		108.961	36.0857	108.508			18.0917	21.7175	28.6824	138.189						20.1338	60.2766			56.4416	19.2575	32.268		76.1309	13.0956	29.4055				52.6289	18.2208		15.0152
	Bacteria	Bacteroidetes	Bacteroidia	Bacteroidales	Prevotellaceae	Prevotella	Prevotella fusca			24.8528	19.79				64.262	21.1186	32.4882				12.8077	13.5707	47.917							40.9182			37.5789				28.6088		15.4084				36.881
	Bacteria	Bacteroidetes	Bacteroidia	Bacteroidales	Prevotellaceae	Prevotella	Prevotella jejuni	19.5879	35.9509	79.8819	103.305		18.4944		186.401	59.9851	79.031				33.7488	27.9053	167.527						24.7439	68.8326	24.4325		45.2494	27.8568	24.3225		83.2751	16.2336	18.6666				71.9248	15.6825		19.2814
	Bacteria	Bacteroidetes	Bacteroidia	Bacteroidales	Prevotellaceae	Prevotella	Prevotella loescheii	21.2098	55.3288	126.185	198.165		13.1927		363.687	131.557	202.208			25.722	49.7454	41.7379	242.553						62.4672	135.189	33.3278	17.1176	83.7085	27.8093	38.4308		98.5112	50.6342	47.2187				82.7576	19.0146	30.6905	53.332
	Bacteria	Bacteroidetes	Bacteroidia	Bacteroidales	Prevotellaceae	Prevotella	Prevotella maculosa								13.8773		14.168						13.2988														10.707
	Bacteria	Bacteroidetes	Bacteroidia	Bacteroidales	Prevotellaceae	Prevotella	Prevotella marshii	14.34	51.1498	176.523	171.468		21.9306		275.086	116.312	182.226			34.3128	47.5426	43.6783	209.271						47.7577	93.0767			61.7792	50.9673	46.0201		150.16	71.9563	59.8159				105.996	35.7212		26.9122
	Bacteria	Bacteroidetes	Bacteroidia	Bacteroidales	Prevotellaceae	Prevotella	Prevotella melaninogenica																15.0765
	Bacteria	Bacteroidetes	Bacteroidia	Bacteroidales	Prevotellaceae	Prevotella	Prevotella micans			21.6846	31.5547				41.6648	25.7666	15.3788						20.1302										15.0884				21.2182						14.7581
	Bacteria	Bacteroidetes	Bacteroidia	Bacteroidales	Prevotellaceae	Prevotella	Prevotella multiformis								50.8761		19.2453						21.3929
	Bacteria	Bacteroidetes	Bacteroidia	Bacteroidales	Prevotellaceae	Prevotella	Prevotella multisaccharivorax								11.2851		15.4262						14.0111																				11.3076
	Bacteria	Bacteroidetes	Bacteroidia	Bacteroidales	Prevotellaceae	Prevotella	Prevotella oralis								13.7408															12.3038
	Bacteria	Bacteroidetes	Bacteroidia	Bacteroidales	Prevotellaceae	Prevotella	Prevotella oris				30.3492				56.6852	13.3196	42.7258				18.8415	15.5882	65.3144		18.5586					39.0723			63.924		15.8908		43.858		31.6205				31.7336	28.2834		18.4219
	Bacteria	Bacteroidetes	Bacteroidia	Bacteroidales	Prevotellaceae	Prevotella	Prevotella oryzae	12.1544	26.7764	70.9193	63.0371		23.8367		235.452	76.2197	83.66			19.7409	32.6187	29.6849	206.645						31.873	112.118			85.315	26.3155	28.1048		83.0696	20.2653	41.6004				78.1035	20.1443		11.7933
	Bacteria	Bacteroidetes	Bacteroidia	Bacteroidales	Prevotellaceae	Prevotella	Prevotella oulorum			20.835	22.035				36.63	15.8663	18.7272						43.7109							23.9868							13.6688						15.9912
	Bacteria	Bacteroidetes	Bacteroidia	Bacteroidales	Prevotellaceae	Prevotella	Prevotella paludivivens	14.4634	47.2918	194.358	147.055		14.7213		336.953	117.789	173.001			19.6484	35.5237	56.0825	357.32						34.6086	169.382		31.3611	98.809	32.4866	45.3847		160.538	27.1427	39.4515				131.418	51.0683		23.6401
	Bacteria	Bacteroidetes	Bacteroidia	Bacteroidales	Prevotellaceae	Prevotella	Prevotella pleuritidis																							16.0543
	Bacteria	Bacteroidetes	Bacteroidia	Bacteroidales	Prevotellaceae	Prevotella	Prevotella ruminicola								14.5544								18.9949																				14.297
	Bacteria	Bacteroidetes	Bacteroidia	Bacteroidales	Prevotellaceae	Prevotella	Prevotella shahii	22.9418	64.8345	275.486	451.589		44.8644		776.401	646.187	442.984			29.8172	68.9794	67.5371	714.129				17.3038		80.7046	216.311		23.5811	164.283	70.5932	109.43		257.513	59.2375	86.998	21.7827	20.6869	29.0964	270.519	54.4404		40.5484
	Bacteria	Bacteroidetes	Bacteroidia	Bacteroidales	Prevotellaceae	Prevotella	Prevotella sp. oral taxon 299										15.2933						10.0234																				11.8012
	Bacteria	Bacteroidetes	Bacteroidia	Bacteroidales	Prevotellaceae	Prevotella	Prevotella stercorea	95.0748	207.56	720.99	1147.33	41.0568	149.889	47.1488	2115.51	1552.61	1362.09	71.8153	53.8016	88.5829	262.174	211.066	1951.61		57.6591		87.5093	3	296.346	817.554	64.5566	77.7901	588.384	222.5	321.416	45.2406	679.049	273.455	278.374	75.508	58.9301	106.153	869.884	187.795	61.4878	174.639
	Bacteria	Bacteroidetes	Bacteroidia	Bacteroidales	Rikenellaceae	Alistipes	Alistipes communis	59.4336	344.703	404.902	134.964	21.0259		14.064	79.8596	28.298	87.7135	16.121			92.4468	34.827	356.789						55.4686	88.6165			28.7454	52.2446	22.0307		148.74	55.7995				22.2915	63.1478			12.8648
	Bacteria	Bacteroidetes	Bacteroidia	Bacteroidales	Rikenellaceae	Alistipes	Alistipes dispar	295.332	2481.94	3547.89	1808.24	207.476	27.3309	206.771	615.874	329.824	458.994	46.698	129.347	57.7293	426.298	316.037	905.277	3.35845	79.1427	15.4611	79.2329	9.27415	251.654	306.481	55.2197	68.9549	510.991	235.974	256.493	26.6799	550.128	271.457	71.7516	52.962	45.7281	63.9233	317.25	47.713	75.4859	97.1868
	Bacteria	Bacteroidetes	Bacteroidia	Bacteroidales	Rikenellaceae	Alistipes	Alistipes finegoldii	1547.52	13189.8	19166	9150.88	682.147	43.8043	369.156	1354.23	1397.92	634.909	74.3772	476.05	34.3035	1175.77	502.594	1923.15	3.74003	141.238	18.6893	112.751	8.10017	343.727	554.7	65.1898	145.87	172.468	773.87	812.36	55.5515	1179.11	439.492	108.052	58.5199	50.4504	122.669	575.836	112.794	122.106	63.5025
	Bacteria	Bacteroidetes	Bacteroidia	Bacteroidales	Rikenellaceae	Alistipes	Alistipes indistinctus														12.0312		10.9698										13.0052
	Bacteria	Bacteroidetes	Bacteroidia	Bacteroidales	Rikenellaceae	Alistipes	Alistipes megaguti	120.824	581.101	935.33	588.21	73.8234	13.74	74.6995	289.505	111.382	170.737		63.3276	21.4339	218.91	178.042	248.065		59.787		22.4112	4.90177	79.6415	122.273	25.6819	42.148	180.786	87.8156	118.035		209.402	44.7168	33.1096	35.1393			99.7414	38.4448	33.2157	35.4904
	Bacteria	Bacteroidetes	Bacteroidia	Bacteroidales	Rikenellaceae	Alistipes	Alistipes onderdonkii	52.5773	289.228	583.68	232.48	25.7492		33.6714	232.72	75.2588	162.109		22.3205		61.868	133.845	188.716		22.6747				38.2255	64.1448		15.2118	19.6488	31.5393	63.4983		144.526	28.7926		23.0336			49.187	12.7748	19.2417
	Bacteria	Bacteroidetes	Bacteroidia	Bacteroidales	Rikenellaceae	Alistipes	Alistipes putredinis	150.912	398.986	480.981	411.195	54.3087	14.103	72.3841	352.867	202.851	795.622	14.8341	40.2465	37.1995	142.268	154.255	299.662	1.01617	66.0382		22.3602		70.6506	135.787	22.7163	54.2123	155.505	63.5977	131.609		110.826	51.7733	33.8675	29.9934		13.8754	146.479	33.8961	23.8678	39.0991
	Bacteria	Bacteroidetes	Bacteroidia	Bacteroidales	Rikenellaceae	Alistipes	Alistipes senegalensis	64.2155	246.049	288.589	174.538	35.8173		18.2714	113.35	50.3973	141.652		25.0745	16.1226	95.8413	57.8882	155.613	1.03052	14.7343				35.5908	63.0575	22.1031		30.487	28.0369	52.4854		81.6521	52.8259	19.2732				40.4043		10.4324	26.2625
	Bacteria	Bacteroidetes	Bacteroidia	Bacteroidales	Rikenellaceae	Alistipes	Alistipes shahii	41.7176	251.612	317.758	207.375	29.0596		16.2078	85.6585	45.1227	116.522		17.8312		64.3778	37.2505	88.6244		18.3673		12.0163		13.1421	55.7377			22.2082	27.5803	24.7771		69.4519	22.0986	13.2921				46.2536
	Bacteria	Bacteroidetes	Bacteroidia	Bacteroidales	Rikenellaceae	Alistipes	Alistipes timonensis	12.5299	69.1177	63.5123	27.7637			11.6733	30.976		24.6384	13.3825			20.2826		65.8277						18.628	17.01			30.7946		11.0476		34.571	19.8899					19.4345
	Bacteria	Bacteroidetes	Bacteroidia	Bacteroidales	Tannerellaceae	Parabacteroides	Parabacteroides chongii							13.351	17.0657						33.036		70.2313		11.0273		10.9145			41.306	16.2303	23.8147	23.242				12.8856						20.0688
	Bacteria	Bacteroidetes	Bacteroidia	Bacteroidales	Tannerellaceae	Parabacteroides	Parabacteroides distasonis		39.191	56.0548	30.5009	36.8201	38.7406	138.943	58.1791		79.2957	19.9065	22.0059	70.3876	95.7445	159.759	232.249		411.547		128.825	1.01728	47.0578	124.531	126.83	217.718	405.357	35.6974	67.3881		84.9621	31.9013	135.338	120.822		26.374	135.183	99.5077	64.7303	143.737
	Bacteria	Bacteroidetes	Bacteroidia	Bacteroidales	Tannerellaceae	Parabacteroides	Parabacteroides goldsteinii	17.0515	40.8889	86.1063	48.9519			20.0557	430.78		280.211	17.9819			595.052	285.894	2207.15	1.01613	23.1373		81.012	3	69.3929	697.452	40.0267	214.344	228.998	306.619	148.6		466.469	85.4182	97.1711	68.2204		17.4344	728.191	78.2177	63.2286	34.1305
	Bacteria	Bacteroidetes	Bacteroidia	Bacteroidales	Tannerellaceae	Parabacteroides	Parabacteroides johnsonii																17.5532
	Bacteria	Bacteroidetes	Bacteroidia	Bacteroidales	Tannerellaceae	Parabacteroides	Parabacteroides merdae																16.5012
	Bacteria	Bacteroidetes	Bacteroidia	Bacteroidales	Tannerellaceae	Parabacteroides	Parabacteroides sp. CT06			16.0312	13.4988	13.6098		33.9661	20.8306		26.7001			38.2069	28.76	23.4268	59.9685		124.193		27.3824		24.7748	31.5796	43.8215	47.8405	87.5062		23.149		19.4419	13.8517	37.7827	22.1854			40.2874	24.173	30.3892	25.8593
	Bacteria	Bacteroidetes	Bacteroidia	Bacteroidales	Tannerellaceae	Tannerella	Tannerella forsythia																19.7561	1.05011	31.3336					15.0961	10.9436	26.3483	30.5151						18.2163					12.0749
	Bacteria	Bacteroidetes	Bacteroidia	Bacteroidales	Tannerellaceae	Tannerella	Tannerella sp. oral taxon HOT-286										19.3569						19.7622							15.6626			19.3072
	Bacteria	Bacteroidetes	Bacteroidia	Marinilabiliales	Marinilabiliaceae	Alkalitalea	Alkalitalea saponilacus										33.058					26.6736	109.266							24.1792							24.3545						26.7347
	Bacteria	Bacteroidetes	Chitinophagia	Chitinophagales	Chitinophagaceae	Terrimonas	Terrimonas lutea																						21.8802
	Bacteria	Deinococcus-Thermus	Deinococci	Trueperales	Trueperaceae	Truepera	Truepera radiovictrix										14.13				11.0345								30.0447	15.0815
	Bacteria	Firmicutes	Bacilli	Bacillales	Staphylococcaceae	Staphylococcus	Staphylococcus saprophyticus		47.0625	26.0303												44.1092	46.0351												54.129
	Bacteria	Firmicutes	Bacilli	Bacillales	Thermoactinomycetaceae	Laceyella	Laceyella sacchari		29.9832	24.0236	28.0079	16.0222	20.1476	14.0333	15.7198	13.9533	44.863	27.7705		14.0212		10.7254	36.0047	1.01613	12.0175		17.7171	1	13.0785				57.3433		18.8952		21.018		15.0305				17.0253			11.0421
	Bacteria	Firmicutes	Bacilli	Lactobacillales	Enterococcaceae	Enterococcus	Enterococcus faecalis			116.135							32.0219						10.935														18.0352
	Bacteria	Firmicutes	Bacilli	Lactobacillales	Lactobacillaceae	Lactobacillus	Lactobacillus animalis	236.455	1128.72	1126.95	136.768	302.201	120.219	378.087	1116.6	352.935	2959.25		149.205	87.374		13.4628	82.0732	1.85491				2.34779						82.4172	379.497	13.3519	485.124	41.5321	128.164	662.988		20.1575	158.717	18.2439	27.3175	37.4633
	Bacteria	Firmicutes	Bacilli	Lactobacillales	Lactobacillaceae	Lactobacillus	Lactobacillus apodemi	22.8794	96.3359	38.0227	11.4692	38.9008	10.6939	44.9541	43.6328	16.989	368.079		29.2908									1.02852							20.2493		22.7165		14.3139	69.9725			11.5387			11.4647
	Bacteria	Firmicutes	Bacilli	Lactobacillales	Lactobacillaceae	Lactobacillus	Lactobacillus caviae										16.0898
	Bacteria	Firmicutes	Bacilli	Lactobacillales	Lactobacillaceae	Lactobacillus	Lactobacillus colini																																	15.0163
	Bacteria	Firmicutes	Bacilli	Lactobacillales	Lactobacillaceae	Lactobacillus	Lactobacillus curvatus										15.0492
	Bacteria	Firmicutes	Bacilli	Lactobacillales	Lactobacillaceae	Lactobacillus	Lactobacillus faecis	15.1693	24.9494			17.6775					60.2583
	Bacteria	Firmicutes	Bacilli	Lactobacillales	Lactobacillaceae	Lactobacillus	Lactobacillus gasseri	53.2393	307.976	16.6188	46.692	56.0844	28.5911	53.0967	93.633	80.4666	185.923				106.544	17.8073	13.2619		92.5609					16.7391	15.4843	13.9105	109.698	15.2687	92.3887		55.0601	22.4859	120.539	293.052	12.3446		97.9802	47.9945	35.1605	94.5041
	Bacteria	Firmicutes	Bacilli	Lactobacillales	Lactobacillaceae	Lactobacillus	Lactobacillus hominis		26.7902			12.3018			22.8329	11.7014	31.4593				17.7707				11.123								31.9775		13.0637		11.4768		21.4387	35.1523			19.7955	10.2094		20.1021
	Bacteria	Firmicutes	Bacilli	Lactobacillales	Lactobacillaceae	Lactobacillus	Lactobacillus johnsonii	740.121	2318.12	159.23	353.9	547.023	486.375	273.091	623.168	791.917	1370.05	26.1475	28.4235	46.0696	1017.87	117.534	142.834		861.395	34.1504	151.462	3	52.3143	124.665	81.8397	95.1419	809.358	210.901	834.941		195.877	105.486	1557.75	2046.73	93.3828	30.721	775.608	444.746	292.569	728.403
	Bacteria	Firmicutes	Bacilli	Lactobacillales	Lactobacillaceae	Lactobacillus	Lactobacillus murinus	5601.09	19601.4	9615.94	1008.44	4501.88	1971.2	6652.65	5707.42	5504.16	63466.3	539.101	1565.82	660.068	92.2907	66.7407	329.738	19.4838	68.1437		97.4948	19.6237	49.2712	52.1652	41.7027	73.1253	118.442	807.448	3338.01	107.977	1757.75	293.676	1435.4	6417.43	29.6036	225.48	1117.58	211.066	222.977	398.761
	Bacteria	Firmicutes	Bacilli	Lactobacillales	Lactobacillaceae	Lactobacillus	Lactobacillus namurensis										14.6822
	Bacteria	Firmicutes	Bacilli	Lactobacillales	Lactobacillaceae	Lactobacillus	Lactobacillus nenjiangensis										22.9837
	Bacteria	Firmicutes	Bacilli	Lactobacillales	Lactobacillaceae	Lactobacillus	Lactobacillus reuteri	6959.77	4151.64	1473.29	816.373	298.877	474.984	417.07	4329.78	2198.74	13613.8	310.298	111.664	300.445	180.694	57.226	137.095	8.12903	79.1165		40.204	13	34.2055	47.1493	37.6115	68.1065	275.189	411.839	362.792	34.2373	284.507	170.641	1352.11	225.777	33.4342	73.2629	442.038	484	181.657	566.171
	Bacteria	Firmicutes	Bacilli	Lactobacillales	Lactobacillaceae	Lactobacillus	Lactobacillus salivarius		41.2189	32.8544		11.8824			64.4847		48.2723																		13.0169		24.0825			35.7986
	Bacteria	Firmicutes	Bacilli	Lactobacillales	Lactobacillaceae	Lactobacillus	Lactobacillus taiwanensis	57.7605	103.872		26.126	35.2504	29.4814	36.8832	35.1823	30.3118	61.0684	49.5418			62.6654				40.0314		17.3944				12.1541	16.1434	58.2876		22.2191	37.5123		20.4481	61.543	53.6279		33.255	27.1412	17.7121	22.6035	57.8316
	Bacteria	Firmicutes	Bacilli	Lactobacillales	Lactobacillaceae	Lactobacillus	Lactobacillus vaginalis										14.0748
	Bacteria	Firmicutes	Bacilli	Lactobacillales	Lactobacillaceae	Limosilactobacillus	Limosilactobacillus fermentum										33.9059
	Bacteria	Firmicutes	Clostridia	Clostridiales			[Bacteroides] pectinophilus																34.6628				21.5667					11.3979	44.6108		10.1106		23.1902			24.4638						11.181
	Bacteria	Firmicutes	Clostridia	Clostridiales			Clostridiales bacterium		21.9649	13.0473							14.5942					39.4987	47.0569		20.88					17.2863			54.4979				11.0556									28.2061
	Bacteria	Firmicutes	Clostridia	Clostridiales			Clostridiales bacterium CCNA10															46.813	77.6036		18.0006				13.4402	14.0506		17.0641	28.2125		16.5167		25.7825			13.5971			17.3039
	Bacteria	Firmicutes	Clostridia	Clostridiales		Colidextribacter	Colidextribacter massiliensis		11.9975	16.9918		16.6259			15.7268						15.5066	61.3274	108.374		22.7254				27.2019			11.2742	26.9568		40.0368		38.7397			11.0476			23.2481
	Bacteria	Firmicutes	Clostridia	Clostridiales		Flintibacter	Flintibacter butyricus																11.0075				11.9929
	Bacteria	Firmicutes	Clostridia	Clostridiales		Flintibacter	Flintibacter sp. KGMB00164	21.0627	192.96	89.8935	62.8852	110.995	18.6414	71.3456	90.7294	77.8677	122.124		28.4235	34.9292	117.64	572.154	1154.18		348.83		93.6734	2	194.427	185.508	55.7089	131.634	537.142	76.8403	383.27		300.508	83.7192	89.2389	93.3915		61.6956	145.514	50.0359	59.7134	119.722
	Bacteria	Firmicutes	Clostridia	Clostridiales		Intestinimonas	Intestinimonas butyriciproducens			36.7561	12.814	27.1804		17.1512		14.5296					20.8534	46.8262	105.267		32.6626				29.2384	22.5964		28.2719	68.4289	18.6099	40.2495		26.5533	22.261		17.1998			34.0508
	Bacteria	Firmicutes	Clostridia	Clostridiales		Massilistercora	Massilistercora timonensis			15.0812				20.3067	19.0148						14.3242	21.0514	80.5069		28.4061		74.487			17.2864		14.362	87.7083		31.0047		33.7443			365.83			22.5692	19.5098	13.4397	27.1307
	Bacteria	Firmicutes	Clostridia	Clostridiales		Monoglobus	Monoglobus pectinilyticus										10.0097						14.5822																25.541
	Bacteria	Firmicutes	Clostridia	Clostridiales	Catabacteriaceae	Catabacter	Catabacter hongkongensis																40.0327
	Bacteria	Firmicutes	Clostridia	Clostridiales	Christensenellaceae	Christensenella	Christensenella massiliensis			21.2704					15.9015		21.9695						56.5298														19.6061
	Bacteria	Firmicutes	Clostridia	Clostridiales	Christensenellaceae	Christensenella	Christensenella minuta			21.2753					37.1218							21.9204	87.008												15.0356		21.2707
	Bacteria	Firmicutes	Clostridia	Clostridiales	Christensenellaceae	Christensenella	Christensenella timonensis																19.2206
	Bacteria	Firmicutes	Clostridia	Clostridiales	Clostridiaceae	Beduini	Beduini massiliensis	21.0578									19.9221				35.6134		32.9468										24.6504	19.4685
	Bacteria	Firmicutes	Clostridia	Clostridiales	Clostridiaceae	Butyricicoccus	Butyricicoccus faecihominis																19.1561
	Bacteria	Firmicutes	Clostridia	Clostridiales	Clostridiaceae	Butyricicoccus	Butyricicoccus pullicaecorum					15.0291										44.1917	14.004										13.0053		26.0632
	Bacteria	Firmicutes	Clostridia	Clostridiales	Clostridiaceae	Clostridium	Clostridium beijerinckii																														20.257		18.9556
	Bacteria	Firmicutes	Clostridia	Clostridiales	Clostridiaceae	Clostridium	Clostridium chauvoei																														21.7391		18.3795
	Bacteria	Firmicutes	Clostridia	Clostridiales	Clostridiaceae	Clostridium	Clostridium disporicum	59.6373	110.967	36.4959	154.112	179.847	24.2414	517.609			189.444	19.837			93.1732		71.4107	1.5299	101.205			1.99908		45.569			44.044	127.852	78.5767		154.08	131.538	240.929	59.4213		12.3452	187.467	59.2212		13.86
	Bacteria	Firmicutes	Clostridia	Clostridiales	Clostridiaceae	Clostridium	Clostridium isatidis					19.1205		15.4372			12.0727				15.0113																21.3352		25.6065				18.525
	Bacteria	Firmicutes	Clostridia	Clostridiales	Clostridiaceae	Clostridium	Clostridium paraputrificum							12.5519																							18.7457		18.5277
	Bacteria	Firmicutes	Clostridia	Clostridiales	Clostridiaceae	Clostridium	Clostridium saudiense	213.249	318.676	97.8918	476.367	791.341	92.9197	2719.68	23.04		606.322	16.4523		45.0681	297.16	34.0844	248.557	3.55074	424.154					103.826	29.1153	14.0219	170.712	656.179	231.169		481.363	262.823	994.609	155.467		10.3559	852.754	147.306	17.0617	71.5313
	Bacteria	Firmicutes	Clostridia	Clostridiales	Clostridiaceae	Clostridium	Clostridium septicum							19.8224			11.8748																						17.3001				18.3743
	Bacteria	Firmicutes	Clostridia	Clostridiales	Clostridiaceae	Clostridium	Clostridium sp. BNL1100	36.9672	198.291	444.352	188.977	185.735	174.314	71.1986	19.2095	122.218	446.481			38.1428	171.729	369.287	2386.75		213.41	48.4715	36.1836		62.4524	162.234		80.2999	215.693	206.059	683.008		1089.56	182.39	1205.65	45.1452		29.7723	518.705	26.0706	40.1452	81.0283
	Bacteria	Firmicutes	Clostridia	Clostridiales	Clostridiaceae	Clostridium	Clostridium sp. SY8519			37.4758		19.9742			25.0091							28.5802	36.8296		53.1937		37.4006		16.3732	52.6258		15.9081	142.668				20.4021			29.1754			56.6955			26.0585
	Bacteria	Firmicutes	Clostridia	Clostridiales	Clostridiaceae	Clostridium	Clostridium tarantellae				17.0534	19.1982		38.6608			15.9638						20.2512		21.783									12.1769			34.4045		33.0812	15.9322			27.2684
	Bacteria	Firmicutes	Clostridia	Clostridiales	Clostridiaceae	Clostridium	Clostridium tertium							13.6825																									12.3414
	Bacteria	Firmicutes	Clostridia	Clostridiales	Clostridiaceae	Falcatimonas	Falcatimonas natans								13.4623							23.7369	45.2673														16.4892			13.0539
	Bacteria	Firmicutes	Clostridia	Clostridiales	Clostridiaceae	Hungatella	Hungatella hathewayi		58.068	47.1849	24.2127	89.4347	30.7515	184.222	71.1841	65.4511	68.3862			52.6619	59.6919	42.4366	468.737		155.342		610.407	1	81.1032	60.258	39.5699	91.9929	1457.81	35.1011	69.5579		96.8344	28.243	58.7086	629.961	18.9469		95.8488	68.7966	24.6778	609.803
	Bacteria	Firmicutes	Clostridia	Clostridiales	Clostridiaceae	Lactonifactor	Lactonifactor longoviformis																										10.2759
	Bacteria	Firmicutes	Clostridia	Clostridiales	Clostridiaceae	Mordavella	Mordavella massiliensis							10.6724									15.7667				23.2752													65.721
	Bacteria	Firmicutes	Clostridia	Clostridiales	Clostridiales Family XIII. Incertae Sedis		[Eubacterium] sulci										13.8387																										12.1596
	Bacteria	Firmicutes	Clostridia	Clostridiales	Clostridiales Family XIII. Incertae Sedis	Aminipila	Aminipila sp. JN-18																13.88										34.1642
	Bacteria	Firmicutes	Clostridia	Clostridiales	Clostridiales Family XIII. Incertae Sedis	Emergencia	Emergencia timonensis										14.2242																										20.7502
	Bacteria	Firmicutes	Clostridia	Clostridiales	Clostridiales Family XIII. Incertae Sedis	Ihubacter	Ihubacter massiliensis	11.0333			51.0476					14.057	29.9781				36.1138	57.1668	86.7915		23.0339		18.0922		24.1871	43.137		88.1377	57.8729	15.0479	22.0526		28.102	68.657	22.0453	25.0821			42.8843		28.0906
	Bacteria	Firmicutes	Clostridia	Clostridiales	Eubacteriaceae	Anaerofustis	Anaerofustis stercorihominis																										10.004
	Bacteria	Firmicutes	Clostridia	Clostridiales	Eubacteriaceae	Eubacterium	Eubacterium coprostanoligenes	46.1862	348.817	448.803	577.834	78.0942	594.25	131.362	83.1084	24.7327	535.326	23.8473	43.6505	210.234	169.383	166.894	185.531		42.0619		61.3111		42.2504	216.678	21.0835	171.615	360.874	106.899	141.417		123.535	51.0389	251.883	47.3843			306.922	24.0646	40.1464	93.3958
	Bacteria	Firmicutes	Clostridia	Clostridiales	Eubacteriaceae	Eubacterium	Eubacterium oxidoreducens			32.7994					18.1132							19.7959	99.9343		13.5008		29.5635		14.5637	17.0298		12.1221	30.9668		29.2081		54.0903		24.6675	35.5169			23.9997
	Bacteria	Firmicutes	Clostridia	Clostridiales	Eubacteriaceae	Eubacterium	Eubacterium ramulus			10.0634					12.3407							10.6863	17.1565														12.0326
	Bacteria	Firmicutes	Clostridia	Clostridiales	Eubacteriaceae	Eubacterium	Eubacterium xylanophilum		18.5838			29.6828		37.6809			20.9329								16.5429		54.9822					12.1164	17.1278							34.1116			14.2443
	Bacteria	Firmicutes	Clostridia	Clostridiales	Heliobacteriaceae	Heliobacterium	Heliobacterium modesticaldum																						19.0553
	Bacteria	Firmicutes	Clostridia	Clostridiales	Hungateiclostridiaceae		Hungateiclostridiaceae bacterium KB18							31.103		15.8917	15.0145				33.1387	52.6692	138.052		56.8195		144.241		31.8953	38.0795		14.3466	54.895	32.3716	40.9184		34.2088			110.47			53.0527	18.0485		13.5906
	Bacteria	Firmicutes	Clostridia	Clostridiales	Hungateiclostridiaceae	Hungateiclostridium	Hungateiclostridium aldrichii																34.3125												13.9317		21.6713		13.9254
	Bacteria	Firmicutes	Clostridia	Clostridiales	Hungateiclostridiaceae	Hungateiclostridium	Hungateiclostridium alkalicellulosi			29.5305	22.3701	18.7885					47.81				33.5852	26.493	141.292		21.7044					12.4575			31.8552	38.1132	39.2184		94.2899		49.8282				38.3859
	Bacteria	Firmicutes	Clostridia	Clostridiales	Hungateiclostridiaceae	Hungateiclostridium	Hungateiclostridium cellulolyticum		24.1364	46.397	36.5987	28.5329	25.3405			31.0568	42.0719				20.816	24.1058	129.335		23.6316				22.6981	18.4491			18.0863		42.0366		82.2117	41.5661	59.0345
	Bacteria	Firmicutes	Clostridia	Clostridiales	Hungateiclostridiaceae	Hungateiclostridium	Hungateiclostridium clariflavum										22.5647					15.4027	33.9072		13.998												22.7951		15.852				18.5841
	Bacteria	Firmicutes	Clostridia	Clostridiales	Hungateiclostridiaceae	Hungateiclostridium	Hungateiclostridium saccincola		18.5877	45.5622	15.8544	21.8066				13.4799	39.6761					30.7972	174.497		19.5527					14.275			17.3138		43.2049		99.3782	29.5957	79.9649				34.4522
	Bacteria	Firmicutes	Clostridia	Clostridiales	Hungateiclostridiaceae	Hungateiclostridium	Hungateiclostridium thermocellum																25.7758																20.8469				20.2948
	Bacteria	Firmicutes	Clostridia	Clostridiales	Hungateiclostridiaceae	Pseudoclostridium	Pseudoclostridium thermosuccinogenes		30.244	41.9042	28.4086	25.9584					57.6059				32.2352	32.9729	125.601		29.7682			2	30.0238	23.3661			19.3276	39.9509	66.3743		92.8568	114.731	70.0109			30.536	46.2876
	Bacteria	Firmicutes	Clostridia	Clostridiales	Hungateiclostridiaceae	Ruminiclostridium	Ruminiclostridium cellobioparum		29.6582	66.8093	14.5051	15.4847	22.7159			20.823	46.929				18.7525	50.609	215.759		29.4229				12.2317	27.354			37.9105	13.8515	68.993		98.3139	22.8009	102.001				43.0544			17.3483
	Bacteria	Firmicutes	Clostridia	Clostridiales	Hungateiclostridiaceae	Ruminiclostridium	Ruminiclostridium cellulolyticum																28.5919														14.591
	Bacteria	Firmicutes	Clostridia	Clostridiales	Hungateiclostridiaceae	Ruminiclostridium	Ruminiclostridium josui																																			20.9916
	Bacteria	Firmicutes	Clostridia	Clostridiales	Lachnospiraceae		[Eubacterium] rectale																18.9482										21.3355						22.8034
	Bacteria	Firmicutes	Clostridia	Clostridiales	Lachnospiraceae		Lachnospiraceae bacterium Choco86		24.8547	69.751	20.7796			26.7978	88.4265	12.8486					31.2373	161.883	749.533		46.5253		108.32		65.6678	67.4874		99.5177	223.903		107.981		174.942			136.559			50.6162		27.1429	54.5934
	Bacteria	Firmicutes	Clostridia	Clostridiales	Lachnospiraceae		Lachnospiraceae bacterium GAM79	54.1635	1876.28	8917.7	1062.47	494.95	65.6436	462.055	9709.09	718.696	217.22	61.1525	476.68	38.5814	417.21	9114.2	39725.2	3.83936	1296.03		1042.16	7.99972	2472.6	878.838	101.439	2248.65	6244.17	291.24	6066.76	31.8716	10188.2	175.358	169.208	682.244	275.167	425.212	1023.06	220.058	557.394	859.496
	Bacteria	Firmicutes	Clostridia	Clostridiales	Lachnospiraceae		Lachnospiraceae bacterium KGMB03038																		11.8594		14.0281						23.6901							32.3088						13.6405
	Bacteria	Firmicutes	Clostridia	Clostridiales	Lachnospiraceae		Lachnospiraceae bacterium oral taxon 500		23.9466	28.1385	21.0427						38.3437					22.9166	146.792							28.2825			31.7139		24.0333		49.6339	24.5659	78.6945				28.9145
	Bacteria	Firmicutes	Clostridia	Clostridiales	Lachnospiraceae	Acetatifactor	Acetatifactor muris																35.0238				19.0055					14.0229	29.1352				14.0273									11.6527
	Bacteria	Firmicutes	Clostridia	Clostridiales	Lachnospiraceae	Anaerobutyricum	Anaerobutyricum hallii			19.7894					19.0661							23.9938	53.0485						13.8769	12.8436					18.4853		32.1686			11.7148
	Bacteria	Firmicutes	Clostridia	Clostridiales	Lachnospiraceae	Anaerocolumna	Anaerocolumna cellulosilytica								25.2437							28.6541	41.4453										16.1888		22.1685		14.2227
	Bacteria	Firmicutes	Clostridia	Clostridiales	Lachnospiraceae	Anaerocolumna	Anaerocolumna xylanovorans					16.4219											13.3015
	Bacteria	Firmicutes	Clostridia	Clostridiales	Lachnospiraceae	Anaerostipes	Anaerostipes butyraticus								14.642							12.5478	30.3426
	Bacteria	Firmicutes	Clostridia	Clostridiales	Lachnospiraceae	Anaerostipes	Anaerostipes hadrus			27.6583					27.7145							33.2457	87.501				14.1015		17.2243	13.7515			24.2131		25.2723		52.6763			33.8479			20.3544			17.9676
	Bacteria	Firmicutes	Clostridia	Clostridiales	Lachnospiraceae	Anaerostipes	Anaerostipes rhamnosivorans			32.1393					33.5551							50.6419	153.658		14.9101				15.3874				31.987		19.7448		62.6412			18.1587
	Bacteria	Firmicutes	Clostridia	Clostridiales	Lachnospiraceae	Anaerotaenia	Anaerotaenia torta																14.9555
	Bacteria	Firmicutes	Clostridia	Clostridiales	Lachnospiraceae	Anaerotignum	Anaerotignum aminivorans										13.0217				17.1228						16.8578	2		40.5548				16.397						37.3524			230.622		15.0647
	Bacteria	Firmicutes	Clostridia	Clostridiales	Lachnospiraceae	Anaerotignum	Anaerotignum faecicola										18.9998						24.5845									14.1657	28.2066				19.9756						39.7569
	Bacteria	Firmicutes	Clostridia	Clostridiales	Lachnospiraceae	Anaerotignum	Anaerotignum lactatifermentans			11.0128											17.0469		70.8836				17.3157			25.6549		14.1055		25.6289	26.0621		44.8036			38.1418			199.445		14.1168
	Bacteria	Firmicutes	Clostridia	Clostridiales	Lachnospiraceae	Bariatricus	Bariatricus massiliensis															23.3578	37.1809		20.5345		25.5312						98.5948		17.8462		15.7526			36.6297						32.447
	Bacteria	Firmicutes	Clostridia	Clostridiales	Lachnospiraceae	Blautia	Blautia glucerasea																14.5937										17.379							11.906
	Bacteria	Firmicutes	Clostridia	Clostridiales	Lachnospiraceae	Blautia	Blautia hansenii																12.7468
	Bacteria	Firmicutes	Clostridia	Clostridiales	Lachnospiraceae	Blautia	Blautia hydrogenotrophica																										16.072
	Bacteria	Firmicutes	Clostridia	Clostridiales	Lachnospiraceae	Blautia	Blautia marasmi							11.4401								38.1521	58.68		13.7542					13.6654		14.5357			15.8226		25.3357			19.6445
	Bacteria	Firmicutes	Clostridia	Clostridiales	Lachnospiraceae	Blautia	Blautia producta		28.641	156.399	12.4898	21.58		230.122	67.7436	24.25	116.216				35.9263	101.78	334.861		73.9583		91.3821		66.3365	68.7905	19.0024	66.8924	342.265	24.2191	103.423		137.421		37.1245	242.049		28.7603	159.453	27.8707	45.9329	149.741
	Bacteria	Firmicutes	Clostridia	Clostridiales	Lachnospiraceae	Blautia	Blautia sp. N6H1-15			15.5501				19.9176								17.6833	48.546		13.5517								37.0732		18.9928		16.674		18.8122	22.4058						12.5406
	Bacteria	Firmicutes	Clostridia	Clostridiales	Lachnospiraceae	Blautia	Blautia sp. SC05B48		20.1733	65.4628	13.1548	15.7348		29.4533	37.582	12.2627	77.9912			37.5147	28.8486	66.9373	212.822	2.03226	61.5262		38.4263		53.6847	43.7831		33.2205	267.154	15.1716	34.963		89.6666	19.3179	35.2292	72.4552			61.4567	19.8594	28.305	101.443
	Bacteria	Firmicutes	Clostridia	Clostridiales	Lachnospiraceae	Blautia	Blautia sp. YL58			17.3747	11.6016			16.5418	15.7026	12.0637					37.1828	61.739	141.062		65.6389		64.7919		20.8401	29.9265	14.657	42.3118	155.585	12.0353	42.1868		60.423		52.4147	132.008			35.9837		18.6255	19.2456
	Bacteria	Firmicutes	Clostridia	Clostridiales	Lachnospiraceae	Butyrivibrio	Butyrivibrio crossotus															19.5803	60.603						13.7873				20.6465		12.4562		23.065
	Bacteria	Firmicutes	Clostridia	Clostridiales	Lachnospiraceae	Cuneatibacter	Cuneatibacter caecimuris																				40.9026						15.7021							30.3758						15.925
	Bacteria	Firmicutes	Clostridia	Clostridiales	Lachnospiraceae	Eisenbergiella	Eisenbergiella massiliensis		101.674	401.623	73.3044	50.5025	20.7312	60.0581	446.324	45.5446	33.4552		21.5912		69.4764	372.157	1743.23		91.1342		140.798		178.098	105.011	21.3554	404.762	610.596	30.5901	201.661		630.821		47.7074	160.438	15.8816		104.848	28.8935	122.624	106.147
	Bacteria	Firmicutes	Clostridia	Clostridiales	Lachnospiraceae	Eisenbergiella	Eisenbergiella tayi			23.979					11.1478			32.3092				22.1952	66.7338				20.2403		20.7398			15.061	36.5504			17.2324	20.1272			13.8056		44.9291				17.2694
	Bacteria	Firmicutes	Clostridia	Clostridiales	Lachnospiraceae	Enterocloster	Enterocloster aldensis																18.8813										16.2834									16.9115
	Bacteria	Firmicutes	Clostridia	Clostridiales	Lachnospiraceae	Enterocloster	Enterocloster bolteae		44.1755	119.847	27.7142	37.7765		52.0766	195.482	49.523	39.519			42.1589	28.1079	190.169	767.419		116.169		175.072	3.00002	121.852	50.2185	15.5329	63.849	450.13	20.4685	113.154		271.237		32.7811	233.569	17.4377	24.3919	70.8449	24.7942	35.2697	263.896
	Bacteria	Firmicutes	Clostridia	Clostridiales	Lachnospiraceae	Enterocloster	Enterocloster clostridioformis																12.3136																			23.2314
	Bacteria	Firmicutes	Clostridia	Clostridiales	Lachnospiraceae	Extibacter	Extibacter muris															13.4229	41.9143										15.7272				14.8779
	Bacteria	Firmicutes	Clostridia	Clostridiales	Lachnospiraceae	Faecalicatena	Faecalicatena contorta							16.7738							28.1697	47.7794	99.635		18.7315		64.2574			17.5853			66.8498		52.9572		36.7508			53.5029			18.9183			26.0726
	Bacteria	Firmicutes	Clostridia	Clostridiales	Lachnospiraceae	Faecalicatena	Faecalicatena fissicatena		11.8037	32.0459				30.0881	21.2152	17.8687					20.7097	79.8081	246.473		32.3504		155.078		39.2481	24.0602		56.6832	151.662		51.769		66.8653		25.4269	173.057			40.5042		15.5033	22.1852
	Bacteria	Firmicutes	Clostridia	Clostridiales	Lachnospiraceae	Faecalicatena	Faecalicatena orotica		15.6384	20.1591	18.9657			30.8414		22.0104	36.9948				40.0616	75.8403	235.902		19.3393		293.548	1.83027	43.708	36.5608		42.4139	143.542	31.5706	59.4688		46.7547		19.4913	180.097			49.9051	23.1962	22.0707	23.5901
	Bacteria	Firmicutes	Clostridia	Clostridiales	Lachnospiraceae	Faecalimonas	Faecalimonas umbilicata		227.865	725.173	140.716	99.4569		84.0997	798.399	123.554	60.4729	42.7403	55.8152		105.747	1188.21	3303.56	2.03297	181.85		205.191	2.9907	434.8	161.402		202.461	123.477	37.3551	620.141	28.2695	1028.95	65.5792	27.9037	395.977	42.4099	77.656	150.537	24.3565	86.7115	57.9026
	Bacteria	Firmicutes	Clostridia	Clostridiales	Lachnospiraceae	Frisingicoccus	Frisingicoccus caecimuris																				16.7434													21.2713						14.4226
	Bacteria	Firmicutes	Clostridia	Clostridiales	Lachnospiraceae	Fusicatenibacter	Fusicatenibacter saccharivorans			53.4385				66.1916									11.5993				11.0624		12.0123								14.0275			31.4462			17.7598			14.1122
	Bacteria	Firmicutes	Clostridia	Clostridiales	Lachnospiraceae	Herbinix	Herbinix hemicellulosilytica																									13.5012
	Bacteria	Firmicutes	Clostridia	Clostridiales	Lachnospiraceae	Herbinix	Herbinix luporum			13.7353					17.6624		21.8622					11.7468	42.7105		18.4809							31.2761	42.0207				24.8798		15.6355	23.8088			18.8469		22.271
	Bacteria	Firmicutes	Clostridia	Clostridiales	Lachnospiraceae	Kineothrix	Kineothrix alysoides		232.175	481.215	124.274	79.9035		84.1329	649.186	81.2692	30.4099	65.5736	59.0186		72.9464	621.688	2182.84	5.3359	147.647		115.747	2.9996	333.248	167.432	24.2411	171.881	208.654	26.4225	254.545	49.3046	732.376	63.9494	18.1167	104.765	20.3352	106.214	90.1896	28.0621	86.6896	82.7427
	Bacteria	Firmicutes	Clostridia	Clostridiales	Lachnospiraceae	Lachnoclostridium	[Clostridium] fimetarium																29.0768														12.9821
	Bacteria	Firmicutes	Clostridia	Clostridiales	Lachnospiraceae	Lachnoclostridium	[Clostridium] hylemonae																11.3597	1.01613			31.7183					13.0916	20.5929							53.5135
	Bacteria	Firmicutes	Clostridia	Clostridiales	Lachnospiraceae	Lachnoclostridium	[Clostridium] methoxybenzovorans																11.1893
	Bacteria	Firmicutes	Clostridia	Clostridiales	Lachnospiraceae	Lachnoclostridium	[Clostridium] polysaccharolyticum							18.1317	24.0002							40.1933	70.8365		22.8872		53.0643		29.1882	21.2111		24.4322	38.2682		15.1537		30.4798		60.8137	31.5236			27.0305
	Bacteria	Firmicutes	Clostridia	Clostridiales	Lachnospiraceae	Lachnoclostridium	[Clostridium] scindens			12.2554				25.2097							38.0446	31.2842	67.3964		22.9932		159.763			18.2987		73.2492	106.078	22.1514	24.4691		23.946		16.617	295.744			36.6425	14.7472	21.7529	21.5409
	Bacteria	Firmicutes	Clostridia	Clostridiales	Lachnospiraceae	Lachnoclostridium	Lachnoclostridium pacaense			12.8237					22.9128							14.5565	41.7103														15.366
	Bacteria	Firmicutes	Clostridia	Clostridiales	Lachnospiraceae	Lachnoclostridium	Lachnoclostridium phocaeense			30.3031					50.114							37.7945	156.425		13.8359		44.104		38.823	13.0603		58.6302	42.1255		20.0148		48.681			90.9223			19.5715		22.5325
	Bacteria	Firmicutes	Clostridia	Clostridiales	Lachnospiraceae	Lachnoclostridium	Lachnoclostridium phytofermentans																11.2426										11.6004
	Bacteria	Firmicutes	Clostridia	Clostridiales	Lachnospiraceae	Lachnoclostridium	Lachnoclostridium sp. YL32		51.266	198.252	47.7323	61.2735		101.589	389.228	58.2125	110.659		19.1991	20.2148	85.9146	332.831	2033.2		272.409		508.027	1.00147	307.606	273.881	16.369	155.081	534.085	53.0448	215.265		580.104	30.0797	47.1019	514.414	51.2152	22.4654	398.372	24.7881	51.7084	183.972
	Bacteria	Firmicutes	Clostridia	Clostridiales	Lachnospiraceae	Lachnospira	Lachnospira eligens																										76.519													14.8777
	Bacteria	Firmicutes	Clostridia	Clostridiales	Lachnospiraceae	Lacrimispora	Lacrimispora algidixylanolytica			11.4529												24.3535	113.975		14.6615		41.6068		14.1832			12.6885	228.995				17.343		21.2973	63.0907			14.5773	23.5875		54.7781
	Bacteria	Firmicutes	Clostridia	Clostridiales	Lachnospiraceae	Lacrimispora	Lacrimispora amygdalina									15.9031							19.4967				54.8604		16.8301				15.9043							17.0891
	Bacteria	Firmicutes	Clostridia	Clostridiales	Lachnospiraceae	Lacrimispora	Lacrimispora celerecrescens																15.9671				13.8243
	Bacteria	Firmicutes	Clostridia	Clostridiales	Lachnospiraceae	Lacrimispora	Lacrimispora indolis			22.9219		30.4375			33.6134							47.3965	130.115		26.7682		29.1097					16.3315	41.0402		15.4519		35.9644			30.1904			17.0697			16.702
	Bacteria	Firmicutes	Clostridia	Clostridiales	Lachnospiraceae	Lacrimispora	Lacrimispora saccharolytica		55.6047	139.71	42.47	63.0061		168.174	165.33	88.2157	38.8645			37.2525	78.5559	237.46	916.297		221.273		528.783		194.489	99.2588	79.1543	182.67	1406.61	39.9977	152.442		316.836	38.8903	69.6937	551.188	31.3598		132.769	131.644	78.4651	265.341
	Bacteria	Firmicutes	Clostridia	Clostridiales	Lachnospiraceae	Lacrimispora	Lacrimispora sphenoides		15.3405	15.9964	17.5256			12.8606	20.0488							44.3523	100.903				23.549		16.8683	16.099			81.3638		19.6803		42.291			33.929			21.626			20.8899
	Bacteria	Firmicutes	Clostridia	Clostridiales	Lachnospiraceae	Lacrimispora	Lacrimispora xylanolytica							15.9721									42.6932				15.7387						34.6396				10.2333									58.6596
	Bacteria	Firmicutes	Clostridia	Clostridiales	Lachnospiraceae	Marvinbryantia	Marvinbryantia formatexigens		52.5058	119.157	29.4849	12.473		56.1705	110.664	20.4473	48.8408	22.5264			17.4931	95.7742	238.439		45.0594		20.507		53.1063	43.5366		59.0686	45.6526		59.7375		114.01			44.2284		49.183	47.6386		24.9236	27.3809
	Bacteria	Firmicutes	Clostridia	Clostridiales	Lachnospiraceae	Mediterraneibacter	[Ruminococcus] gnavus		130.695	315.364	86.499	49.0375		79.1336	403.397	48.0424	108.315		28.2438	25.6138	117.339	602.833	1543.29		245.407		519.131	1.02352	143.458	120.171	24.0376	216.208	322.1	78.1818	456.444		518.94	57.6294	55.4444	1020.19	29.5302	39.2365	191.501	36.7748	104.585	83.9868
	Bacteria	Firmicutes	Clostridia	Clostridiales	Lachnospiraceae	Mediterraneibacter	Mediterraneibacter glycyrrhizinilyticus		12.727					13.7291								24.4956	44.7059				20.514						37.0059		11.953		14.695			31.1874						74.4252
	Bacteria	Firmicutes	Clostridia	Clostridiales	Lachnospiraceae	Muricomes	Muricomes intestini							19.8925									10.4021
	Bacteria	Firmicutes	Clostridia	Clostridiales	Lachnospiraceae	Murimonas	Murimonas intestini															15.0488	22.9174				14.7344						21.6287													16.7826
	Bacteria	Firmicutes	Clostridia	Clostridiales	Lachnospiraceae	Pseudobutyrivibrio	Pseudobutyrivibrio xylanivorans																										17.1068
	Bacteria	Firmicutes	Clostridia	Clostridiales	Lachnospiraceae	Robinsoniella	Robinsoniella peoriensis		167.628	599.872	121.793	65.4776		117.216	500.099	55.1047	34.2507	28.7006	47.6441	15.412	108.368	671.349	2290.41	2.03227	215.238		194.37	6.15562	357.05	134.985	36.2	240.839	463.078	30.4454	451.991	28.8813	747.372	76.3645	56.1166	188.386	28.8694	63.3827	141.213	36.1299	85.8698	124.57
	Bacteria	Firmicutes	Clostridia	Clostridiales	Lachnospiraceae	Roseburia	Roseburia hominis			18.2705				17.7423	35.6418							34.8409	70.3294				232.135			12.9767		31.6778	85.7973		20.9774		20.972			145.644						20.1759
	Bacteria	Firmicutes	Clostridia	Clostridiales	Lachnospiraceae	Roseburia	Roseburia intestinalis							36.1126	13.5193						17.7181	17.7899	43.0221		14.6713		255.182		17.9397	12.6938		47.5528	129.666		14.4129		16.4713			152.513					25.9674	32.6093
	Bacteria	Firmicutes	Clostridia	Clostridiales	Lachnospiraceae	Schaedlerella	Schaedlerella arabinosiphila			22.0256				48.1334							76.3126	59.2929	598.974		24.0354		160.812		17.9606	18.0572			23.0289	15.0479	44.1052		70.0287	10.0966		143.16			22.0518
	Bacteria	Firmicutes	Clostridia	Clostridiales	Lachnospiraceae	Sellimonas	Sellimonas intestinalis																14.6859
	Bacteria	Firmicutes	Clostridia	Clostridiales	Lachnospiraceae	Syntrophococcus	Syntrophococcus sucromutans																11.9723
	Bacteria	Firmicutes	Clostridia	Clostridiales	Lachnospiraceae	Tyzzerella	Tyzzerella nexilis																22.9853
	Bacteria	Firmicutes	Clostridia	Clostridiales	Oscillospiraceae	Dysosmobacter	Dysosmobacter welbionis									18.6823	13.4512			24.639	24.3981	95.8394	332.791		36.638		20.8767		43.7133	19.4271		38.318	123.433	28.7015	64.2974		109.088	36.1734	38.0759	25.8169			30.8004	31.0642	35.4889	35.5072
	Bacteria	Firmicutes	Clostridia	Clostridiales	Oscillospiraceae	Oscillibacter	Oscillibacter ruminantium																15.9105
	Bacteria	Firmicutes	Clostridia	Clostridiales	Oscillospiraceae	Oscillibacter	Oscillibacter sp. PEA192			20.1887							11.5902			25.914	14.3414	19.5675	123.522							17.4861		23.2063	47.3733		10.5903		38.7838			13.246			34.799			14.0036
	Bacteria	Firmicutes	Clostridia	Clostridiales	Oscillospiraceae	Oscillibacter	Oscillibacter valericigenes		23.7137	31.9894	21.1169			34.0555	15.5807	19.2977	27.9174			10.0693	37.967	92.5447	409.091		42.7726		21.282		51.8462	36.2808	14.1704	52.3396	111.446	50.5112	69.4539		120.282		16.1418	29.2651		21.9646	36.5277		15.6433	29.3117
	Bacteria	Firmicutes	Clostridia	Clostridiales	Peptococcaceae		Peptococcaceae bacterium DCMF															10.1866	40.9055										12.579				13.4382
	Bacteria	Firmicutes	Clostridia	Clostridiales	Peptococcaceae	Dehalobacterium	Dehalobacterium formicoaceticum										16.0087					17.8829	89.3465										14.4367		19.0454		24.6235
	Bacteria	Firmicutes	Clostridia	Clostridiales	Peptococcaceae	Desulfotomaculum	Desulfotomaculum aquiferis								14.0243								24.0241						11.0665
	Bacteria	Firmicutes	Clostridia	Clostridiales	Peptococcaceae	Peptococcus	Peptococcus niger					28.0388					17.0116						39.022		15.0196										20.0419		14.0263		21.0431
	Bacteria	Firmicutes	Clostridia	Clostridiales	Peptococcaceae	Peptococcus	Peptococcus simiae																					1
	Bacteria	Firmicutes	Clostridia	Clostridiales	Peptostreptococcaceae		Peptostreptococcaceae bacterium oral taxon 929																11.0116
	Bacteria	Firmicutes	Clostridia	Clostridiales	Ruminococcaceae		[Clostridium] viride		13.1198								10.9839					28.3354	49.6665		11.9002								15.3639		15.2351
	Bacteria	Firmicutes	Clostridia	Clostridiales	Ruminococcaceae		[Eubacterium] siraeum							20.2921			13.1353				60.5457	343.983	71.9777		140.608		85.4337		132.031	50.6194	38.0299	114.147	2551.25	43.1387	237.504		26.2797	22.2178	41.8544	117.998		42.3099	44.2412	87.218	30.5396	321.856
	Bacteria	Firmicutes	Clostridia	Clostridiales	Ruminococcaceae		Ruminococcaceae bacterium CPB6																20.2996
	Bacteria	Firmicutes	Clostridia	Clostridiales	Ruminococcaceae	Acetivibrio	Acetivibrio ethanolgignens																				11.1499
	Bacteria	Firmicutes	Clostridia	Clostridiales	Ruminococcaceae	Acutalibacter	Acutalibacter muris														10.9396		48.7906		16.1018		14.4839						11.676				13.1518			25.8655			18.9204
	Bacteria	Firmicutes	Clostridia	Clostridiales	Ruminococcaceae	Agathobaculum	Agathobaculum butyriciproducens															18.1599
	Bacteria	Firmicutes	Clostridia	Clostridiales	Ruminococcaceae	Anaeromassilibacillus	Anaeromassilibacillus senegalensis			13.8109												16.8067	53.6285										20.7877		18.0726		25.1991						18.6757
	Bacteria	Firmicutes	Clostridia	Clostridiales	Ruminococcaceae	Anaerotruncus	Anaerotruncus rubiinfantis										23.9885				73.1413	37.4499	109.858		12.7966		25.1381		18.1362	30.2065		24.0566	41.7403	46.9959	33.3521		36.2571			17.0861			52.1045
	Bacteria	Firmicutes	Clostridia	Clostridiales	Ruminococcaceae	Caproiciproducens	Caproiciproducens sp. NJN-50																10.1964
	Bacteria	Firmicutes	Clostridia	Clostridiales	Ruminococcaceae	Drancourtella	Drancourtella massiliensis																17.2466
	Bacteria	Firmicutes	Clostridia	Clostridiales	Ruminococcaceae	Faecalibacterium	Faecalibacterium prausnitzii																14.112
	Bacteria	Firmicutes	Clostridia	Clostridiales	Ruminococcaceae	Flavonifractor	Flavonifractor plautii		40.5831	31.7521	13.3938	23.2561		24.991	21.1047	30.6757	40.5466				37.335	111.416	250.17		76.9553		50.8971		60.4008	32.4606		57.5134	137.197	24.9772	93.7096		82.3784	28.7277		44.6632			42.1164		34.6889	37.985
	Bacteria	Firmicutes	Clostridia	Clostridiales	Ruminococcaceae	Harryflintia	Harryflintia acetispora															24.8459	42.545										14.0057		24.0573
	Bacteria	Firmicutes	Clostridia	Clostridiales	Ruminococcaceae	Negativibacillus	Negativibacillus massiliensis														14.7146	16.0035	30.0982							11.9605		18.7065	27.3092
	Bacteria	Firmicutes	Clostridia	Clostridiales	Ruminococcaceae	Neglecta	Neglecta timonensis		46.0611	77.0865	28.027	22.0305		20.0362		26.4152					34.3214	322.547	950.616		133.933		118.083	2	54.3902	21.1713		12.7119	47.275	26.121	252.042		310.291	122.626		132.047		19.6056	23.2034			20.5421
	Bacteria	Firmicutes	Clostridia	Clostridiales	Ruminococcaceae	Paludicola	Paludicola psychrotolerans																25.8163										14.023
	Bacteria	Firmicutes	Clostridia	Clostridiales	Ruminococcaceae	Papillibacter	Papillibacter cinnamivorans		19.1574		28.0555	17.9214	25.8845			15.1536	18.0489			11.3935			31.8136										19.4728										16.4407
	Bacteria	Firmicutes	Clostridia	Clostridiales	Ruminococcaceae	Phocea	Phocea massiliensis								13.0226						34.7034	79.1264	193.966		25.2597		28.0317		33.8123	34.0515		31.1045	129.46	12.0422	56.0211		53.8873			23.4685			51.274			31.4354
	Bacteria	Firmicutes	Clostridia	Clostridiales	Ruminococcaceae	Pseudoflavonifractor	Pseudoflavonifractor capillosus		10.5402													15.0827	21.1098												10.3883
	Bacteria	Firmicutes	Clostridia	Clostridiales	Ruminococcaceae	Pseudoflavonifractor	Pseudoflavonifractor phocaeensis	22.0669	26.8185	19.597	10.8682	29.025		42.2417							23.2976	60.7708	144.494		24.8981		49.8717			14.0891		14.1483	49.4897	21.8642	50.3712		26.1643			36.2771			20.8329			14.7403
	Bacteria	Firmicutes	Clostridia	Clostridiales	Ruminococcaceae	Ruminococcus	Ruminococcus albus															22.6733	15.9647										69.7761	11.1756	24.6493		17.3299
	Bacteria	Firmicutes	Clostridia	Clostridiales	Ruminococcaceae	Ruminococcus	Ruminococcus bicirculans																22.9831														12.4141
	Bacteria	Firmicutes	Clostridia	Clostridiales	Ruminococcaceae	Ruminococcus	Ruminococcus champanellensis	32.0974	414.376	377.155	88.1952		34.5817		247.536		139.168			14.2923	76.5903	74.4355	149.562							53.6516		26.75	23.436	146.279	276.682		373.873	109.938	235.12	25.7524	21.1455	22.6193	319.68	38.5734	78.7535	77.2966
	Bacteria	Firmicutes	Clostridia	Clostridiales	Ruminococcaceae	Ruminococcus	Ruminococcus sp. JE7A12																20.0061
	Bacteria	Firmicutes	Clostridia	Clostridiales	Ruminococcaceae	Sporobacter	Sporobacter termitidis		26.2513		22.5523	15.3188				13.8096	26.0114			16.2397															12.792
	Bacteria	Firmicutes	Erysipelotrichia	Erysipelotrichales	Erysipelotrichaceae		Erysipelotrichaceae bacterium GAM147														17.969		21.7626										15.2419	16.4223
	Bacteria	Firmicutes	Erysipelotrichia	Erysipelotrichales	Erysipelotrichaceae		Erysipelotrichaceae bacterium I46										15.1122
	Bacteria	Firmicutes	Erysipelotrichia	Erysipelotrichales	Erysipelotrichaceae	Erysipelatoclostridium	[Clostridium] cocleatum	108.335	103.073	188.385	262.706	1565.57	446.688	321.889	15.0261	29.118	839.105	36.2893	45.6806	123.186	72.2278	16.0397	185.87	1.01613	396.103		15.0765		19.1148	46.2059	21.0835	210.561	392.004	67.2133	45.1075	11.033	122.996	12.1159	253.099	46.151		15.4781	362.428	96.2585	122.567	85.3176
	Bacteria	Firmicutes	Erysipelotrichia	Erysipelotrichales	Erysipelotrichaceae	Erysipelatoclostridium	[Clostridium] saccharogumia					44.8432					38.4995								15.024			1					19.9139										15.8384
	Bacteria	Firmicutes	Erysipelotrichia	Erysipelotrichales	Erysipelotrichaceae	Erysipelatoclostridium	[Clostridium] spiroforme					26.3217					18.3742						24.4103		15.2646								16.393						19.1904				25.6395
	Bacteria	Firmicutes	Erysipelotrichia	Erysipelotrichales	Erysipelotrichaceae	Erysipelatoclostridium	Erysipelatoclostridium ramosum			18.864	17.4906	69.0876	21.8687				23.9269						21.8411		30.9192								29.4921				24.2899		23.2742				27.23		10.7471
	Bacteria	Firmicutes	Erysipelotrichia	Erysipelotrichales	Erysipelotrichaceae	Faecalibaculum	Faecalibaculum rodentium	18097.5	10675.5	8419.74	43404.5	39020.8	35307.3	2219.78	98.1704	96.3906	3448.39	343.765	90.3462	99.1497	6601.86	2399.09	10432.2	24.3871	7351.64	406.501	1216.16	37.7239	965.199	1534.4	1420.59	25131.3	58876.7	3268.51	9643.88	238.199	5439.06	190.106	5154.13	975.445	117.357	412.604	3245.17	1778.35	6581.63	3656.33
	Bacteria	Firmicutes	Erysipelotrichia	Erysipelotrichales	Erysipelotrichaceae	Holdemania	Holdemania massiliensis																20.9184
	Bacteria	Firmicutes	Erysipelotrichia	Erysipelotrichales	Erysipelotrichaceae	Turicibacter	Turicibacter sanguinis	15.3409		23.0963	43.7943	134.518	16.5772	68.1533			59.4636				20.8537		14.5413		21.1641			1.00037						12.7915			13.7376		43.4247
	Bacteria	Firmicutes	Erysipelotrichia	Erysipelotrichales	Erysipelotrichaceae	Turicibacter	Turicibacter sp. H121	144.134	102.137	395.466	304.701	1618.46	135.48	958.69	34.0591		821.562	16.5894			111.204	37.0924	270.362		237.99		80.4081	1.99963		10.0318			13.0052	74.4866	46.1104		146.572	16.1546	344.45	89.8553		12.3825	76.176	10.9901
	Bacteria	Proteobacteria	Alphaproteobacteria	Rhizobiales	Rhizobiaceae	Gellertiella	Gellertiella hungarica
	Bacteria	Proteobacteria	Alphaproteobacteria	Rhizobiales	Rhizobiaceae	Liberibacter	Candidatus Liberibacter americanus										43.0294
	Bacteria	Proteobacteria	Betaproteobacteria	Burkholderiales			Burkholderiales bacterium YL45	458.104	417.983	326.761	77.0842	40.0554	343.335	89.2128	28.0487	199.81	1052.36	40.4366	144.148	47.0711	232.546	205.411	1124.64	2.03226	33.0487	12.1179	57.2908	2	36.2176	234.454	127.094	499.325	940.09	153.451	166.369		245.099	34.3285	287.997	39.128		13.4143	313.557	177.774	184.668	143.513
	Bacteria	Proteobacteria	Betaproteobacteria	Burkholderiales	Sutterellaceae	Parasutterella	Parasutterella excrementihominis		251.324	49.677							1080.15				49.1129	33.0906	211.148						13.0786	31.1149		24.0473	65.996	33.1074	29.097		46.6976		35.9742				57.0074	10.0269
	Bacteria	Proteobacteria	Betaproteobacteria	Burkholderiales	Sutterellaceae	Turicimonas	Turicimonas muris	17.3648	13.5496								21.7166				11.355		42.2368							12.228		22.2763	29.1189						12.7384				13.2059
	Bacteria	Proteobacteria	Deltaproteobacteria	Desulfovibrionales	Desulfovibrionaceae	Desulfovibrio	Desulfovibrio vulgaris																20.0632
	Bacteria	Proteobacteria	Deltaproteobacteria	Desulfovibrionales	Desulfovibrionaceae	Lawsonia	Lawsonia intracellularis									44.2177						26.7913	46.9816				31.1581						39.0157	12.0383						17.0558
	Bacteria	Proteobacteria	Gammaproteobacteria	Enterobacterales	Enterobacteriaceae	Escherichia	Escherichia coli	27.106	22.0292	133.076	34.0317						78.0533						12.0082														22.0428					15.4781
	Bacteria	Tenericutes	Mollicutes	Anaeroplasmatales	Anaeroplasmataceae	Anaeroplasma	Anaeroplasma abactoclasticum		217.169	115.653	21.0196	12.0166		19.0524	197.027	16.0651	64.0438					66.1639	136.83						14.0839	20.0635					109.26		47.5624						45.1063
	Bacteria	Tenericutes	Mollicutes	Anaeroplasmatales	Anaeroplasmataceae	Anaeroplasma	Anaeroplasma varium		17.7847						28.2337								16.4901
	Bacteria	Verrucomicrobia	Verrucomicrobiae	Verrucomicrobiales	Akkermansiaceae	Akkermansia	Akkermansia muciniphila	3071.48	37191.4	24479.5	43179.5	24150.8	33072.8	13583.5	18464.8	10153.4	5019.69	1058.61	1785.38	39397.3	14409.8	7620.06	19284.8	34.5484	13788.5	246.764	378.807	86	1237.21	5352.27	2098.81	17127.4	42493.6	8161.51	8603.25	293.475	10896.1	1696.56	19065.1	735.959	286.521	553.083	12200.9	7828.79	10073.4	14370.6

## Sheet: 6C
Figure 6
c, See Source Data for Fig 6b. Note that unassigned reads and undersampled samples (by rarefaction curve, n = 2) were removed this analysis and only features with >0.01% relative abundance in at least two mice within each group donor–recipient combination were retained.

## Sheet: 6D
Figure 6
d, Area-under-the-curve (AUC) analysis of overall EAE course and maximum EAE score (Max) across the four donor–recipient combinations (KO to KO, WT to KO, KO to WT, WT to WT).
	MOUSE_ID	GENETIC_BACKGROUND	MICROBIOME_FMT	DONOR–RECIPIENT COMBO	FECAL_ID	AUC	MAX
	MH21_MC0073	Muc2_KO	Muc2_KO	KO to KO	AS072_F0010	13.5	1
	MH21_MC0074	Muc2_KO	Muc2_KO	KO to KO	AS072_F0011	0	0
	MH21_MC0076	Muc2_KO	Muc2_KO	KO to KO	AS072_F0013	37.5	3
	MH21_MC0077	Muc2_KO	Muc2_KO	KO to KO	AS072_F0014	3	0.5
	AF21_BJ0059	BL6_J	Muc2_KO	KO to WT	AS072_F0007	49.75	3
	AF21_BJ0060	BL6_J	Muc2_KO	KO to WT	AS072_F0008	40	3.5
	AF21_BJ0061	BL6_J	Muc2_KO	KO to WT	AS072_F0009	22.25	2.5
	MH21_MC0058	Muc2_KO	Muc2_WT	WT to KO	AS070_F0027	19.75	2.5
	MH21_MC0061	Muc2_KO	Muc2_WT	WT to KO	AS070_F0030	7.5	1
	MH21_MC0065	Muc2_KO	Muc2_WT	WT to KO	AS070_F0034	16.25	1.5
	AF21_BJ0048	BL6_J	Muc2_WT	WT to WT	AS070_F0037	10.5	1.5
	AF21_BJ0049	BL6_J	Muc2_WT	WT to WT	AS070_F0038	50.5	3.5
	AF21_BJ0050	BL6_J	Muc2_WT	WT to WT	AS070_F0039	40.75	3

## Sheet: 6E
Figure 6
e, Pearson and Spearman correlation coefficients (r) between the mean relative abundance of species before EAE (MEAN_REL_AB) and EAE-associated readouts (AUC, Max). Only species with statistical significance (p<0.05) or species that were among the most abundant per phylum are listed. Only the values for the negatively correlated (Phocaeicola dorei) and positively correlated (Eubacterium coprostan…
	Pearson correlation coefficients			AUC		Max
	ID	SPECIES	MEAN_REL_AB	r	p-value	r	p-value
	sp005	Bacteroides_acidifaciens	0.0437419	0.342999	0.331905	0.404955	0.245694
	sp020	Duncaniella_sp_B8	0.134049	-0.117808	0.730113	0.0365599	0.915013
	sp021	Muribaculum_intestinale	0.151228	0.0669485	0.844942	0.240172	0.476866
	sp052	Prevotella_stercorea	0.0134952	0.086848	0.811447	0.119551	0.742188
	sp054	Alistipes_dispar	0.00845676	0.28244	0.429135	0.292584	0.412005
	sp055	Alistipes_finegoldii	0.0173725	0.0523794	0.878439	-0.0790162	0.817367
	sp057	Alistipes_megaguti	0.00166628	0.569764	0.109252	0.579437	0.102016
	sp059	Alistipes_putredinis	0.00148986	0.335953	0.376748	0.392006	0.296737
	sp071	Phocaeicola_dorei	0.0152278	-0.723842	0.0274696	-0.652936	0.0565695
	sp087	Lactobacillus_johnsonii	0.01923	-0.540474	0.0860658	-0.589401	0.0563604
	sp088	Lactobacillus_murinus	0.0453265	-0.271372	0.419552	-0.391734	0.233466
	sp089	Lactobacillus_reuteri	0.0133445	-0.613125	0.059437	-0.60852	0.0619186
	sp109	Clostridium_sp_BNL1100	0.00913191	0.0252455	0.948598	0.00854522	0.982593
	sp119	Eubacterium_coprostanoligenes	0.00277822	0.778507	0.0134548	0.773093	0.014558
	sp154	Enterocloster_bolteae	0.00248378	0.749206	0.0323901	0.69528	0.0555556
	sp173	Lachnoclostridium_sp_YL32	0.00647825	0.661855	0.0738044	0.62882	0.094899
	sp183	Ruminococcus_gnavus	0.0075855	0.650014	0.0810117	0.594898	0.119796
	sp192	Lachnospiraceae_bacterium_GAM79	0.0592377	0.198141	0.583185	0.264595	0.460046
	sp222	Flintibacter_sp_KGMB00164	0.00438665	0.556823	0.119405	0.536155	0.136751
	sp229	Clostridium_cocleatum	0.00188455	0.0198908	0.959492	0.156588	0.687449
	sp233	Faecalibaculum_rodentium	0.0947701	-0.168515	0.620387	-0.191491	0.572725
	sp242	Burkholderiales_bacterium_YL45	0.00309374	-0.293076	0.381764	-0.33332	0.316498
	sp248	Akkermansia_muciniphila	0.221657	0.0795086	0.816246	0.251273	0.456082
	Spearman correlation coefficients			AUC		Max
	ID	SPECIES	MEAN_REL_AB	r	p-value	r	p-value
	sp005	Bacteroides_acidifaciens	0.0437419	0.333333	0.346594	0.388956	0.266617
	sp020	Duncaniella_sp_B8	0.134049	0.145455	0.669579	0.166303	0.625047
	sp021	Muribaculum_intestinale	0.151228	0.0636364	0.852539	0.0785322	0.81847
	sp052	Prevotella_stercorea	0.0134952	0.0181818	0.96024	0.197565	0.584304
	sp054	Alistipes_dispar	0.00845676	0.163636	0.651477	0.308695	0.385482
	sp055	Alistipes_finegoldii	0.0173725	0.00909091	0.978837	-0.00923908	0.978492
	sp057	Alistipes_megaguti	0.00166628	0.516667	0.15439	0.578854	0.102443
	sp059	Alistipes_putredinis	0.00148986	0.15	0.700094	0.272402	0.478246
	sp071	Phocaeicola_dorei	0.0152278	-0.7	0.0357696	-0.666886	0.0497645
	sp087	Lactobacillus_johnsonii	0.01923	-0.581818	0.0604199	-0.558965	0.0738444
	sp088	Lactobacillus_murinus	0.0453265	-0.336364	0.311824	-0.4019	0.220473
	sp089	Lactobacillus_reuteri	0.0133445	-0.624242	0.0537178	-0.635912	0.0481204
	sp109	Clostridium_sp_BNL1100	0.00913191	0.233333	0.545699	0.00851257	0.982659
	sp119	Eubacterium_coprostanoligenes	0.00277822	0.766667	0.015944	0.842744	0.00433838
	sp154	Enterocloster_bolteae	0.00248378	0.928571	0.000862968	0.902708	0.00213765
	sp173	Lachnoclostridium_sp_YL32	0.00647825	0.761905	0.0280049	0.756323	0.0298844
	sp183	Ruminococcus_gnavus	0.0075855	0.666667	0.0709877	0.756323	0.0298844
	sp192	Lachnospiraceae_bacterium_GAM79	0.0592377	0.236364	0.510885	0.382782	0.274943
	sp222	Flintibacter_sp_KGMB00164	0.00438665	0.566667	0.111633	0.476704	0.194487
	sp229	Clostridium_cocleatum	0.00188455	0.0833333	0.831214	0.128247	0.742291
	sp233	Faecalibaculum_rodentium	0.0947701	-0.0909091	0.790373	-0.133967	0.694541
	sp242	Burkholderiales_bacterium_YL45	0.00309374	-0.218182	0.519248	-0.30489	0.361946
	sp248	Akkermansia_muciniphila	0.221657	-0.145455	0.669579	0.0230977	0.946257

## Sheet: 6F
Figure 6
f, Area-under-the-curve (AUC) analysis of overall EAE course; maximum EAE score (Max); and relative abundance of the two short-listed reporter species in immunoglobulin A (IgA)-positive POS, IgA-negative (NEG) and unsorted (US) fractions and resulting coating indices (ICI) before EAE induction (D00).
	MOUSE_ID	DONOR–RECIPIENT COMBO	AUC	Max	ID	SPECIES	POS	NEG	US	ICI
	MH21_MC0073	KO to KO	13.5	1	sp119	Eubacterium_coprostanoligenes	0.000862185	0.0033012	0.00357569	-0.583072
	MH21_MC0074	KO to KO	0	0	sp119	Eubacterium_coprostanoligenes	0.00310747	0.00347971	0.00260777	-0.0491351
	MH21_MC0076	KO to KO	37.5	3	sp119	Eubacterium_coprostanoligenes	0.00419181	0.00109867	0.00962861	0.581534
	AF21_BJ0059	KO to WT	49.75	3	sp119	Eubacterium_coprostanoligenes	0.000721884	0.00048483	0.00458866	0.172878
	AF21_BJ0061	KO to WT	22.25	2.5	sp119	Eubacterium_coprostanoligenes	0.00216864	0.0023424	0.00164237	-0.0334734
	MH21_MC0061	WT to KO	7.5	1	sp119	Eubacterium_coprostanoligenes	0.000796359	0.00285919	0	-0.555133
	MH21_MC0065	WT to KO	16.25	1.5	sp119	Eubacterium_coprostanoligenes	0.00275737	0.00512901	0.0048633	-0.269538
	AF21_BJ0050	WT to WT	40.75	3	sp119	Eubacterium_coprostanoligenes	0.00353591	0.00174071	0.00203046	0.307776
	AF21_BJ0049	WT to WT	50.5	3.5	sp119	Eubacterium_coprostanoligenes	0.00531059	0.00157031	0.00101574	0.529157
	MH21_MC0073	KO to KO	13.5	1	sp071	Phocaeicola_dorei	0.0355921	0.00829262	0.016329	0.632662
	MH21_MC0074	KO to KO	0	0	sp071	Phocaeicola_dorei	0.00948205	0.00610247	0.00664636	0.191397
	MH21_MC0076	KO to KO	37.5	3	sp071	Phocaeicola_dorei	0.0147635	0.0301857	0.0268226	-0.310612
	AF21_BJ0059	KO to WT	49.75	3	sp071	Phocaeicola_dorei	0.000681023	0.0018142	0.0349066	-0.425524
	AF21_BJ0061	KO to WT	22.25	2.5	sp071	Phocaeicola_dorei	0.000944753	0.00152765	0.000881269	-0.208706
	MH21_MC0061	WT to KO	7.5	1	sp071	Phocaeicola_dorei	0.0337126	0.00553967	0.0177492	0.784308
	MH21_MC0065	WT to KO	16.25	1.5	sp071	Phocaeicola_dorei	0.257954	0.0135305	0.0447579	1.28023
	AF21_BJ0048	WT to WT	10.5	1.5	sp071	Phocaeicola_dorei	0.0280083	0.00190404	0.00142399	1.16761
	AF21_BJ0050	WT to WT	40.75	3	sp071	Phocaeicola_dorei	0.000287293	0.00111471	0.00104907	-0.588837

## Sheet: 6G
Figure 6
g, Binary categorization of EAE based on the thresholds of AUC = 30 and Max = 2 and ICI for the two short-listed reporter species.
	MOUSE_ID	DONOR–RECIPIENT COMBO	AUC	Max	ID	SPECIES	ICI	AUC_EAE_CAT	Max_EAE_CAT
	MH21_MC0073	KO to KO	13.5	1	sp119	Eubacterium_coprostanoligenes	-0.583072	MILD	MILD
	MH21_MC0074	KO to KO	0	0	sp119	Eubacterium_coprostanoligenes	-0.0491351	MILD	MILD
	MH21_MC0076	KO to KO	37.5	3	sp119	Eubacterium_coprostanoligenes	0.581534	SEVERE	SEVERE
	AF21_BJ0059	KO to WT	49.75	3	sp119	Eubacterium_coprostanoligenes	0.172878	SEVERE	SEVERE
	AF21_BJ0061	KO to WT	22.25	2.5	sp119	Eubacterium_coprostanoligenes	-0.0334734	MILD	SEVERE
	MH21_MC0061	WT to KO	7.5	1	sp119	Eubacterium_coprostanoligenes	-0.555133	MILD	MILD
	MH21_MC0065	WT to KO	16.25	1.5	sp119	Eubacterium_coprostanoligenes	-0.269538	MILD	MILD
	AF21_BJ0050	WT to WT	40.75	3	sp119	Eubacterium_coprostanoligenes	0.307776	SEVERE	SEVERE
	AF21_BJ0049	WT to WT	50.5	3.5	sp119	Eubacterium_coprostanoligenes	0.529157	SEVERE	SEVERE
	MH21_MC0073	KO to KO	13.5	1	sp071	Phocaeicola_dorei	0.632662	MILD	MILD
	MH21_MC0074	KO to KO	0	0	sp071	Phocaeicola_dorei	0.191397	MILD	MILD
	MH21_MC0076	KO to KO	37.5	3	sp071	Phocaeicola_dorei	-0.310612	SEVERE	SEVERE
	AF21_BJ0059	KO to WT	49.75	3	sp071	Phocaeicola_dorei	-0.425524	SEVERE	SEVERE
	AF21_BJ0061	KO to WT	22.25	2.5	sp071	Phocaeicola_dorei	-0.208706	MILD	SEVERE
	MH21_MC0061	WT to KO	7.5	1	sp071	Phocaeicola_dorei	0.784308	MILD	MILD
	MH21_MC0065	WT to KO	16.25	1.5	sp071	Phocaeicola_dorei	1.28023	MILD	MILD
	AF21_BJ0048	WT to WT	10.5	1.5	sp071	Phocaeicola_dorei	1.16761	MILD	MILD
	AF21_BJ0050	WT to WT	40.75	3	sp071	Phocaeicola_dorei	-0.588837	SEVERE	SEVERE

## Sheet: 6H
Figure 6
h, This figure panel contains no data.
