# Supplementary material for: Gut microbial factors predict disease severity in a mouse model of multiple sclerosis
Source: Nat Microbiol. 2024 Jul 15;9(9):2244–61. doi: 10.1038/s41564-024-01761-3 (PMC11371644; doi:10.1038/s41564-024-01761-3)
Supplement: Supplementary file 10 — Statistical source data. [file 41564_2024_1761_MOESM10_ESM.xlsx]

## Sheet: ED2
Extended Data Figure 2
See Source Data for Fig1c.
