# Supplementary material for: Gut microbial factors predict disease severity in a mouse model of multiple sclerosis
Source: Nat Microbiol. 2024 Jul 15;9(9):2244–61. doi: 10.1038/s41564-024-01761-3 (PMC11371644; doi:10.1038/s41564-024-01761-3)
Supplement: Supplementary file 11 — Statistical source data. [file 41564_2024_1761_MOESM11_ESM.xlsx]

## Sheet: ED4A
Extended Figure 4
a, Maximum EAE score (Max) among germfree (GF) and SM01 mice fed a fiber-rich (FR) or fiber-free (FF) diet.
	MOUSE_ID	DIET	SM	Max
	M_026	FR	GF	2.5
	M_027	FR	GF	0
	M_028	FR	GF	2
	M_029	FR	GF	1
	M_030	FF	GF	1
	M_031	FF	GF	1
	M_032	FF	GF	1
	M_033	FF	GF	0.5
	M_159	FR	SM01	3
	M_160	FR	SM01	0
	M_162	FR	SM01	3
	M_163	FR	SM01	2.5
	M_164	FR	SM01	0

## Sheet: ED4B
Extended Figure 4
b, EAE scores over the 30 d disease period in germfree (GF) and SM01 mice fed a fiber-rich (FR) or fiber-free (FF) diet.
	MOUSE_ID	DIET	SM	Score_Day0	Score_Day1	Score_Day2	Score_Day3	Score_Day4	Score_Day5	Score_Day6	Score_Day7	Score_Day8	Score_Day9	Score_Day10	Score_Day11	Score_Day12	Score_Day13	Score_Day14	Score_Day15	Score_Day16	Score_Day17	Score_Day18	Score_Day19	Score_Day20	Score_Day21	Score_Day22	Score_Day23	Score_Day24	Score_Day25	Score_Day26	Score_Day27	Score_Day28	Score_Day29	Score_Day30
	M_026	FR	GF	0	0	0	0	0	0	0	0	0	0	0	0	0	0	0	0	0.5	1	0.5	1	1.5	2.5	2	1.5	1.5	1.5	1	1	1	1	1
	M_027	FR	GF	0	0	0	0	0	0	0	0	0	0	0	0	0	0	0	0	0	0	0	0	0	0	0	0	0	0	0	0	0	0	0
	M_028	FR	GF	0	0	0	0	0	0	0	0	0	0	0	0	0	0	0	0.5	1	1.5	1.5	2	1.5	1	1	1	1	1	1	1	1	0.5	0
	M_029	FR	GF	0	0	0	0	0	0	0	0	0	0	0	0	0	0	0	0	0	0.5	1	1	0.5	0.5	0	0	0	0	0	0	0.5	0	0
	M_030	FF	GF	0	0	0	0	0	0	0	0	0	0	0	0	0	0	0.5	1	1	0.5	0.5	0.5	0.5	0	0	0	0	0	0	0	0	0	0
	M_031	FF	GF	0	0	0	0	0	0	0	0	0	0	0	0	0	0	0	0	0	0	0	1	1	0.5	0.5	0.5	0.5	0	0	0	0	0	0
	M_032	FF	GF	0	0	0	0	0	0	0	0	0	0	0	0	0	0.5	1	1	1	1	1	1	1	0.5	0	1	0.5	0.5	0.5	0.5	0	0.5	0
	M_033	FF	GF	0	0	0	0	0	0	0	0	0	0	0	0	0	0	0	0	0	0.5	0	0	0	0	0	0	0	0	0	0	0	0	0
	M_159	FR	SM01	0	0	0	0	0	0	0	0	0	0	0	0	0	0.5	1.5	3	3	3	3	2	1.5	1.5	1.5	1.5	1.5	1.5	1.5	1.5	1.5	1.5	1.5
	M_160	FR	SM01	0	0	0	0	0	0	0	0	0	0	0	0	0	0	0	0	0	0	0	0	0	0	0	0	0	0	0	0	0	0	0
	M_162	FR	SM01	0	0	0	0	0	0	0	0	0	0	0	0	0	0.5	1	2.5	3	3	3	2.5	2	1.5	1.5	1.5	1.5	1.5	1.5	1.5	1.5	1.5	1.5
	M_163	FR	SM01	0	0	0	0	0	0	0	0	0	0	0	0	0	0	0	0	0	0	0	0	0	0	0	0	2	2	2.5	2.5	2.5	2.5	2
	M_164	FR	SM01	0	0	0	0	0	0	0	0	0	0	0	0	0	0	0	0	0	0	0	0	0	0	0	0	0	0	0	0	0	0	0

## Sheet: ED4C
Extended Figure 4
c, Key event occurrence (1 = occurrence, 0 = no occurrence) during EAE in germfree (GF) and SM01 mice fed a fiber-rich (FR) or fiber-free (FF) diet.
	MOUSE_ID	DIET	COL	SusO	RemO	RelO
	M_026	FR	GF	1	1	0
	M_027	FR	GF	0	0	0
	M_028	FR	GF	0	1	0
	M_029	FR	GF	0	0	0
	M_030	FF	GF	0	0	0
	M_031	FF	GF	0	0	0
	M_032	FF	GF	0	0	0
	M_033	FF	GF	0	0	0
	M_159	FR	SM01	1	1	0
	M_160	FR	SM01	0	0	0
	M_162	FR	SM01	1	1	0
	M_163	FR	SM01	0	0	0
	M_164	FR	SM01	1	0	0

## Sheet: ED4D
Extended Figure 4
d, Area-under-the-curve (AUC) analysis among germfree (GF) and SM01 mice fed a fiber-rich (FR) or fiber-free (FF) diet.
	MOUSE_ID	DIET	SM	AUC
	M_026	FR	GF	18
	M_027	FR	GF	0
	M_028	FR	GF	16.5
	M_029	FR	GF	4
	M_030	FF	GF	4.5
	M_031	FF	GF	4
	M_032	FF	GF	11.5
	M_033	FF	GF	0.5
	M_159	FR	SM01	31.75
	M_160	FR	SM01	0
	M_162	FR	SM01	31.75
	M_163	FR	SM01	15
	M_164	FR	SM01	0
