# Supplementary material for: Gut microbial factors predict disease severity in a mouse model of multiple sclerosis
Source: Nat Microbiol. 2024 Jul 15;9(9):2244–61. doi: 10.1038/s41564-024-01761-3 (PMC11371644; doi:10.1038/s41564-024-01761-3)
Supplement: Supplementary file 12 — Statistical source data. [file 41564_2024_1761_MOESM12_ESM.xlsx]

## Sheet: ED5A
Extended Data Figure 5
a, Raw concentrations (nmol/g) of cecal metabolites in gnotobiotic mice fed a fiber-rich (FR) at the end of the 30 d EAE disease course by CE-TOF/MS, used to create calculate Pearson corrrelation coefficients with EAE-associated readouts (AUC, Max, RelM, SusO). Metabolite concentrations were log2-transformed before performing correlation with EAE-associated readouts.
									QC	1	1	1	1	1	1	1	1	1	1	1	1	1	1	1	1	1	1	1	1	1	1	1	1	1	1	1	1	1	1	1	1	1	1	1	1	1	1	1	1
									KEGG	C00024	C01996	C00147	C00212	C03626	C00008	C00301	C00179	C00041	C00993	C00499	C00956	C02115	C00020	C01262	C00062	C03406	C00152	C00049	C08261	C00099	C00719	C00246	C01672	C00318	C00695	C00114	C00417	C02226	C02614	C00158	C00327	C00055	C00128	C00300	C00791	C05824	-	C00491	C00475
	MOUSE_ID	SM	DIET	ORIGIN	AUC	RelM	Max	SusO	GROUP	Acetyl CoA	Acetylcholine	Adenine	Adenosine	ADMA	ADP	ADP-ribose	Agmatine	Ala	Ala-Ala	Allantoate	alpha-Aminoadipate	Alpha-Methylserine	AMP	Anserine	Arg	Argininosuccinate	Asn	Asp	Azelate	beta-Ala	Betaine	Butyrate	Cadaverine	Carnitine	Cholate	Choline	cis-Aconitate	Citraconate	Citramalate	Citrate	Citrulline	CMP	CMP-N-acetylneuraminate	Creatine	Creatinine	Cysteine S-sulfate	Cysteine-glutathione disulphide	Cystine	Cytidine
	M_159	SM01	FR	CECUM	31.75	1.5	3	1	SM01_EAE_CECUM	0	0	29.3123	43.35	28.2493	7.76194	0	0	6601.65	131.444	176.373	0	55.9017	44.7982	38.879	105.548	122.859	5658.78	6894.9	28.1404	287.106	6128.65	220.053	0	492.893	0	1525.97	0	0	0	167.732	112.657	19.6293	0	2467.52	555.717	170.515	0	167.049	0
	M_160	SM01	FR	CECUM	0	0	0	0	SM01_EAE_CECUM	0	0	9.43585	56.5414	16.9433	6.62768	0	0	2537.34	139.043	186.294	17.3993	35.1996	50.9215	33.6491	120.763	303.552	2596.64	5069.29	29.4176	184.327	8550.47	179.006	0	480.742	0	1897.53	12.5158	3.26666	0	1171.77	481.971	25.6971	0	3033.22	698.91	210.537	0	102.701	0
	M_162	SM01	FR	CECUM	31.75	1.5	3	1	SM01_EAE_CECUM	0.970798	0	12.0537	57.6454	17.3243	7.46712	0	0	4824.81	127.502	134.301	19.5803	24.4186	51.9515	39.1276	179.709	281.984	4162.21	5306.4	31.0581	214.989	7521.14	195.424	3.83286	416.51	0	1020.2	8.20181	2.0064	0	612.358	318.204	18.7738	3.59596	2342.97	854.415	229.308	16.3528	100.936	0
	M_163	SM01	FR	CECUM	15	2.4	2.5	0	SM01_EAE_CECUM	0	0	22.0533	55.4395	31.2451	7.82363	0	3.42677	8287.77	156.211	121.274	0	63.5696	46.8534	40.3453	157.625	268.901	7619.79	6405.86	16.5401	243.044	5193.28	108.3	5.83775	509.422	0	1671.37	6.25242	0	0	950.156	132.06	21.8417	3.47979	3538.36	789.62	149.201	20.3463	244.305	0
	M_040	SM13	FR	CECUM	0	0	0	0	SM13_EAE_CECUM	6.25596	2.57898	24.435	29.82	50.5722	24.1417	0	8.9009	1859.35	358.351	89.8682	15.9171	16.4908	94.3197	76.3265	319.456	0	65.8416	2873.76	82.6285	144.892	487.924	3097.61	288.057	24.9092	62.0961	7810.79	63.7898	0	14.1413	5011.78	331.156	15.3315	0	2764.02	1203.84	16.7293	0	0	19.1535
	M_041	SM13	FR	CECUM	0	0	0	0	SM13_EAE_CECUM	7.98106	4.45404	7.60996	35.0459	59.2799	19.1203	9.52447	6.16936	2076.33	219.971	95.4924	27.6583	13.254	67.1437	55.4536	215.679	0	75.8627	1673.75	50.743	80.5497	367.083	5460.44	193.108	28.7771	392.892	5678.55	0	24.6705	24.9722	78.0278	229.324	8.44799	3.03076	2991.59	1214.18	20.9549	0	0	0
	M_042	SM13	FR	CECUM	0	0	0	0	SM13_EAE_CECUM	6.19672	2.91057	13.2353	28.2824	59.4527	28.6126	11.6453	6.38995	2604.62	444.798	107.517	0	26.5021	99.0754	59.4946	356.265	0	76.5219	3172.61	64.522	124.316	599.373	5633.11	339.838	31.002	109.233	7543.65	29.9753	4.74527	0	2547.15	308.591	15.9353	5.00734	3327.09	1322.53	11.0457	0	0	18.5597
	M_043	SM13	FR	CECUM	0	0	0	0	SM13_EAE_CECUM	2.13396	1.86808	17.2615	27.8937	39.6344	18.2318	13.409	5.77074	2459.24	344.674	98.8373	12.9176	22.0228	111.505	80.8732	340.929	0	70.4101	3011.24	72.0395	135.591	478.269	3713.2	315.943	29.4438	43.0328	7374.67	36.0446	0	0	3934.02	344.528	26.2177	0	2822.1	1039.96	14.8213	0	0	35.1115
	M_034	SM14	FR	CECUM	14.5	1	1.5	0	SM14_EAE_CECUM	5.53615	1.64379	5.62676	24.9676	63.6763	23.1951	10.0331	9.44915	1944.63	183.205	60.0807	25.1311	29.8564	93.5028	37.3642	288.219	0	64.4758	1088.58	33.3676	99.0406	794.655	1497.45	433.639	16.3836	222.62	3122.11	42.2043	14.9418	49.2617	6246.07	502.035	12.7281	0	2729.49	711.891	8.98225	0	0	0
	M_035	SM14	FR	CECUM	18.5	1	1.5	0	SM14_EAE_CECUM	21.2926	2.65665	9.17611	20.2063	53.5718	45.2203	12.67	4.71963	1724.2	347.868	109.275	30.7921	34.9262	78.1701	92.8374	353.019	116.032	175.468	1723.49	66.4923	150.775	3200.37	5429.13	180.853	26.515	96.8985	4060.18	0	22.5528	39.4919	16.9864	518.585	13.3503	0	2609.99	1223.81	17.034	0	0	0
	M_036	SM14	FR	CECUM	22	0.9	2	0	SM14_EAE_CECUM	10.4014	1.43956	13.0127	38.0844	63.4382	39.416	9.55686	4.99501	2582.22	555.327	174.37	28.6592	64.5616	99.4891	87.1447	555.706	87.2024	613.312	2641.54	72.6969	298.522	3606.5	3805.82	100.927	27.8431	154.93	5700.28	0	8.28646	10.3765	17.3077	183.087	26.4368	0	4640.51	1494.01	27.6474	0	0	0
	M_171	SM14	FR	CECUM	28.75	1.5	3	1	SM14_EAE_CECUM	0	3.66472	8.69068	52.1509	113.16	7.33026	19.9041	14.9323	4390.77	744.035	255.853	24.5212	80.79	61.0572	43.0017	504.424	111.295	92.9526	1975.33	24.0297	130.221	616.925	7256.76	2096.29	24.2742	105.224	8698.88	0	11.5978	40.031	0	158.075	13.1435	0	4616.17	2214.24	14.2661	0	0	20.3361
	M_026	GF	FR	CECUM	18	1	2.5	1	GF_EAE_CECUM	0	0	0	0	19.1248	0	0	0	4354.88	0	116.55	0	0	0	62.0424	2694.59	66.5957	6639.38	4455.6	37.2514	60.6327	137.754	320.994	0	90.2321	0	1184.66	13.8499	0	0	2274.66	90.376	0	3.26797	1394.04	784.05	623.296	0	490.93	484.991
	M_027	GF	FR	CECUM	0	0	0	0	GF_EAE_CECUM	0	0	0	10.045	19.38	0	0	0	3368.77	7.97248	141.106	13.8508	0	0	69.8952	2715.08	76.9979	5818.44	5283.61	38.3513	57.602	182.247	178.858	0	124.739	0	1157.75	11.8273	0	0	2240.37	99.3688	0	4.04925	1911.91	770.654	421.263	0	984.197	426.365
	M_028	GF	FR	CECUM	16.5	0.7	2	0	GF_EAE_CECUM	0	0	0	12.8711	16.3892	0	0	0	4216.4	8.8015	207.215	0	0	0	88.6535	2173.47	74.134	5632.41	5720.7	43.1147	63.2356	182.686	191.616	0	123.205	0	1318.46	6.84122	3.87501	0	223.289	134.031	0	5.10662	2630.9	629.503	485.773	12.5422	682.461	346.529
	M_029	GF	FR	CECUM	4	0.1	1	0	GF_EAE_CECUM	0	0	0	0	20.2247	0	0	0	3117.14	8.427	104.357	0	0	0	100.235	2526.72	59.0508	5439.35	4197.9	51.0281	59.6488	161.478	240.744	0	121.775	0	1612.53	0	0	0	280.456	83.4017	0	3.19632	2437.95	564.215	580.875	0	973.657	423.636
[truncated: 148 more columns]

## Sheet: ED5B
Extended Data Figure 5
b, See Source Data for Fig 3a.

## Sheet: ED5C
Extended Data Figure 5
b, See Source Data for Fig 3a and 5b.
