# Supplementary material for: Gut microbial factors predict disease severity in a mouse model of multiple sclerosis
Source: Nat Microbiol. 2024 Jul 15;9(9):2244–61. doi: 10.1038/s41564-024-01761-3 (PMC11371644; doi:10.1038/s41564-024-01761-3)
Supplement: Supplementary file 13 — Statistical source data. [file 41564_2024_1761_MOESM13_ESM.xlsx]

## Sheet: ED6a
Extended Data Figure 6
a, Relative abundance of SM members in SM03, SM04, and SM12 over 30 d EAE course by qPCR.
						Bacteroides thetaiotaomicron	Bacteroides ovatus	Bacteroides uniformis	Bacteroides caccae	Barnesiella intestinihominis	Eubacterium rectale	Clostridium symbiosum	Marvinbryantia formatexigens	Roseburia intestinalis	Faecalibacterium prausnitzii	Escherichia coli	Desulfovibrio piger	Collinsella aerofaciens	Akkermansia muciniphila
	MOUSE_ID	SM	DIET	DAY_EAE	CLASS	BT	BO	BU	BC	BI	ER	CS	MF	RI	FP	EC	DP	CA	AM
	M_346	SM12	FR	D00	START	17.2153	23.7502	18.3082	3.15325	0.593708	4.58697	21.5136	0	3.33168	0	5.43723	0.225461	1.86399	0.020347
	M_349	SM12	FR	D00	START	19.7182	25.4656	23.2714	4.11492	0.454524	6.67924	10.8284	0	5.22106	0.000228488	3.97716	0.266586	0	0.00262349
	M_350	SM12	FR	D00	START	13.4749	22.5077	22.9284	4.35243	0.88645	5.33048	16.8559	0	3.85182	0.00102332	7.65631	0.152207	1.99779	0.00450827
	M_351	SM12	FR	D00	START	17.5718	15.0368	18.7106	11.0101	0.731479	0	16.138	0.00115212	7.48591	0.00229844	5.8628	0.179479	7.262	0.00752638
	M_354	SM12	FR	D00	START	18.4088	22.1714	24.353	3.48694	1.03372	7.0018	14.1126	0	1.26969	6.70918e-05	5.38659	0.185664	2.58781	0.00195259
	M_182	SM04	FR	D00	START	57.7794	0.00477266	0.00636355	23.631	0.959305	0	0	0	0.00159089	0	0.00318177	0	0	17.6143
	M_183	SM04	FR	D00	START	59.5834	0.00377188	0.00471485	24.3739	1.17965	0.000942969	0	0	0.00188594	0	0.00471485	0	0.000942969	14.8461
	M_184	SM04	FR	D00	START	56.595	0.00802979	0	16.9057	1.96931	0	0	0.00100372	0.00200745	0	0.00200745	0.00100372	0	24.516
	M_185	SM04	FR	D00	START	56.1631	0.00725416	0	16.4684	1.86287	0	0	0	0.00290166	0	0.00145083	0.00145083	0.00435249	25.4882
	M_186	SM04	FR	D00	START	66.0588	0.0176904	0.0122472	15.9922	0.847781	0.00680402	0.00272161	0.0013608	0.00544321	0	0.00680402	0.00272161	0.0013608	17.0441
	M_187	SM03	FR	D00	START	72.546	0.00527454	0.0105491	25.1741	2.23245	0.00131863	0.00263727	0	0	0	0.0039559	0	0	0.0237354
	M_188	SM03	FR	D00	START	70.7963	0.00584775	0.00350865	27.04	2.14145	0	0	0	0	0	0.00116955	0	0.00116955	0.0105259
	M_189	SM03	FR	D00	START	71.9456	0.00922944	0.0112804	24.7646	3.24979	0	0	0	0	0	0.00307648	0.00410198	0	0.0123059
	M_190	SM03	FR	D00	START	70.3276	0.00601914	0	27.5998	2.04651	0.00200638	0	0	0	0.00601914	0	0	0	0.0120383
	M_191	SM03	FR	D00	START	NA	NA	NA	NA	NA	NA	NA	NA	NA	NA	NA	NA	NA	NA

## Sheet: ED6b
Extended Data Figure 6
b, Enzymatic activity detection in fecal samples of gnotobiotic mice fed a fiber-rich (FR) or fiber-free (FF) diet at baseline (BL).
		Adjusted P Value
	Tukey's multiple comparisons test	Sulf (nkat/g)	Nag (nkat/mg)	Gal (nkat/mg)	Fuc (nkat/mg)	Gluc (nkat/mg)
	SM01 FR vs. SM03 FR	<0.0001	0.7332	0.9697	<0.0001	0.9988
	SM01 FR vs. SM04 FR	<0.0001	0.1969	0.2447	<0.0001	0.6762
	SM01 FR vs. SM12 FR	0.0833	0.8966	0.1426	0.5555	0.0672
	SM01 FR vs. SM13 FF	<0.0001	0.4854	0.9246	<0.0001	0.9995
	SM01 FR vs. SM13 FR	0.0038	0.0663	<0.0001	0.0283	<0.0001
	SM01 FR vs. SM14 FF	0.0362	0.0254	0.9141	0.1187	0.9998
	SM01 FR vs. SM14 FR	0.0433	0.0051	<0.0001	0.0397	<0.0001
	SM03 FR vs. SM04 FR	0.7302	0.9811	0.8399	0.1857	0.9478
	SM03 FR vs. SM12 FR	0.0109	>0.9999	0.6501	0.0105	0.2242
	SM03 FR vs. SM13 FF	0.698	0.9997	>0.9999	>0.9999	>0.9999
	SM03 FR vs. SM13 FR	0.0025	0.9423	0.0031	0.0143	<0.0001
	SM03 FR vs. SM14 FF	0.0003	0.7751	>0.9999	0.0035	>0.9999
	SM03 FR vs. SM14 FR	0.0001	0.4518	<0.0001	0.0075	0.0001
	SM04 FR vs. SM12 FR	<0.0001	0.9497	0.9999	<0.0001	0.8392
	SM04 FR vs. SM13 FF	>0.9999	>0.9999	0.9553	0.2446	0.9527
	SM04 FR vs. SM13 FR	<0.0001	>0.9999	0.2286	<0.0001	0.0055
	SM04 FR vs. SM14 FF	<0.0001	0.9997	0.7611	<0.0001	0.7951
	SM04 FR vs. SM14 FR	<0.0001	0.9785	0.0125	<0.0001	0.0092
	SM12 FR vs. SM13 FF	0.0001	0.9972	0.8399	0.0183	0.263
	SM12 FR vs. SM13 FR	>0.9999	0.8811	0.6118	0.9799	0.4794
	SM12 FR vs. SM14 FF	>0.9999	0.6827	0.5395	0.9998	0.0712
	SM12 FR vs. SM14 FR	0.9998	0.3818	0.0912	0.9927	0.6009
	SM13 FF vs. SM13 FR	<0.0001	0.9996	0.0184	0.0309	0.0003
	SM13 FF vs. SM14 FF	<0.0001	0.9853	>0.9999	0.0088	>0.9999
	SM13 FF vs. SM14 FR	<0.0001	0.8761	0.0006	0.018	0.0004
	SM13 FR vs. SM14 FF	0.9823	0.9994	0.0002	0.9974	<0.0001
	SM13 FR vs. SM14 FR	0.9348	0.9422	0.8065	>0.9999	>0.9999
	SM14 FF vs. SM14 FR	>0.9999	0.999	<0.0001	0.9997	<0.0001
	MOUSE_ID	SM	DIET	EAE_STATUS	DAY_EAE	CLASS	Sulf (nkat/g)	Nag (nkat/mg)	Gal (nkat/mg)	Fuc (nkat/mg)	Gluc (nkat/mg)
	M_269	SM14	FR	BL	D00	START	26.7554	351.669	4.60536	42.0095	0.765026
	M_270	SM14	FR	BL	D00	START	25.9412	423.355	4.08183	48.7133	1.06217
	M_271	SM14	FR	BL	D00	START	27.444	767.247	5.2414	56.2882	1.31709
	M_034	SM14	FR	BL	D00	START	34.9473	555.326	4.99193	78.4202	0.919688
	M_035	SM14	FR	BL	D00	START	22.6389	206.129	5.66547	43.7372	0.765026
	M_036	SM14	FR	BL	D00	START	41.7222	868.637	7.58025	97.543	1.37269
	M_165	SM14	FR	BL	D00	START	20.4451	460.432	5.59429	35.4357	1.09433
	M_166	SM14	FR	BL	D00	START	20.4698	499.983	6.63881	44.2304	1.15949
	M_171	SM14	FR	BL	D00	START	22.7856	229.788	5.66415	45.714	0.91143
	M_409	SM14	FR	BL	D00	START	3.36611	99.4007	0.426738	6.50105	0.407483
	M_410	SM14	FR	BL	D00	START	24.0847	668.647	5.32084	49.4561	0.912463
	M_411	SM14	FR	BL	D00	START	34.6638	314.92	4.05081	47.9577	0.728409
	M_040	SM13	FR	BL	D00	START	35.0835	382.14	6.7612	76.833	1.41009
	M_041	SM13	FR	BL	D00	START	57.1499	205.595	2.61138	42.9917	0.721071
	M_042	SM13	FR	BL	D00	START	38.1792	630.455	6.89254	95.0902	1.65726
	M_043	SM13	FR	BL	D00	START	45.4325	344.2	4.31595	75.5059	0.975815
	M_044	SM13	FR	BL	D00	START	41.3527	405.784	6.05716	94.8112	1.50543
	M_402	SM13	FR	BL	D00	START	22.1839	203.308	2.2689	32.3251	0.522734
	M_403	SM13	FR	BL	D00	START	12.5044	216.845	2.66282	24.3741	0.607989
	M_404	SM13	FR	BL	D00	START	20.9216	113.658	1.95116	19.157	0.442233
	M_405	SM13	FR	BL	D00	START	29.656	414.807	3.92657	42.2618	0.957559
	M_406	SM13	FR	BL	D00	START	15.768	572.689	4.29983	25.2932	1.24946
	M_407	SM13	FR	BL	D00	START	40.2165	577.944	3.51948	46.2099	0.789026
	M_346	SM12	FR	BL	D00	START	5.51112	143.237	1.3211	3.83141	0.510942
	M_349	SM12	FR	BL	D00	START	25.0446	162.907	2.43847	24.1385	0.597112
	M_350	SM12	FR	BL	D00	START	39.9057	394.724	4.28909	72.3507	0.949839
	M_354	SM12	FR	BL	D00	START	46.8558	232.186	2.4706	47.2036	0.553204
	M_182	SM04	FR	BL	D00	START	113.439	219.227	0.985403	140.277	0.122133
	M_183	SM04	FR	BL	D00	START	40.0902	363.07	1.26	118.815	0.11738
	M_184	SM04	FR	BL	D00	START	98.5079	410.003	6.46144	134.308	1.31759
	M_185	SM04	FR	BL	D00	START	83.0743	369.196	1.32329	193.549	0.154708
	M_186	SM04	FR	BL	D00	START	68.7213	461.859	1.18311	176.72	0.200758
	M_187	SM03	FR	BL	D00	START	69.3307	292.312	1.23861	129.209	0.212148
	M_188	SM03	FR	BL	D00	START	57.0816	121.227	0.889428	115.189	0.108431
	M_189	SM03	FR	BL	D00	START	78.5311	279.225	0.717131	89.1309	0.105784
	M_190	SM03	FR	BL	D00	START	73.7704	283.896	0.912214	96.7193	0.172463
	M_191	SM03	FR	BL	D00	START	50.0999	329.481	1.13628	104.947	0.31028
	M_159	SM01	FR	BL	D00	START	1.25333	87.7924	0.0880921	0.188662	0.0521643
	M_160	SM01	FR	BL	D00	START	0.250667	73.5191	0.0176184	0.943309	0.123223
	M_162	SM01	FR	BL	D00	START	0.250667	95.1409	0.116564	2.59592	0.0792046
	M_163	SM01	FR	BL	D00	START	0.250667	108.338	0.0898381	0.188662	0.0873383
	M_164	SM01	FR	BL	D00	START	0.250667	40.8525	0.0844334	2.25126	0.03974
	M_274	SM14	FF	BL	D00	START	2.55691	61.6146	0.501812	4.21567	0.0693332
	M_275	SM14	FF	BL	D00	START	15.9462	285.244	0.817801	20.28	0.121425
	M_282	SM14	FF	BL	D00	START	32.0264	455.903	0.979592	56.5498	0.137197
	M_284	SM14	FF	BL	D00	START	26.9646	461.019	1.24755	38.0957	0.14546
	M_037	SM14	FF	BL	D00	START	53.6366	807.391	1.45881	108.532	0.155724
	M_038	SM14	FF	BL	D00	START	26.3036	343.876	0.654173	43.2447	0.139478
	M_039	SM14	FF	BL	D00	START	42.6335	603.959	1.9469	107.697	0.249461
	M_127	SM14	FF	BL	D00	START	12.7845	206.129	0.616996	11.9897	0.116345
	M_172	SM14	FF	BL	D00	START	35.7937	411.741	0.90847	24.3741	0.145984
	M_173	SM14	FF	BL	D00	START	18.5329	465.638	1.20178	25.7543	0.203951
	M_045	SM13	FF	BL	D00	START	94.1131	286.831	1.00877	86.7056	0.158623
	M_046	SM13	FF	BL	D00	START	78.447	177.68	1.11532	76.5613	0.209134
	M_047	SM13	FF	BL	D00	START	65.9341	236.369	1.04724	103.834	0.15192
	M_048	SM13	FF	BL	D00	START	90.27	569.418	1.69577	160.748	0.174854

## Sheet: ED6c
Extended Data Figure 6
c, Enzymatic activity detection in fecal samples of gnotobiotic mice fed a fiber-rich (FR) or fiber-free (FF) diet, at three disease stages (baseline, BL; peak, PEAK; remission, REM) and by disease severity cluster.
	Unpaired t-test p-values (Cluster 1 vs Cluster 2)
		Sulf (nkat/g)	Nag (nkat/mg)	Gal (nkat/mg)	Fuc (nkat/mg)	Gluc (nkat/mg)
	START	0.986238	0.48177	0.828459	0.674158	0.412
	PEAK	0.159819	0.363545	0.293832	0.292485	0.994427
	REM	0.205606	0.280825	0.176271	0.32889	0.807441
	MOUSE_ID	SM	DIET	EAE_STATUS	DAY_EAE	CLASS	CLUSTER	Sulf (nkat/g)	Nag (nkat/mg)	Gal (nkat/mg)	Fuc (nkat/mg)	Gluc (nkat/mg)
	M_159	SM01	FR	EAE	D18	PEAK	Cluster_1	0.834301	249.519	0.430212	9.42733	0.0653709
	M_160	SM01	FR	EAE	D18	PEAK	Cluster_2	4.29238	104.386	0.124472	6.5311	0.0641439
	M_163	SM01	FR	EAE	D18	PEAK	Cluster_1	12.7618	102.417	0.296431	1.03179	0.0166675
	M_164	SM01	FR	EAE	D18	PEAK	Cluster_2	2.85276	198.591	0.124885	5.15895	0.0654668
	M_159	SM01	FR	EAE	D21	REM	Cluster_1	4.94772	155.358	0.231551	0.178355	0.127956
	M_160	SM01	FR	EAE	D21	REM	Cluster_2	4.8326	224.462	0.188876	3.87259	0.0600039
	M_162	SM01	FR	EAE	D21	REM	Cluster_1	5.97983	121.012	0.236659	0.891775	0.116621
	M_163	SM01	FR	EAE	D21	REM	Cluster_1	5.5148	113.516	0.267316	8.72589	0.0757098
	M_164	SM01	FR	EAE	D21	REM	Cluster_2	9.4536	99.6107	0.159837	0.178355	0.0762087
	M_035	SM14	FR	EAE	D18	PEAK	Cluster_1	4.85312	536.575	10.5198	0.178355	1.30868
	M_034	SM14	FR	EAE	D25	REM	Cluster_1	2.41902	915.821	12.6949	101.361	1.68217
	M_035	SM14	FR	EAE	D25	REM	Cluster_1	6.19052	507.022	10.8348	79.8748	1.45258
	M_036	SM14	FR	EAE	D25	REM	Cluster_1	4.5533	884.03	12.3609	77.7999	1.61806
	M_165	SM14	FR	EAE	D18	PEAK	Cluster_1	8.76539	835.246	21.1103	104.649	1.50376
	M_166	SM14	FR	EAE	D18	PEAK	Cluster_1	6.03813	544.528	8.36235	95.4622	1.40727
	M_171	SM14	FR	EAE	D18	PEAK	Cluster_1	4.43874	358.668	6.0388	54.3313	1.07635
	M_165	SM14	FR	EAE	D21	PEAK	Cluster_1	4.2221	504.307	8.35978	63.4015	1.38501
	M_166	SM14	FR	EAE	D21	PEAK	Cluster_1	6.38423	655.858	11.8938	124.984	1.58347
	M_171	SM14	FR	EAE	D21	PEAK	Cluster_1	6.04215	594.09	7.13655	79.2077	1.36354
	M_408	SM14	FR	EAE	D17	PEAK	Cluster_2	2.24794	377.792	5.37376	37.501	1.04925
	M_409	SM14	FR	EAE	D17	PEAK	Cluster_1	6.32754	445.189	5.44778	54.447	1.29092
	M_410	SM14	FR	EAE	D17	PEAK	Cluster_2	5.80206	378.776	6.12139	35.9438	0.886563
	M_411	SM14	FR	EAE	D17	PEAK	Cluster_1	9.20458	795.743	8.49816	76.2747	1.19999
	M_408	SM14	FR	EAE	D21	PEAK	Cluster_2	3.27587	231.644	2.31523	22.8735	0.528368
	M_410	SM14	FR	EAE	D21	PEAK	Cluster_2	6.12347	585.795	5.86548	59.2613	1.24994
	M_411	SM14	FR	EAE	D21	PEAK	Cluster_1	7.82613	769.476	0.175459	51.7213	1.52935
	M_269	SM14	FR	EAE	D25	REM	Cluster_1	4.88006	1147.45	11.7737	101.799	1.80711
	M_270	SM14	FR	EAE	D25	REM	Cluster_1	6.72211	1733.62	14.7405	146.604	2.26583
	M_271	SM14	FR	EAE	D25	REM	Cluster_1	3.86912	641.44	10.319	56.6225	1.56081
	M_038	SM14	FF	EAE	D25	REM	Cluster_2	13.4818	1856.81	3.26406	77.679	0.303704
	M_039	SM14	FF	EAE	D25	REM	Cluster_2	23.1461	1369.5	3.69899	115.919	0.326155
	M_172	SM14	FF	EAE	D19	PEAK	Cluster_1	4.73	1144.65	2.62668	85.5267	0.320154
	M_173	SM14	FF	EAE	D18	PEAK	Cluster_1	9.83866	822.653	1.43924	41.3656	0.128649
	M_127	SM14	FF	EAE	D21	PEAK	Cluster_2	0.946001	1479.78	2.91208	62.5766	0.291322
	M_172	SM14	FF	EAE	D21	PEAK	Cluster_1	5.52654	647.727	1.97528	25.8862	0.326155
	M_173	SM14	FF	EAE	D21	PEAK	Cluster_1	14.1234	1163.36	1.18193	28.3951	0.171655
	M_274	SM14	FF	EAE	D25	REM	Cluster_1	6.69643	1196.18	3.49086	111.182	0.20571
	M_282	SM14	FF	EAE	D25	REM	Cluster_1	4.92499	1120.38	3.08843	82.1389	0.220963
	M_284	SM14	FF	EAE	D25	REM	Cluster_1	5.88268	1402	4.11417	62.8711	0.5606
	M_402	SM13	FR	EAE	D17	PEAK	Cluster_1	5.28191	870.446	6.52408	64.0063	1.082
	M_403	SM13	FR	EAE	D17	PEAK	Cluster_1	5.53387	758.696	7.91407	76.6368	1.40024
	M_404	SM13	FR	EAE	D17	PEAK	Cluster_1	6.78291	646.678	6.39092	39.4552	0.941682
	M_406	SM13	FR	EAE	D17	PEAK	Cluster_2	4.90113	377.136	6.39222	60.3884	1.05783
	M_407	SM13	FR	EAE	D17	PEAK	Cluster_2	6.27256	1010.12	6.92632	69.5702	1.32449
	M_402	SM13	FR	EAE	D21	REM	Cluster_1	4.14501	1127.84	8.58009	69.2571	1.37681
	M_403	SM13	FR	EAE	D21	REM	Cluster_1	5.09364	1682.68	9.70888	101.049	1.95656
	M_404	SM13	FR	EAE	D21	REM	Cluster_1	8.91965	638.909	5.88257	58.7937	0.83341
	M_405	SM13	FR	EAE	D21	REM	Cluster_1	4.20181	279.62	4.02383	13.2212	1.01144
	M_406	SM13	FR	EAE	D21	REM	Cluster_2	3.1595	170.349	4.49966	16.598	1.16937
	M_407	SM13	FR	EAE	D21	REM	Cluster_2	4.76191	526.929	5.78264	4.98416	0.94889
	M_040	SM13	FR	EAE	D16	PEAK	Cluster_2	4.34009	724.339	10.7592	132.321	1.90158
	M_041	SM13	FR	EAE	D16	PEAK	Cluster_2	1.83621	132.685	0.769401	5.90596	0.344741
	M_042	SM13	FR	EAE	D16	PEAK	Cluster_2	3.66096	449.622	6.03093	71.9762	1.09545
	M_044	SM13	FR	EAE	D16	PEAK	Cluster_2	4.81357	696.956	9.34557	161.741	1.50219
	M_040	SM13	FR	EAE	D23	REM	Cluster_2	4.08262	424.352	6.40921	75.7922	1.2156
	M_041	SM13	FR	EAE	D23	REM	Cluster_2	0.816524	447.948	7.30364	127.713	1.31083
	M_042	SM13	FR	EAE	D23	REM	Cluster_2	6.62225	724.693	9.00167	92.2281	1.39146
	M_043	SM13	FR	EAE	D23	REM	Cluster_2	8.60112	418.041	5.69971	55.5044	1.44086
	M_044	SM13	FR	EAE	D23	REM	Cluster_2	0.816524	1012.89	9.05012	156.126	1.9141
	M_046	SM13	FF	EAE	D16	PEAK	Cluster_2	7.08562	514.243	2.02348	78.7684	0.174818
	M_045	SM13	FF	EAE	D23	REM	Cluster_2	6.0986	538.284	2.87894	84.4719	0.461225
	M_046	SM13	FF	EAE	D23	REM	Cluster_2	6.07214	385.754	1.65846	38.7192	0.294031
	M_047	SM13	FF	EAE	D23	REM	Cluster_2	3.60783	478.768	2.39511	86.1388	0.256902
	M_048	SM13	FF	EAE	D23	REM	Cluster_1	4.16423	1015.65	4.00628	199.822	0.246658
	M_188	SM03	FR	EAE	D18	PEAK	Cluster_1	0.0944554	993.567	4.85354	191.688	0.163576
	M_189	SM03	FR	EAE	D18	PEAK	Cluster_1	2.02592	711.516	4.37635	330.353	0.187607
	M_191	SM03	FR	EAE	D18	PEAK	Cluster_1	4.04982	936.784	3.55353	319.889	0.392395
	M_187	SM03	FR	EAE	D23	REM	Cluster_1	3.68379	612.284	2.27874	106.612	0.192971
	M_188	SM03	FR	EAE	D23	REM	Cluster_1	9.74925	908.543	9.92945	211.074	0.183112
	M_189	SM03	FR	EAE	D23	REM	Cluster_1	5.32486	335.456	3.44313	81.4087	0.229462
	M_190	SM03	FR	EAE	D23	REM	Cluster_1	5.2801	568.385	2.96451	104.022	0.175319
	M_191	SM03	FR	EAE	D23	REM	Cluster_1	5.49742	993.567	3.29829	202.883	0.195094
	M_346	SM12	FR	EAE	D17	PEAK	Cluster_2	4.43169	548.296	4.17343	51.6063	0.999355
	M_349	SM12	FR	EAE	D17	PEAK	Cluster_1	6.32982	768.763	7.62671	99.7228	1.3364
	M_354	SM12	FR	EAE	D17	PEAK	Cluster_1	2.55455	212.704	1.97954	40.8625	0.575749
	M_346	SM12	FR	EAE	D20	REM	Cluster_2	7.27581	726.11	5.83788	78.7078	1.02527
	M_349	SM12	FR	EAE	D20	REM	Cluster_1	6.54144	458.418	4.73757	62.5178	1.21228
	M_350	SM12	FR	EAE	D20	REM	Cluster_1	6.35444	959.633	6.78332	44.0894	1.20467
	M_354	SM12	FR	EAE	D20	REM	Cluster_1	1.39765	296.61	5.99681	44.4843	1.14694
	M_269	SM14	FR	BL	D00	START	Cluster_1	26.7554	351.669	4.60536	42.0095	0.765026
	M_270	SM14	FR	BL	D00	START	Cluster_1	25.9412	423.355	4.08183	48.7133	1.06217
	M_271	SM14	FR	BL	D00	START	Cluster_1	27.444	767.247	5.2414	56.2882	1.31709
	M_034	SM14	FR	BL	D00	START	Cluster_1	34.9473	555.326	4.99193	78.4202	0.919688
	M_035	SM14	FR	BL	D00	START	Cluster_1	22.6389	206.129	5.66547	43.7372	0.765026
	M_036	SM14	FR	BL	D00	START	Cluster_1	41.7222	868.637	7.58025	97.543	1.37269
	M_165	SM14	FR	BL	D00	START	Cluster_1	20.4451	460.432	5.59429	35.4357	1.09433
	M_166	SM14	FR	BL	D00	START	Cluster_1	20.4698	499.983	6.63881	44.2304	1.15949
	M_171	SM14	FR	BL	D00	START	Cluster_1	22.7856	229.788	5.66415	45.714	0.91143
	M_409	SM14	FR	BL	D00	START	Cluster_1	3.36611	99.4007	0.426738	6.50105	0.407483
	M_410	SM14	FR	BL	D00	START	Cluster_2	24.0847	668.647	5.32084	49.4561	0.912463
	M_411	SM14	FR	BL	D00	START	Cluster_1	34.6638	314.92	4.05081	47.9577	0.728409
	M_040	SM13	FR	BL	D00	START	Cluster_2	35.0835	382.14	6.7612	76.833	1.41009
	M_041	SM13	FR	BL	D00	START	Cluster_2	57.1499	205.595	2.61138	42.9917	0.721071
	M_042	SM13	FR	BL	D00	START	Cluster_2	38.1792	630.455	6.89254	95.0902	1.65726
	M_043	SM13	FR	BL	D00	START	Cluster_2	45.4325	344.2	4.31595	75.5059	0.975815
	M_044	SM13	FR	BL	D00	START	Cluster_2	41.3527	405.784	6.05716	94.8112	1.50543
	M_402	SM13	FR	BL	D00	START	Cluster_1	22.1839	203.308	2.2689	32.3251	0.522734
	M_403	SM13	FR	BL	D00	START	Cluster_1	12.5044	216.845	2.66282	24.3741	0.607989
	M_404	SM13	FR	BL	D00	START	Cluster_1	20.9216	113.658	1.95116	19.157	0.442233
	M_405	SM13	FR	BL	D00	START	Cluster_1	29.656	414.807	3.92657	42.2618	0.957559
	M_406	SM13	FR	BL	D00	START	Cluster_2	15.768	572.689	4.29983	25.2932	1.24946
	M_407	SM13	FR	BL	D00	START	Cluster_2	40.2165	577.944	3.51948	46.2099	0.789026
	M_346	SM12	FR	BL	D00	START	Cluster_2	5.51112	143.237	1.3211	3.83141	0.510942
	M_349	SM12	FR	BL	D00	START	Cluster_1	25.0446	162.907	2.43847	24.1385	0.597112
	M_350	SM12	FR	BL	D00	START	Cluster_1	39.9057	394.724	4.28909	72.3507	0.949839
	M_354	SM12	FR	BL	D00	START	Cluster_1	46.8558	232.186	2.4706	47.2036	0.553204
	M_182	SM04	FR	BL	D00	START	Cluster_1	113.439	219.227	0.985403	140.277	0.122133
	M_183	SM04	FR	BL	D00	START	Cluster_1	40.0902	363.07	1.26	118.815	0.11738
	M_184	SM04	FR	BL	D00	START	Cluster_1	98.5079	410.003	6.46144	134.308	1.31759
	M_185	SM04	FR	BL	D00	START	Cluster_1	83.0743	369.196	1.32329	193.549	0.154708
	M_186	SM04	FR	BL	D00	START	Cluster_1	68.7213	461.859	1.18311	176.72	0.200758
	M_187	SM03	FR	BL	D00	START	Cluster_1	69.3307	292.312	1.23861	129.209	0.212148
	M_188	SM03	FR	BL	D00	START	Cluster_1	57.0816	121.227	0.889428	115.189	0.108431
	M_189	SM03	FR	BL	D00	START	Cluster_1	78.5311	279.225	0.717131	89.1309	0.105784
	M_190	SM03	FR	BL	D00	START	Cluster_1	73.7704	283.896	0.912214	96.7193	0.172463
	M_191	SM03	FR	BL	D00	START	Cluster_1	50.0999	329.481	1.13628	104.947	0.31028
	M_159	SM01	FR	BL	D00	START	Cluster_1	1.25333	87.7924	0.0880921	0.188662	0.0521643
	M_160	SM01	FR	BL	D00	START	Cluster_2	0.250667	73.5191	0.0176184	0.943309	0.123223
	M_162	SM01	FR	BL	D00	START	Cluster_1	0.250667	95.1409	0.116564	2.59592	0.0792046
	M_163	SM01	FR	BL	D00	START	Cluster_1	0.250667	108.338	0.0898381	0.188662	0.0873383
	M_164	SM01	FR	BL	D00	START	Cluster_2	0.250667	40.8525	0.0844334	2.25126	0.03974
	M_274	SM14	FF	BL	D00	START	Cluster_1	2.55691	61.6146	0.501812	4.21567	0.0693332
	M_275	SM14	FF	BL	D00	START	Cluster_1	15.9462	285.244	0.817801	20.28	0.121425
	M_282	SM14	FF	BL	D00	START	Cluster_1	32.0264	455.903	0.979592	56.5498	0.137197
	M_284	SM14	FF	BL	D00	START	Cluster_1	26.9646	461.019	1.24755	38.0957	0.14546
	M_037	SM14	FF	BL	D00	START	Cluster_2	53.6366	807.391	1.45881	108.532	0.155724
	M_038	SM14	FF	BL	D00	START	Cluster_2	26.3036	343.876	0.654173	43.2447	0.139478
	M_039	SM14	FF	BL	D00	START	Cluster_2	42.6335	603.959	1.9469	107.697	0.249461
	M_127	SM14	FF	BL	D00	START	Cluster_2	12.7845	206.129	0.616996	11.9897	0.116345
	M_172	SM14	FF	BL	D00	START	Cluster_1	35.7937	411.741	0.90847	24.3741	0.145984
	M_173	SM14	FF	BL	D00	START	Cluster_1	18.5329	465.638	1.20178	25.7543	0.203951
	M_045	SM13	FF	BL	D00	START	Cluster_2	94.1131	286.831	1.00877	86.7056	0.158623
	M_046	SM13	FF	BL	D00	START	Cluster_2	78.447	177.68	1.11532	76.5613	0.209134
	M_047	SM13	FF	BL	D00	START	Cluster_2	65.9341	236.369	1.04724	103.834	0.15192
	M_048	SM13	FF	BL	D00	START	Cluster_1	90.27	569.418	1.69577	160.748	0.174854

## Sheet: ED6d
Extended Data Figure 6
d, See Source Data for Extended Data Fig 6b and Fig 5b.

## Sheet: ED6e
Extended Data Figure 6
e, Fecal and serum markers; ND, not done due to lack of available material
*outlier removed from analysis
	MOUSE_ID	SM	DIET	EAE_STATUS	Fecal LCN2 (pg/mg)	Serum LPS (EU/mL)	Serum OCLN (ng/mL)	Serum ZO-1 (ng/mL)
	M_026	GF	FR	EAE	0.054	ND	ND	ND
	M_027	GF	FR	EAE	0.054	ND	ND	ND
	M_028	GF	FR	EAE	0.054	ND	ND	ND
	M_029	GF	FR	EAE	0.054	ND	ND	ND
	M_030	GF	FF	EAE	0.054	ND	ND	ND
	M_031	GF	FF	EAE	0.054	ND	ND	ND
	M_032	GF	FF	EAE	0.054	ND	ND	ND
	M_033	GF	FF	EAE	0.054	ND	ND	ND
	M_034	SM14	FR	EAE	ND	0.004	350.462	ND
	M_035	SM14	FR	EAE	ND	0.004	460.757	ND
	M_036	SM14	FR	EAE	ND	0.218058	455.414	ND
	M_037	SM14	FF	EAE	ND	ND	ND	ND
	M_038	SM14	FF	EAE	ND	ND	ND	ND
	M_039	SM14	FF	EAE	ND	ND	ND	ND
	M_040	SM13	FR	EAE	ND	0.61941	442.359	ND
	M_041	SM13	FR	EAE	ND	0.572006	414.49	ND
	M_042	SM13	FR	EAE	ND	ND	365.854	ND
	M_043	SM13	FR	EAE	ND	2.38178	314.578	ND
	M_044	SM13	FR	EAE	ND	0.316026	413.457	ND
	M_127	SM14	FF	EAE	21.2349	ND	ND	ND
	M_134	SM14	FR	Non-EAE	0.054	ND	449.372	*0.543563009651078
	M_135	SM14	FR	Non-EAE	0.054	ND	417.07	ND
	M_136	SM14	FR	Non-EAE	0.054	ND	386.316	0.244017
	M_137	SM14	FR	Non-EAE	ND	ND	416.524	0.231655
	M_138	SM04	FR	Non-EAE	0.054	ND	ND	0.219151
	M_144	SM04	FR	Non-EAE	0.054	ND	ND	0.278358
	M_145	SM04	FR	Non-EAE	ND	ND	ND	0.241966
	M_146	SM04	FR	Non-EAE	0.054	ND	ND	0.296174
	M_147	SM04	FR	Non-EAE	0.054	ND	ND	0.221246
	M_148	SM03	FR	Non-EAE	0.054	ND	ND	0.334991
	M_149	SM03	FR	Non-EAE	0.054	ND	ND	0.268356
	M_150	SM03	FR	Non-EAE	0.054	ND	ND	0.256248
	M_151	SM03	FR	Non-EAE	2.63112	ND	ND	0.217053
	M_152	SM03	FR	Non-EAE	0.375	ND	ND	0.19367
	M_159	SM01	FR	EAE	0.298754	ND	ND	0.235791
	M_160	SM01	FR	EAE	*47.7454545454547	ND	ND	0.212843
	M_162	SM01	FR	EAE	1.80089	ND	ND	0.385951
	M_163	SM01	FR	EAE	0.989057	ND	ND	0.252185
	M_165	SM14	FR	EAE	4.21042	0.45455	406.384	ND
	M_166	SM14	FR	EAE	2.78232	6.49433	482.524	ND
	M_171	SM14	FR	EAE	6.87821	0.0121143	436.803	ND
	M_173	SM14	FF	EAE	5.73077	ND	ND	ND
	M_182	SM04	FR	EAE	0.054	ND	ND	0.237853
	M_183	SM04	FR	EAE	2.91166	ND	ND	0.276364
	M_184	SM04	FR	EAE	1.60284	ND	ND	0.235791
	M_185	SM04	FR	EAE	7.85769	ND	ND	0.219151
	M_186	SM04	FR	EAE	2.225	ND	ND	*0.526180836983206
	M_187	SM03	FR	EAE	5.0649	ND	ND	0.217053
	M_188	SM03	FR	EAE	5.05	ND	ND	0.276364
	M_189	SM03	FR	EAE	0.054	ND	ND	0.206494
	M_190	SM03	FR	EAE	0.645433	ND	ND	0.178474
	M_191	SM03	FR	EAE	4.01923	ND	ND	0.272366
	M_300	SM13	FR	Non-EAE	0.054	ND	382.552	ND
	M_301	SM13	FR	Non-EAE	0.054	ND	398.248	0.246064
	M_302	SM13	FR	Non-EAE	0.054	ND	381.793	ND
	M_303	SM13	FR	Non-EAE	0.054	ND	ND	ND
	M_306	SM13	FR	Non-EAE	0.054	ND	463.671	ND
	M_310	SM01	FR	Non-EAE	0.054	ND	ND	0.19367
	M_311	SM01	FR	Non-EAE	0.054	ND	ND	ND
	M_312	SM01	FR	Non-EAE	0.621795	ND	ND	0.237853
	M_313	SM01	FR	Non-EAE	0.054	ND	ND	0.246064
	M_320	SM01	FR	Non-EAE	0.162393	ND	ND	0.227504
	M_337	SM13	FR	EAE	0.054	ND	ND	ND
	M_342	SM13	FR	EAE	1.9768	ND	ND	ND
	M_346	SM12	FR	EAE	31.3173	ND	ND	ND
	M_349	SM12	FR	EAE	15.7231	ND	ND	ND
	M_350	SM12	FR	EAE	8.73674	ND	ND	ND
	M_354	SM12	FR	EAE	2.30925	ND	ND	ND
	M_355	SM13	FR	EAE	3.70384	ND	ND	ND
	M_356	SM13	FR	EAE	3.69949	ND	ND	ND
	M_357	SM13	FR	EAE	20.5215	ND	ND	ND
	M_402	SM13	FR	EAE	ND	ND	ND	0.208615
	M_403	SM13	FR	EAE	ND	ND	ND	0.256248
	M_404	SM13	FR	EAE	ND	ND	ND	0.217053
	M_405	SM13	FR	EAE	ND	ND	ND	0.250148
	M_406	SM13	FR	EAE	ND	0.004	ND	ND
	M_407	SM13	FR	EAE	ND	5.18124	ND	ND
	M_408	SM14	FR	EAE	ND	ND	ND	0.212843
	M_409	SM14	FR	EAE	ND	ND	ND	0.237853
	M_410	SM14	FR	EAE	ND	ND	ND	0.254218

## Sheet: ED6f
Extended Data Figure 6
d, See Source Data for Extended Data Fig 6e and Fig 5b.

## Sheet: ED6g
Extended Data Figure 6
g, SCFA quantification in gnotobiotic mice.
	MOUSE_ID	SM	DIET	Acetic acid (µM)	Formic acid (µM)	Butyric acid (µM)	Propionic acid (µM)
	M_300	SM13	FR	952.326	0	157.019	403.071
	M_301	SM13	FR	678.119	20.1744	140.055	196.189
	M_302	SM13	FR	921.304	0	196.079	258.822
	M_302	SM13	FR	700.803	16.1216	95.083	295.4
	M_306	SM13	FR	565.245	0	132.988	199.998
	M_310	SM01	FR	124.241	33.7931	0	37.5416
	M_311	SM01	FR	197.129	67.2244	0	23.0134
	M_312	SM01	FR	60.9991	14.6915	0	17.8727
	M_314	SM01	FR	97.4483	35.2437	0	12.4454
	M_320	SM01	FR	110.542	40.5326	0	26.2839
	M_134	SM14	FR	319.66	0	188.941	115.842
	M_135	SM14	FR	349.808	0	176.34	114.8
	M_136	SM14	FR	277.531	0	136.879	138.951
	M_137	SM14	FR	363.67	0	273.819	186.866
	M_322	SM14	FR	402.963	1.16412	147.293	379.239
	M_323	SM14	FR	267.779	0	118.97	221.897
	M_138	SM04	FR	346.136	14.1034	0	85.3456
	M_144	SM04	FR	184.403	0	0	77.1047
	M_145	SM04	FR	167.302	7.35172	0	53.9048
	M_146	SM04	FR	372.553	21.9233	0	82.3443
	M_147	SM04	FR	394.916	67.572	0	173.323
	M_148	SM03	FR	265.527	22.4648	0	140.569
	M_149	SM03	FR	407.216	0	0	56.1294
	M_150	SM03	FR	306.548	4.353	0	84.1974
	M_151	SM03	FR	265.606	8.86097	0	57.2524
	M_152	SM03	FR	332.931	4.97884	0	26.4084
	M_330	SM14	FF	277.657	0	0	185.689
	M_331	SM14	FF	340.008	1680.53	0	207.26
	M_334	SM14	FF	557.084	1823.64	0	183.495
	M_335	SM14	FF	482.358	1862.77	0	123.336
