# Supplementary material for: Gut microbial factors predict disease severity in a mouse model of multiple sclerosis
Source: Nat Microbiol. 2024 Jul 15;9(9):2244–61. doi: 10.1038/s41564-024-01761-3 (PMC11371644; doi:10.1038/s41564-024-01761-3)
Supplement: Supplementary file 14 — Statistical source data. [file 41564_2024_1761_MOESM14_ESM.xlsx]

## Sheet: ED7A,B
Extended Data Figure 7
a,b, Event counts per channel and as percent of CD45-positive cell population from the colonic lamina propria (CLP), mesenteric lymph nodes (MLN), small intestine lamina propria (SILP), and spinal cord (SC) of gnotobiotic mice fed a fiber-rich (FR) or fiber free (FF) diet at baseline (BL) and after the 30 d disease course (EAE). Group phenotype based on Fig 5c; "Moderate" and "Intermediate" merge…
	SAMPLE_ID	MOUSE_ID	ORGAN	SM	DIET	GROUP	EAE_STATUS	GROUP_PHENOTYPE	INDIV_PHENOTYPE	Count	Viable	CD45pos	CD3pos	CD4pos	CD4pos_IL17neg_IFNGpos	CD4pos_IL17pos_IFNGpos	CD4pos_IL17pos_IFNGneg	CD4pos_IL17neg_IFNGneg	CD4neg	CD4neg_IL17neg_IFNGpos	CD4neg_IL17pos_IFNGpos	CD4neg_IL17pos_IFNGneg	CD4neg_IL17neg_IFNGneg	CD8pos	CD8pos_IFNGpos	CD4pos_IL17pos	CD4pos_IFNGpos	CD4neg_IL17pos	CD4neg_IFNGpos	CD45__CD3	CD45__CD4pos	CD45__CD4pos_IL17neg_IFNGpos	CD45__CD4pos_IL17neg_IFNGneg	CD45__CD4pos_IL17pos_IFNGpos	CD45__CD4pos_IL17pos_IFNGneg	CD45__CD4neg	CD45__CD4neg_IL17neg_IFNGpos	CD45__CD4neg_IL17neg_IFNGneg	CD45__CD4neg_IL17pos_IFNGpos	CD45__CD4neg_IL17pos_IFNGneg	CD45__CD8pos	CD45__CD8pos_IFNGpos	CD45__CD4pos_IL17pos	CD45__CD4pos_IFNGpos	CD45__CD4neg_IL17pos	CD45__CD4neg_IFNGpos	CD3__CD4pos	CD3__CD4pos_IL17neg_IFNGpos	CD3__CD4pos_IL17neg_IFNGneg
	LP_C1_LP 138	M_138	CLP	SM04	FR	SM04 FR	BL	SEVERE	NA	64287	11561	11177	1211	770	28	7	22	713	147	8	3	19	117	239	9	29	35	22	11	10.8347	6.88915	0.250514	6.37917	0.0626286	0.196833	1.3152	0.0715756	1.04679	0.0268408	0.169992	2.13832	0.0805225	0.259461	0.313143	0.196833	0.0984164	63.5838	2.31214	58.877
	LP_C1_LP 159	M_159	CLP	SM01	FR	SM01 FR	EAE	MOD_INT	Cluster_1	92449	20529	18287	15619	147	29	7	7	104	14845	161	29	460	14195	8	NA	14	36	489	190	85.4104	0.80385	0.158583	0.56871	0.0382786	0.0382786	81.1779	0.880407	77.6234	0.158583	2.51545	0.0437469	NA	0.0765571	0.196861	2.67403	1.03899	0.941161	0.185671	0.665856
	LP_C1_LP 300	M_300	CLP	SM13	FR	SM13 FR	BL	MOD_INT	NA	278870	31549	31272	6871	4413	459	92	239	3623	1185	104	10	125	946	1005	92	331	551	135	114	21.9717	14.1117	1.46777	11.5854	0.294193	0.764262	3.78933	0.332566	3.02507	0.0319775	0.399719	3.21374	0.294193	1.05845	1.76196	0.431696	0.364543	64.2265	6.68025	52.7289
	LP_C2_330	M_330	CLP	SM14	FF	SM14 FF	BL	MOD_INT	NA	75387	20781	17446	4033	2566	123	21	146	2276	685	31	5	30	619	509	19	167	144	35	36	23.117	14.7082	0.705033	13.046	0.120371	0.836868	3.9264	0.177691	3.54809	0.0286599	0.171959	2.91757	0.108907	0.957239	0.825404	0.200619	0.206351	63.6251	3.04984	56.4344
	LP_C2_LP 144	M_144	CLP	SM04	FR	SM04 FR	BL	SEVERE	NA	142619	28650	27806	4240	2745	64	5	70	2606	436	15	9	71	341	904	27	75	69	80	24	15.2485	9.87197	0.230166	9.37208	0.0179817	0.251744	1.56801	0.0539452	1.22635	0.0323671	0.255341	3.2511	0.0971013	0.269726	0.248148	0.287708	0.0863123	64.7406	1.50943	61.4623
	LP_C2_LP 160	M_160	CLP	SM01	FR	SM01 FR	EAE	MOD_INT	Cluster_2	142225	26291	24260	19109	464	69	9	13	373	18255	198	75	745	17237	9	NA	22	78	820	273	78.7675	1.91261	0.284419	1.53751	0.0370981	0.0535862	75.2473	0.816158	71.0511	0.309151	3.0709	0.0370981	NA	0.0906843	0.321517	3.38005	1.12531	2.42818	0.361086	1.95196
	LP_C2_LP 301	M_301	CLP	SM13	FR	SM13 FR	BL	MOD_INT	NA	396108	49822	49425	8212	5055	221	66	237	4531	1186	82	7	93	1004	1655	78	303	287	100	89	16.6151	10.2276	0.447142	9.16743	0.133536	0.479514	2.3996	0.165908	2.03136	0.0141629	0.188164	3.34851	0.157815	0.61305	0.580678	0.202327	0.180071	61.5563	2.69118	55.1754
	LP_C3_LP 145	M_145	CLP	SM04	FR	SM04 FR	BL	SEVERE	NA	118658	25676	24341	3594	2205	51	14	42	2098	414	17	2	45	350	808	30	56	65	47	19	14.7652	9.05879	0.209523	8.6192	0.0575161	0.172548	1.70083	0.069841	1.4379	0.00821659	0.184873	3.3195	0.123249	0.230065	0.267039	0.19309	0.0780576	61.3523	1.41903	58.3751
	LP_C3_LP 162	M_162	CLP	SM01	FR	SM01 FR	EAE	MOD_INT	Cluster_1	45750	9092	8329	6799	41	7	3	3	28	6497	53	7	125	6312	5	NA	6	10	132	60	81.6304	0.492256	0.0840437	0.336175	0.0360187	0.0360187	78.0046	0.636331	75.7834	0.0840437	1.50078	0.0600312	NA	0.0720375	0.120062	1.58482	0.720375	0.60303	0.102956	0.411825
	LP_C3_LP 302	M_302	CLP	SM13	FR	SM13 FR	BL	MOD_INT	NA	391269	32775	32263	7741	4104	437	28	111	3528	1738	152	3	83	1500	1275	178	139	465	86	155	23.9934	12.7205	1.35449	10.9351	0.0867867	0.344047	5.38698	0.471128	4.64929	0.00929858	0.257261	3.9519	0.551716	0.430834	1.44128	0.266559	0.480426	53.0164	5.64527	45.5755
	LP_C4_LP 146	M_146	CLP	SM04	FR	SM04 FR	BL	SEVERE	NA	81049	10934	10495	1077	657	22	1	10	624	129	5	1	12	111	250	9	11	23	13	6	10.262	6.26012	0.209624	5.94569	0.00952835	0.0952835	1.22916	0.0476417	1.05765	0.00952835	0.11434	2.38209	0.0857551	0.104812	0.219152	0.123869	0.0571701	61.0028	2.04271	57.9387
	LP_C4_LP 163	M_163	CLP	SM01	FR	SM01 FR	EAE	MOD_INT	Cluster_1	54530	9407	8306	5983	32	2	3	2	25	5690	49	2	93	5546	3	NA	5	5	95	51	72.0323	0.385264	0.024079	0.300987	0.0361185	0.024079	68.5047	0.589935	66.771	0.024079	1.11967	0.0361185	NA	0.0601974	0.0601974	1.14375	0.614014	0.534849	0.033428	0.417851
	LP_C4_LP 303	M_303	CLP	SM13	FR	SM13 FR	BL	MOD_INT	NA	216730	37620	37381	5149	3193	150	26	86	2931	760	78	14	97	571	981	95	112	176	111	92	13.7744	8.54177	0.401273	7.84088	0.0695541	0.230063	2.03312	0.208662	1.52751	0.0374522	0.25949	2.62433	0.25414	0.299617	0.470827	0.296942	0.246114	62.012	2.91319	56.9237
	LP_C5_LP 147	M_147	CLP	SM04	FR	SM04 FR	BL	SEVERE	NA	79553	10186	9506	2206	1216	19	4	12	1181	147	14	1	14	118	739	31	16	23	15	15	23.2064	12.7919	0.199874	12.4237	0.0420787	0.126236	1.54639	0.147275	1.24132	0.0105197	0.147275	7.77404	0.32611	0.168315	0.241952	0.157795	0.157795	55.1224	0.861287	53.5358
	LP_C5_LP 182	M_182	CLP	SM04	FR	SM04 FR	EAE	SEVERE	Cluster_1	135534	19275	15766	2362	1434	106	91	174	1063	507	3	34	315	155	311	60	265	197	349	37	14.9816	9.09552	0.672333	6.74236	0.577191	1.10364	3.21578	0.0190283	0.983128	0.215654	1.99797	1.9726	0.380566	1.68083	1.24952	2.21362	0.234682	60.7113	4.48772	45.0042
	LP_C5_LP 306	M_306	CLP	SM13	FR	SM13 FR	BL	MOD_INT	NA	238913	38385	37890	5923	3966	223	30	90	3623	746	85	0	32	629	943	64	120	253	32	85	15.6321	10.4671	0.588546	9.56189	0.0791766	0.23753	1.96886	0.224334	1.66007	0	0.084455	2.48878	0.16891	0.316706	0.667722	0.084455	0.224334	66.9593	3.76498	61.1683
	LP_C6_LP 183	M_183	CLP	SM04	FR	SM04 FR	EAE	SEVERE	Cluster_1	102157	14273	11814	2085	1123	59	91	279	694	531	11	26	252	242	243	38	370	150	278	37	17.6486	9.50567	0.499407	5.87439	0.770273	2.3616	4.49467	0.0931099	2.04842	0.220078	2.13306	2.05688	0.321652	3.13188	1.26968	2.35314	0.313188	53.8609	2.82974	33.2854
	LP_C7_LP 184	M_184	CLP	SM04	FR	SM04 FR	EAE	SEVERE	Cluster_1	150668	22844	20371	3112	1844	191	92	358	1203	597	20	17	295	265	502	103	450	283	312	37	15.2766	9.05208	0.937607	5.90545	0.451622	1.7574	2.93064	0.0981788	1.30087	0.083452	1.44814	2.46429	0.505621	2.20902	1.38923	1.53159	0.181631	59.2545	6.13753	38.6568
	LP_C8_LP 185	M_185	CLP	SM04	FR	SM04 FR	EAE	SEVERE	Cluster_1	52148	10412	9271	2162	1460	95	97	213	1055	170	6	14	90	60	368	46	310	192	104	20	23.32	15.748	1.0247	11.3796	1.04627	2.29749	1.83367	0.0647179	0.647179	0.151009	0.970769	3.96937	0.496171	3.34376	2.07097	1.12178	0.215726	67.5301	4.39408	48.7974
	LP_D1_402	M_402	CLP	SM13	FR	SM13 FR	EAE	MOD_INT	Cluster_1	191955	46629	40025	6240	3712	171	31	128	3382	1286	56	21	191	1018	917	77	159	202	212	77	15.5903	9.2742	0.427233	8.44972	0.0774516	0.3198	3.21299	0.139913	2.54341	0.0524672	0.477202	2.29107	0.19238	0.397252	0.504685	0.529669	0.19238	59.4872	2.74038	54.1987
	LP_D1_BN 40	M_040	CLP	SM13	FR	SM13 FR	EAE	MOD_INT	Cluster_2	36309	7499	7139	1410	940	43	32	75	790	99	2	1	11	85	323	23	107	75	12	3	19.7507	13.1671	0.602325	11.066	0.448242	1.05057	1.38675	0.0280151	1.19064	0.0140076	0.154083	4.52444	0.322174	1.49881	1.05057	0.168091	0.0420227	66.6667	3.04965	56.0284
	LP_D1_BN26	M_026	CLP	GF	FR	GF FR	EAE	MOD_INT	Cluster_1	472000	52357	50848	8900	4838	275	126	352	4085	1509	72	23	177	1237	2074	364	478	401	200	95	17.5031	9.51463	0.540828	8.03375	0.247797	0.692259	2.96767	0.141598	2.43274	0.0452329	0.348096	4.07882	0.715859	0.940057	0.788625	0.393329	0.186831	54.3596	3.08989	45.8989
	LP_D1_LP 134	M_134	CLP	SM14	FR	SM14 FR	BL	SEVERE	NA	254928	22066	11935	2094	1153	83	38	124	908	507	10	7	50	440	236	28	162	121	57	17	17.545	9.66066	0.695434	7.60788	0.318391	1.03896	4.24801	0.0837872	3.68664	0.058651	0.418936	1.97738	0.234604	1.35735	1.01382	0.477587	0.142438	55.0621	3.96371	43.362
	LP_D1_LP 148	M_148	CLP	SM03	FR	SM03 FR	BL	SEVERE	NA	24866	3742	3569	410	274	4	2	5	263	30	1	0	3	26	91	2	7	6	3	1	11.4878	7.67722	0.112076	7.36901	0.0560381	0.140095	0.840572	0.0280191	0.728495	0	0.0840572	2.54973	0.0560381	0.196133	0.168114	0.0840572	0.0280191	66.8293	0.97561	64.1463
	LP_D1_LP 165	M_165	CLP	SM14	FR	SM14 FR	EAE	SEVERE	Cluster_1	177662	33049	27716	4440	3073	198	79	192	2604	428	13	7	135	273	733	NA	271	277	142	20	16.0196	11.0875	0.714389	9.3953	0.285034	0.692741	1.54423	0.0469043	0.984991	0.0252562	0.487083	2.64468	NA	0.977775	0.999423	0.512339	0.0721605	69.2117	4.45946	58.6486
	LP_D1_LP 186	M_186	CLP	SM04	FR	SM04 FR	EAE	SEVERE	Cluster_1	33861	5220	4324	749	520	23	53	110	334	82	1	2	45	34	85	10	163	76	47	3	17.3219	12.0259	0.531915	7.72433	1.22572	2.54394	1.89639	0.0231267	0.786309	0.0462535	1.0407	1.96577	0.231267	3.76966	1.75763	1.08696	0.0693802	69.4259	3.07076	44.5928
	LP_D1_LP 310	M_310	CLP	SM01	FR	SM01 FR	BL	MOD_INT	NA	171824	33817	33445	6467	4266	263	22	37	3944	858	77	6	50	725	1103	65	59	285	56	83	19.3362	12.7553	0.786366	11.7925	0.0657796	0.110629	2.56541	0.230229	2.16774	0.0179399	0.149499	3.29795	0.194349	0.176409	0.852145	0.167439	0.248169	65.9657	4.0668	60.9865
	LP_D2_403	M_403	CLP	SM13	FR	SM13 FR	EAE	MOD_INT	Cluster_1	79655	12600	10440	2814	1765	110	17	74	1564	414	10	3	54	347	488	42	91	127	57	13	26.954	16.9061	1.05364	14.9808	0.162835	0.708812	3.96552	0.0957854	3.32375	0.0287356	0.517241	4.67433	0.402299	0.871648	1.21648	0.545977	0.124521	62.7221	3.90903	55.5792
	LP_D2_BN27	M_027	CLP	GF	FR	GF FR	EAE	MOD_INT	Cluster_2	114581	20159	19634	2574	1510	74	37	99	1300	301	10	10	75	206	586	91	136	111	85	20	13.1099	7.69074	0.376897	6.62117	0.188449	0.504227	1.53305	0.0509321	1.0492	0.0509321	0.38199	2.98462	0.463482	0.692676	0.565346	0.432922	0.101864	58.6636	2.8749	50.5051
	LP_D2_BN41	M_041	CLP	SM13	FR	SM13 FR	EAE	MOD_INT	Cluster_2	272932	31095	25567	3092	1728	112	41	290	1285	833	19	4	193	617	416	48	331	153	197	23	12.0937	6.75871	0.438065	5.02601	0.160363	1.13427	3.25811	0.0743145	2.41327	0.0156452	0.754879	1.6271	0.187742	1.29464	0.598428	0.770525	0.0899597	55.8862	3.62225	41.5589
	LP_D2_LP 135	M_135	CLP	SM14	FR	SM14 FR	BL	SEVERE	NA	214980	29556	18433	2283	1447	43	15	71	1318	263	7	1	26	229	461	13	86	58	27	8	12.3854	7.85005	0.233277	7.15022	0.0813758	0.385179	1.42679	0.0379754	1.24234	0.00542505	0.141051	2.50095	0.0705257	0.466555	0.314653	0.146476	0.0434004	63.3815	1.88349	57.7311
	LP_D2_LP 149	M_149	CLP	SM03	FR	SM03 FR	BL	SEVERE	NA	93074	12812	11775	1886	1263	56	3	26	1178	172	8	2	24	138	377	20	29	59	26	10	16.017	10.7261	0.475584	10.0042	0.0254777	0.220807	1.46072	0.0679406	1.17197	0.0169851	0.203822	3.2017	0.169851	0.246285	0.501062	0.220807	0.0849257	66.9671	2.96925	62.4602
	LP_D2_LP 166	M_166	CLP	SM14	FR	SM14 FR	EAE	SEVERE	Cluster_1	146134	21406	17710	2034	1413	59	33	140	1181	263	9	7	96	151	305	NA	173	92	103	16	11.485	7.97854	0.333145	6.66855	0.186335	0.790514	1.48504	0.0508187	0.852626	0.0395257	0.542067	1.72219	NA	0.976849	0.519481	0.581592	0.0903444	69.469	2.90069	58.0629
	LP_D2_LP 187	M_187	CLP	SM03	FR	SM03 FR	EAE	SEVERE	Cluster_1	39292	5321	4412	585	397	4	5	58	330	82	1	2	38	41	75	6	63	9	40	3	13.2593	8.99819	0.0906618	7.4796	0.113327	1.3146	1.85857	0.0226655	0.929284	0.0453309	0.861287	1.69991	0.135993	1.42792	0.203989	0.906618	0.0679964	67.8632	0.683761	56.4103
	LP_D2_LP 311	M_311	CLP	SM01	FR	SM01 FR	BL	MOD_INT	NA	155335	24106	23623	5271	3021	181	37	25	2778	1010	83	5	55	867	867	30	62	218	60	88	22.313	12.7884	0.766202	11.7597	0.156627	0.105829	4.27549	0.351352	3.67015	0.0211658	0.232824	3.67015	0.126995	0.262456	0.922829	0.25399	0.372518	57.3136	3.43388	52.7035
	LP_D3_404	M_404	CLP	SM13	FR	SM13 FR	EAE	MOD_INT	Cluster_1	221420	45265	34781	16324	9464	751	71	290	8352	1076	51	8	148	869	4548	313	361	822	156	59	46.9337	27.2103	2.15922	24.0131	0.204134	0.833789	3.09364	0.146632	2.49849	0.0230011	0.42552	13.0761	0.899917	1.03792	2.36336	0.448521	0.169633	57.976	4.60059	51.1639
	LP_D3_BN28	M_028	CLP	GF	FR	GF FR	EAE	MOD_INT	Cluster_1	484000	47704	41933	5701	2664	106	74	195	2289	1314	42	26	234	1012	1402	269	269	180	260	68	13.5955	6.35299	0.252784	5.45871	0.176472	0.465028	3.13357	0.10016	2.41337	0.0620037	0.558033	3.34343	0.6415	0.6415	0.429256	0.620037	0.162163	46.7286	1.85932	40.1509
	LP_D3_BN42	M_042	CLP	SM13	FR	SM13 FR	EAE	MOD_INT	Cluster_2	73510	6028	5450	637	417	16	14	43	344	91	3	0	14	74	107	11	57	30	14	3	11.6881	7.65138	0.293578	6.31193	0.256881	0.788991	1.66972	0.0550459	1.3578	0	0.256881	1.9633	0.201835	1.04587	0.550459	0.256881	0.0550459	65.4631	2.51177	54.0031
	LP_D3_LP 136	M_136	CLP	SM14	FR	SM14 FR	BL	SEVERE	NA	265392	55408	42406	4216	2709	78	9	91	2531	556	13	4	62	477	842	24	100	87	66	17	9.94199	6.38825	0.183936	5.9685	0.0212234	0.214592	1.31114	0.030656	1.12484	0.00943263	0.146206	1.98557	0.0565958	0.235816	0.20516	0.155638	0.0400887	64.2552	1.85009	60.0332
	LP_D3_LP 150	M_150	CLP	SM03	FR	SM03 FR	BL	SEVERE	NA	143303	28081	26567	3106	2051	45	16	58	1932	246	9	2	22	213	680	21	74	61	24	11	11.6912	7.7201	0.169383	7.27218	0.0602251	0.218316	0.925961	0.0338766	0.801747	0.00752814	0.0828095	2.55957	0.0790454	0.278541	0.229608	0.0903376	0.0414048	66.0335	1.44881	62.2022
	LP_D3_LP 171	M_171	CLP	SM14	FR	SM14 FR	EAE	SEVERE	Cluster_1	102164	22730	16798	2989	1970	118	39	155	1658	427	10	2	147	268	479	NA	194	157	149	12	17.7938	11.7276	0.702465	9.87022	0.23217	0.922729	2.54197	0.0595309	1.59543	0.0119062	0.875104	2.85153	NA	1.1549	0.934635	0.88701	0.0714371	65.9083	3.94781	55.4701
	LP_D3_LP 188	M_188	CLP	SM03	FR	SM03 FR	EAE	SEVERE	Cluster_1	102934	12652	10741	1692	1182	65	28	85	1004	201	6	6	80	109	231	31	113	93	86	12	15.7527	11.0046	0.605158	9.34736	0.260683	0.79136	1.87133	0.0558607	1.0148	0.0558607	0.74481	2.15064	0.288614	1.05204	0.865841	0.80067	0.111721	69.8582	3.84161	59.3381
	LP_D3_LP 312	M_312	CLP	SM01	FR	SM01 FR	BL	MOD_INT	NA	205428	26268	25378	5313	3396	172	34	63	3127	727	59	4	76	588	962	79	97	206	80	63	20.9355	13.3817	0.677752	12.3217	0.133974	0.248247	2.86469	0.232485	2.31697	0.0157617	0.299472	3.79068	0.311293	0.382221	0.811727	0.315234	0.248247	63.9187	3.23734	58.8556
	LP_D4_346	M_346	CLP	SM12	FR	SM12 FR	EAE	MOD_INT	Cluster_2	55555	6117	4832	2001	1254	217	39	109	889	395	17	2	24	352	66	15	148	256	26	19	41.4114	25.952	4.49089	18.3982	0.807119	2.25579	8.17467	0.351821	7.28477	0.0413907	0.496689	1.36589	0.31043	3.06291	5.29801	0.538079	0.393212	62.6687	10.8446	44.4278
	LP_D4_BN29	M_029	CLP	GF	FR	GF FR	EAE	MOD_INT	Cluster_2	168413	22984	22334	3377	1804	68	63	101	1572	563	27	23	131	382	814	119	164	131	154	50	15.1204	8.07737	0.304469	7.0386	0.282081	0.452225	2.52082	0.120892	1.7104	0.102982	0.58655	3.64467	0.53282	0.734306	0.58655	0.689532	0.223874	53.4202	2.01362	46.5502
	LP_D4_BN43	M_043	CLP	SM13	FR	SM13 FR	EAE	MOD_INT	Cluster_2	169604	24213	20851	3542	2128	134	64	185	1745	614	25	2	59	528	703	95	249	198	61	27	16.9872	10.2057	0.642655	8.3689	0.30694	0.887248	2.9447	0.119898	2.53225	0.00959187	0.28296	3.37154	0.455614	1.19419	0.949595	0.292552	0.12949	60.0791	3.78317	49.266
	LP_D4_LP 127	M_127	CLP	SM14	FF	SM14 FF	EAE	MOD_INT	Cluster_2	43832	5964	4838	664	411	22	16	38	335	176	1	5	43	127	79	NA	54	38	48	6	13.7247	8.49525	0.454733	6.92435	0.330715	0.785449	3.63787	0.0206697	2.62505	0.103348	0.888797	1.63291	NA	1.11616	0.785449	0.992146	0.124018	61.8976	3.31325	50.4518
	LP_D4_LP 137	M_137	CLP	SM14	FR	SM14 FR	BL	SEVERE	NA	350187	30217	19115	3208	1745	43	16	67	1619	697	12	3	44	638	499	28	83	59	47	15	16.7826	9.12896	0.224954	8.46979	0.0837039	0.35051	3.64635	0.0627779	3.33769	0.0156945	0.230186	2.61052	0.146482	0.434214	0.308658	0.24588	0.0784724	54.3953	1.3404	50.4676
	LP_D4_LP 151	M_151	CLP	SM03	FR	SM03 FR	BL	SEVERE	NA	142391	26308	25034	3836	2580	32	4	31	2513	342	9	3	34	296	787	17	35	36	37	12	15.3232	10.306	0.127826	10.0383	0.0159783	0.123832	1.36614	0.0359511	1.18239	0.0119837	0.135815	3.14372	0.0679076	0.13981	0.143804	0.147799	0.0479348	67.2576	0.834202	65.5109
	LP_D4_LP 189	M_189	CLP	SM03	FR	SM03 FR	EAE	SEVERE	Cluster_1	87999	20349	17560	2973	1914	47	20	186	1661	300	6	4	108	182	638	50	206	67	112	10	16.9305	10.8998	0.267654	9.459	0.113895	1.05923	1.70843	0.0341686	1.03645	0.022779	0.615034	3.63326	0.284738	1.17312	0.381549	0.637813	0.0569476	64.3794	1.58089	55.8695
	LP_D5_349	M_349	CLP	SM12	FR	SM12 FR	EAE	MOD_INT	Cluster_1	59829	9354	6067	1418	730	33	19	111	567	417	10	0	43	364	83	6	130	52	43	10	23.3723	12.0323	0.543926	9.34564	0.31317	1.82957	6.87325	0.164826	5.99967	0	0.708752	1.36806	0.0988957	2.14274	0.857096	0.708752	0.164826	51.481	2.32722	39.9859
	LP_D5_BN34	M_034	CLP	SM14	FR	SM14 FR	EAE	SEVERE	Cluster_1	306999	25727	25004	2770	1360	91	61	166	1042	887	44	21	111	711	243	65	227	152	132	65	11.0782	5.43913	0.363942	4.16733	0.243961	0.663894	3.54743	0.175972	2.84355	0.0839866	0.443929	0.971845	0.259958	0.907855	0.607903	0.527916	0.259958	49.0975	3.2852	37.6173
	LP_D5_BN44	M_044	CLP	SM13	FR	SM13 FR	EAE	MOD_INT	Cluster_2	336635	41452	35391	6133	2538	211	109	340	1878	2551	94	17	407	2033	642	70	449	320	424	111	17.3293	7.17131	0.596197	5.30643	0.307988	0.960696	7.20805	0.265604	5.7444	0.0480348	1.15001	1.81402	0.19779	1.26868	0.904185	1.19804	0.313639	41.3827	3.4404	30.6212
	LP_D5_LP 152	M_152	CLP	SM03	FR	SM03 FR	BL	SEVERE	NA	196388	16259	13459	2208	1187	63	8	38	1078	524	14	2	45	463	330	14	46	71	47	16	16.4054	8.81938	0.468088	8.00951	0.0594398	0.282339	3.89331	0.10402	3.44008	0.0148599	0.334349	2.45189	0.10402	0.341779	0.527528	0.349209	0.11888	53.7591	2.85326	48.8225
	LP_D5_LP 172	M_172	CLP	SM14	FF	SM14 FF	EAE	MOD_INT	Cluster_1	443000	66465	61300	13904	9687	631	141	609	8306	1268	32	10	204	1022	2166	NA	750	772	214	42	22.6819	15.8026	1.02936	13.5498	0.230016	0.993475	2.06852	0.0522023	1.66721	0.0163132	0.33279	3.53344	NA	1.22349	1.25938	0.349103	0.0685155	69.6706	4.53826	59.7382
	LP_D5_LP 190	M_190	CLP	SM03	FR	SM03 FR	EAE	SEVERE	Cluster_1	169831	34227	30739	3572	2535	94	42	259	2140	387	10	9	155	213	530	57	301	136	164	19	11.6204	8.24685	0.3058	6.96184	0.136634	0.842578	1.25899	0.032532	0.692931	0.0292788	0.504245	1.72419	0.185432	0.979212	0.442435	0.533524	0.0618107	70.9686	2.63158	59.9104
	LP_D6_35	M_035	CLP	SM14	FR	SM14 FR	EAE	SEVERE	Cluster_1	466000	44431	42683	4381	2657	87	48	205	2317	599	11	20	101	467	906	84	253	135	121	31	10.264	6.22496	0.203828	5.42839	0.112457	0.480285	1.40337	0.0257714	1.09411	0.0468571	0.236628	2.12262	0.1968	0.592742	0.316285	0.283485	0.0726284	60.6483	1.98585	52.8875
	LP_D6_350	M_350	CLP	SM12	FR	SM12 FR	EAE	MOD_INT	Cluster_1	215312	58303	49134	6865	3994	189	44	265	3496	1179	11	9	173	986	1131	38	309	233	182	20	13.972	8.12879	0.384662	7.11524	0.089551	0.539341	2.39956	0.0223878	2.00676	0.0183173	0.352098	2.30187	0.0773395	0.628892	0.474213	0.370416	0.040705	58.1792	2.7531	50.925
	LP_D6_LP 173	M_173	CLP	SM14	FF	SM14 FF	EAE	MOD_INT	Cluster_1	350512	80469	73746	11934	7158	317	207	660	5974	2417	59	6	317	2035	1594	NA	867	524	323	65	16.1826	9.70629	0.429854	8.10078	0.280693	0.894964	3.27747	0.0800043	2.75947	0.00813603	0.429854	2.16147	NA	1.17566	0.710547	0.43799	0.0881404	59.9799	2.65628	50.0587
	LP_D6_LP 191	M_191	CLP	SM03	FR	SM03 FR	EAE	SEVERE	Cluster_1	129888	32355	28382	3644	2630	65	37	263	2265	282	8	18	139	117	621	108	300	102	157	26	12.8391	9.26644	0.229018	7.98041	0.130364	0.926644	0.993587	0.0281869	0.412233	0.0634205	0.489747	2.18801	0.380523	1.05701	0.359383	0.553168	0.0916074	72.1734	1.78375	62.157
	LP_D7_354	M_354	CLP	SM12	FR	SM12 FR	EAE	MOD_INT	Cluster_1	51739	9944	7057	1922	1233	78	8	66	1081	351	4	1	14	332	187	9	74	86	15	5	27.2354	17.472	1.10529	15.3181	0.113363	0.935242	4.97378	0.0566813	4.70455	0.0141703	0.198385	2.64985	0.127533	1.0486	1.21865	0.212555	0.0708516	64.1519	4.05827	56.2435
	LP_D7_36	M_036	CLP	SM14	FR	SM14 FR	EAE	SEVERE	Cluster_1	398675	52422	50826	5248	2853	174	107	167	2405	893	35	24	149	685	860	111	274	281	173	59	10.3254	5.61327	0.342344	4.73183	0.210522	0.328572	1.75697	0.0688624	1.34774	0.0472199	0.293157	1.69205	0.218392	0.539094	0.552867	0.340377	0.116082	54.3636	3.31555	45.827
	LP_E1_30	M_030	CLP	GF	FF	GF FF	EAE	MOD_INT	Cluster_2	148103	19681	19321	2766	1448	105	15	19	1309	334	33	6	31	264	788	126	34	120	37	39	14.316	7.49444	0.54345	6.77501	0.0776357	0.0983386	1.72869	0.170799	1.36639	0.0310543	0.160447	4.07846	0.65214	0.175974	0.621086	0.191501	0.201853	52.35	3.7961	47.3247
	LP_E1_408	M_408	CLP	SM14	FR	SM14 FR	EAE	SEVERE	Cluster_2	141291	23935	20935	5755	3519	183	10	263	3063	1078	26	13	118	921	851	43	273	193	131	39	27.4898	16.8092	0.874134	14.631	0.0477669	1.25627	5.14927	0.124194	4.39933	0.062097	0.563649	4.06496	0.205398	1.30404	0.921901	0.625746	0.186291	61.1468	3.17984	53.2233
	LP_E1_BN45	M_045	CLP	SM13	FF	SM13 FF	EAE	MOD_INT	Cluster_2	181777	21088	15015	4884	2525	505	291	425	1304	1699	131	32	270	1266	366	75	716	796	302	163	32.5275	16.8165	3.3633	8.68465	1.93806	2.8305	11.3154	0.872461	8.43157	0.21312	1.7982	2.43756	0.4995	4.76856	5.30137	2.01132	1.08558	51.6994	10.3399	26.6994
	LP_E2_31	M_031	CLP	GF	FF	GF FF	EAE	MOD_INT	Cluster_2	140778	13629	13341	1966	809	92	55	50	612	669	51	28	141	449	249	65	105	147	169	79	14.7365	6.06401	0.689603	4.58736	0.412263	0.374784	5.01462	0.38228	3.36556	0.209879	1.05689	1.86643	0.48722	0.787047	1.10187	1.26677	0.59216	41.1495	4.67955	31.1292
	LP_E2_BN46	M_046	CLP	SM13	FF	SM13 FF	EAE	MOD_INT	Cluster_2	358966	58356	50371	6752	3800	367	120	506	2807	1402	162	49	172	1019	1080	145	626	487	221	211	13.4045	7.54402	0.728594	5.57265	0.238232	1.00455	2.78335	0.321614	2.02299	0.0972782	0.341466	2.14409	0.287864	1.24278	0.966826	0.438745	0.418892	56.2796	5.43543	41.5729
	LP_E3_32	M_032	CLP	GF	FF	GF FF	EAE	MOD_INT	Cluster_1	357026	69128	68170	5993	3360	142	50	168	3000	840	68	33	86	653	1345	228	218	192	119	101	8.79126	4.92885	0.208303	4.40076	0.073346	0.246443	1.23221	0.0997506	0.957899	0.0484084	0.126155	1.97301	0.334458	0.319789	0.281649	0.174564	0.148159	56.0654	2.36943	50.0584
	LP_E3_410	M_410	CLP	SM14	FR	SM14 FR	EAE	SEVERE	Cluster_2	150585	30562	25594	4596	2640	175	12	126	2327	1049	22	8	128	891	622	45	138	187	136	30	17.9573	10.3149	0.683754	9.09197	0.046886	0.492303	4.09862	0.0859576	3.48128	0.0312573	0.500117	2.43026	0.175822	0.539189	0.73064	0.531375	0.117215	57.4413	3.80766	50.631
	LP_E3_BN47	M_047	CLP	SM13	FF	SM13 FF	EAE	MOD_INT	Cluster_2	224613	44455	38795	4958	2940	142	65	370	2363	716	18	7	128	563	1145	237	435	207	135	25	12.78	7.5783	0.366027	6.09099	0.167547	0.953731	1.8456	0.0463977	1.45122	0.0180436	0.329939	2.95141	0.610903	1.12128	0.533574	0.347983	0.0644413	59.2981	2.86406	47.6603
	LP_E4_33	M_033	CLP	GF	FF	GF FF	EAE	MOD_INT	Cluster_2	189227	22548	20907	3955	2133	148	50	144	1791	855	30	10	57	758	641	90	194	198	67	40	18.9171	10.2023	0.707897	8.56651	0.239154	0.688765	4.08954	0.143493	3.62558	0.0478309	0.272636	3.06596	0.430478	0.927919	0.947051	0.320467	0.191323	53.9317	3.7421	45.2845
	LP_E4_BN48	M_048	CLP	SM13	FF	SM13 FF	EAE	MOD_INT	Cluster_1	175056	42127	36877	4883	2946	121	72	466	2287	410	27	5	37	341	1396	202	538	193	42	32	13.2413	7.98872	0.328118	6.2017	0.195244	1.26366	1.1118	0.0732164	0.924696	0.0135586	0.100334	3.78556	0.547767	1.4589	0.523361	0.113892	0.086775	60.3318	2.47798	46.836
	LP_E5_BN37	M_037	CLP	SM14	FF	SM14 FF	EAE	MOD_INT	Cluster_2	121121	32136	31300	3359	1865	95	49	142	1579	581	42	21	45	473	724	132	191	144	66	63	10.7316	5.95847	0.303514	5.04473	0.15655	0.453674	1.85623	0.134185	1.51118	0.0670927	0.14377	2.3131	0.421725	0.610224	0.460064	0.210863	0.201278	55.5225	2.82822	47.008
	LP_E6_BN38	M_038	CLP	SM14	FF	SM14 FF	EAE	MOD_INT	Cluster_2	446000	67689	65966	9445	4650	398	165	267	3820	2161	65	34	244	1818	2178	352	432	563	278	99	14.318	7.04909	0.603341	5.79086	0.250129	0.404754	3.27593	0.0985356	2.75597	0.0515417	0.369888	3.3017	0.533608	0.654883	0.85347	0.421429	0.150077	49.2324	4.21387	40.4447
	LP_E7_BN39	M_039	CLP	SM14	FF	SM14 FF	EAE	MOD_INT	Cluster_2	269088	8370	7711	2945	578	71	41	75	391	1382	100	41	140	1101	697	80	116	112	181	141	38.1922	7.49579	0.920763	5.07068	0.531708	0.972636	17.9224	1.29685	14.2783	0.531708	1.81559	9.03904	1.03748	1.50434	1.45247	2.3473	1.82856	19.6265	2.41087	13.2767
	MLN_A1_BN 40	M_040	MLN	SM13	FR	SM13 FR	EAE	MOD_INT	Cluster_2	19688	1799	1535	1380	919	19	12	58	830	54	3	0	5	46	375	32	70	31	5	3	89.9023	59.8697	1.23779	54.0717	0.781759	3.7785	3.51792	0.19544	2.99674	0	0.325733	24.43	2.08469	4.56026	2.01954	0.325733	0.19544	66.5942	1.37681	60.1449
	MLN_A1_MLN 138	M_138	MLN	SM04	FR	SM04 FR	BL	SEVERE	NA	93638	47193	47112	40138	24162	88	12	211	23851	473	30	1	11	431	15039	549	223	100	12	31	85.197	51.2863	0.186789	50.6262	0.0254712	0.447869	1.00399	0.063678	0.914841	0.0021226	0.0233486	31.9218	1.16531	0.47334	0.21226	0.0254712	0.0658006	60.1973	0.219244	59.4225
	MLN_A1_MLN 159	M_159	MLN	SM01	FR	SM01 FR	EAE	MOD_INT	Cluster_1	221304	149089	147391	84035	45732	1006	128	518	44080	1657	286	25	84	1262	35263	NA	646	1134	109	311	57.015	31.0277	0.682538	29.9068	0.0868438	0.351446	1.12422	0.194042	0.856226	0.0169617	0.0569913	23.9248	NA	0.43829	0.769382	0.073953	0.211003	54.4202	1.19712	52.4543
	MLN_A1_MLN 300	M_300	MLN	SM13	FR	SM13 FR	BL	MOD_INT	NA	22554	2085	1914	1858	1408	20	3	24	1361	57	5	1	7	44	345	70	27	23	8	6	97.0742	73.5632	1.04493	71.1076	0.15674	1.25392	2.97806	0.261233	2.29885	0.0522466	0.365726	18.0251	3.65726	1.41066	1.20167	0.417973	0.31348	75.7804	1.07643	73.2508
	MLN_A2_330	M_330	MLN	SM14	FF	SM14 FF	BL	MOD_INT	NA	45715	18239	17303	15272	9570	69	1	31	9469	398	13	2	6	377	5164	141	32	70	8	15	88.2622	55.3083	0.398775	54.7246	0.00577934	0.17916	2.30018	0.0751315	2.17881	0.0115587	0.0346761	29.8445	0.814888	0.184939	0.404554	0.0462348	0.0866902	62.6637	0.451807	62.0024
	MLN_A2_MLN 144	M_144	MLN	SM04	FR	SM04 FR	BL	SEVERE	NA	46565	19120	19101	15656	9053	37	1	46	8969	160	13	2	1	144	6211	236	47	38	3	15	81.9643	47.3954	0.193707	46.9557	0.00523533	0.240825	0.837652	0.0680593	0.753887	0.0104707	0.00523533	32.5166	1.23554	0.24606	0.198942	0.015706	0.0785299	57.8245	0.236331	57.2879
	MLN_A2_MLN 160	M_160	MLN	SM01	FR	SM01 FR	EAE	MOD_INT	Cluster_2	96187	50748	49577	35632	18378	570	221	506	17081	673	92	59	106	416	15736	NA	727	791	165	151	71.872	37.0696	1.14973	34.4535	0.445771	1.02063	1.35748	0.18557	0.839099	0.119007	0.213809	31.7405	NA	1.46641	1.5955	0.332816	0.304577	51.5772	1.59969	47.9372
	MLN_A2_MLN 301	M_301	MLN	SM13	FR	SM13 FR	BL	MOD_INT	NA	178339	105174	102934	82593	54269	322	85	311	53551	1259	85	9	70	1095	25335	836	396	407	79	94	80.2388	52.7221	0.312822	52.0246	0.0825772	0.302135	1.22311	0.0825772	1.06379	0.00874347	0.0680047	24.6129	0.812171	0.384713	0.395399	0.0767482	0.0913207	65.7065	0.389864	64.8372
	MLN_A3_BN42	M_042	MLN	SM13	FR	SM13 FR	EAE	MOD_INT	Cluster_2	40663	16027	15852	12211	6053	109	25	203	5716	382	74	4	14	290	5400	1124	228	134	18	78	77.0313	38.1845	0.68761	36.0585	0.157709	1.2806	2.40979	0.466818	1.82942	0.0252334	0.0883169	34.0651	7.09059	1.4383	0.845319	0.11355	0.492051	49.5701	0.892638	46.8103
	MLN_A3_MLN 145	M_145	MLN	SM04	FR	SM04 FR	BL	SEVERE	NA	33352	17578	17551	12971	7448	29	3	41	7375	122	9	0	4	109	5224	164	44	32	4	9	73.9046	42.4363	0.165233	42.0204	0.017093	0.233605	0.695117	0.0512791	0.621047	0	0.0227907	29.7647	0.93442	0.250698	0.182326	0.0227907	0.0512791	57.4204	0.223576	56.8576
	MLN_A4_BN43	M_043	MLN	SM13	FR	SM13 FR	EAE	MOD_INT	Cluster_2	238912	142420	141585	101374	52285	850	122	639	50674	2083	431	23	43	1586	45107	9607	761	972	66	454	71.5994	36.9283	0.600346	35.7905	0.0861673	0.451319	1.4712	0.304411	1.12018	0.0162447	0.0303704	31.8586	6.78532	0.537486	0.686513	0.0466151	0.320655	51.5763	0.838479	49.9872
	MLN_A4_MLN 146	M_146	MLN	SM04	FR	SM04 FR	BL	SEVERE	NA	32486	16184	16156	11286	6585	31	2	53	6499	134	7	0	0	127	4430	158	55	33	0	7	69.8564	40.7589	0.191879	40.2265	0.0123793	0.328051	0.829413	0.0433276	0.786086	0	0	27.4202	0.977965	0.340431	0.204258	0	0.0433276	58.3466	0.274677	57.5846
	MLN_A4_MLN 163	M_163	MLN	SM01	FR	SM01 FR	EAE	MOD_INT	Cluster_1	123059	78563	77910	50298	30277	563	56	227	29431	887	132	14	52	689	18212	NA	283	619	66	146	64.5591	38.8615	0.722629	37.7756	0.0718778	0.291362	1.13849	0.169426	0.884354	0.0179695	0.0667437	23.3757	NA	0.36324	0.794506	0.0847131	0.187396	60.1952	1.11933	58.5133
	MLN_A4_MLN 303	M_303	MLN	SM13	FR	SM13 FR	BL	MOD_INT	NA	41969	12664	12281	11229	7178	109	17	145	6907	439	24	9	68	338	3293	184	162	126	77	33	91.4339	58.448	0.88755	56.2413	0.138425	1.18069	3.57463	0.195424	2.75222	0.0732839	0.553701	26.8138	1.49825	1.31911	1.02598	0.626985	0.268708	63.9238	0.970701	61.5104
	MLN_A5_BN44	M_044	MLN	SM13	FR	SM13 FR	EAE	MOD_INT	Cluster_2	44305	22986	22802	18210	9526	153	63	155	9155	500	97	12	22	369	7843	1520	218	216	34	109	79.8614	41.777	0.670994	40.15	0.276292	0.679765	2.19279	0.425401	1.61828	0.052627	0.0964828	34.3961	6.66608	0.956056	0.947285	0.14911	0.478028	52.3119	0.840198	50.2746
	MLN_A5_MLN 182	M_182	MLN	SM04	FR	SM04 FR	EAE	SEVERE	Cluster_1	42400	21402	21318	17512	12048	92	9	109	11838	217	35	4	15	163	5047	732	118	101	19	39	82.1465	56.5156	0.43156	55.5305	0.0422178	0.511305	1.01792	0.164181	0.764612	0.0187635	0.0703631	23.6748	3.43372	0.553523	0.473778	0.0891266	0.182944	68.7985	0.525354	67.5994
	MLN_A7_MLN 184	M_184	MLN	SM04	FR	SM04 FR	EAE	SEVERE	Cluster_1	12721	3097	3072	2649	1809	17	3	125	1664	32	2	0	5	25	762	89	128	20	5	2	86.2305	58.8867	0.553385	54.1667	0.0976562	4.06901	1.04167	0.0651042	0.813802	0	0.16276	24.8047	2.89714	4.16667	0.651042	0.16276	0.0651042	68.2899	0.641752	62.8162
	MLN_A8_MLN 185	M_185	MLN	SM04	FR	SM04 FR	EAE	SEVERE	Cluster_1	94685	60259	60000	51333	31205	354	38	462	30351	735	108	27	97	503	18174	2924	500	392	124	135	85.555	52.0083	0.59	50.585	0.0633333	0.77	1.225	0.18	0.838333	0.045	0.161667	30.29	4.87333	0.833333	0.653333	0.206667	0.225	60.7894	0.689615	59.1257
	MLN_B1_BN45	M_045	MLN	SM13	FF	SM13 FF	EAE	MOD_INT	Cluster_2	59849	27626	27489	19261	10276	195	63	370	9648	423	79	14	25	305	7900	1805	433	258	39	93	70.068	37.3822	0.709375	35.0977	0.229183	1.34599	1.5388	0.287388	1.10953	0.0509295	0.0909455	28.7388	6.56626	1.57518	0.938557	0.141875	0.338317	53.3513	1.01241	50.0909
	MLN_B1_MLN 165	M_165	MLN	SM14	FR	SM14 FR	EAE	SEVERE	Cluster_1	650000	459000	454000	287716	144949	2528	207	1180	141034	10317	1051	97	613	8556	128086	NA	1387	2735	710	1148	63.3736	31.9271	0.556828	31.0648	0.0455947	0.259912	2.27247	0.231498	1.88458	0.0213656	0.135022	28.2128	NA	0.305507	0.602423	0.156388	0.252863	50.3792	0.878644	49.0185
	MLN_B1_MLN 186	M_186	MLN	SM04	FR	SM04 FR	EAE	SEVERE	Cluster_1	114802	68320	67928	42929	25655	435	126	869	24225	576	66	18	76	416	15573	2750	995	561	94	84	63.1978	37.7679	0.640384	35.6628	0.185491	1.2793	0.847957	0.0971617	0.612413	0.0264986	0.111883	22.9257	4.0484	1.46479	0.825874	0.138382	0.12366	59.7615	1.0133	56.4304
	MLN_B1_MLN 310	M_310	MLN	SM01	FR	SM01 FR	BL	MOD_INT	NA	86711	46469	45832	40302	28670	388	63	145	28074	623	26	14	53	530	10002	399	208	451	67	40	87.9342	62.5545	0.84657	61.2541	0.137459	0.316373	1.35931	0.0567289	1.1564	0.0305463	0.11564	21.8232	0.870571	0.453831	0.984029	0.146186	0.0872753	71.1379	0.962731	69.6591
	MLN_B1_MLN134	M_134	MLN	SM14	FR	SM14 FR	BL	SEVERE	NA	157842	96476	96089	60801	35147	186	50	328	34583	969	60	10	39	860	23600	892	378	236	49	70	63.2757	36.5775	0.193571	35.9906	0.0520351	0.34135	1.00844	0.0624421	0.895004	0.010407	0.0405874	24.5606	0.928306	0.393385	0.245606	0.0509944	0.0728491	57.8066	0.305916	56.879
	MLN_B2_BN46	M_046	MLN	SM13	FF	SM13 FF	EAE	MOD_INT	Cluster_2	116450	75301	74913	55357	28104	410	60	276	27358	1021	181	24	57	759	25189	4535	336	470	81	205	73.8951	37.5155	0.547302	36.5197	0.0800929	0.368427	1.36291	0.241614	1.01318	0.0320372	0.0760883	33.6243	6.05369	0.44852	0.627394	0.108125	0.273651	50.7686	0.740647	49.421
	MLN_B2_MLN 166	M_166	MLN	SM14	FR	SM14 FR	EAE	SEVERE	Cluster_1	37218	17204	16888	13159	9264	109	18	49	9088	138	10	0	3	125	3425	NA	67	127	3	10	77.9192	54.8555	0.645429	53.8134	0.106585	0.290147	0.817148	0.0592136	0.740171	0	0.0177641	20.2807	NA	0.396731	0.752013	0.0177641	0.0592136	70.4005	0.82833	69.063
	MLN_B2_MLN 311	M_311	MLN	SM01	FR	SM01 FR	BL	MOD_INT	NA	21019	4018	3910	3740	2918	73	4	15	2826	79	13	0	1	65	676	39	19	77	1	13	95.6522	74.6292	1.86701	72.2762	0.102302	0.383632	2.02046	0.332481	1.6624	0	0.0255754	17.289	0.997442	0.485934	1.96931	0.0255754	0.332481	78.0214	1.95187	75.5615
	MLN_B2_MLN135	M_135	MLN	SM14	FR	SM14 FR	BL	SEVERE	NA	9356	2668	2636	2349	1405	21	2	14	1368	55	2	3	3	47	861	13	16	23	6	5	89.1123	53.3005	0.796662	51.8968	0.0758725	0.531108	2.08649	0.0758725	1.783	0.113809	0.113809	32.6631	0.493171	0.60698	0.872534	0.227618	0.189681	59.8127	0.893997	58.2375
	MLN_B2_MLN149	M_149	MLN	SM03	FR	SM03 FR	BL	SEVERE	NA	37134	20932	20904	15889	9671	26	1	65	9579	147	11	0	0	136	5745	143	66	27	0	11	76.0094	46.2639	0.124378	45.8238	0.00478377	0.310945	0.703215	0.0526215	0.650593	0	0	27.4828	0.68408	0.315729	0.129162	0	0.0526215	60.866	0.163635	60.287
	MLN_B3_BN47	M_047	MLN	SM13	FF	SM13 FF	EAE	MOD_INT	Cluster_2	34114	15836	15769	12642	6892	98	22	150	6622	224	49	10	17	148	5217	1150	172	120	27	59	80.17	43.706	0.621473	41.9938	0.139514	0.951233	1.42051	0.310736	0.93855	0.0634156	0.107806	33.0839	7.29279	1.09075	0.760987	0.171222	0.374152	54.5167	0.775194	52.381
	MLN_B3_MLN 171	M_171	MLN	SM14	FR	SM14 FR	EAE	SEVERE	Cluster_1	39713	23799	23493	15130	9781	109	15	54	9603	305	34	2	4	265	4820	NA	69	124	6	36	64.4022	41.6337	0.463968	40.876	0.0638488	0.229856	1.29826	0.144724	1.128	0.00851317	0.0170263	20.5167	NA	0.293705	0.527817	0.0255395	0.153237	64.6464	0.720423	63.4699
	MLN_B3_MLN 188	M_188	MLN	SM03	FR	SM03 FR	EAE	SEVERE	Cluster_1	89913	63377	63209	46974	29158	253	16	272	28617	626	123	19	33	451	16561	3111	288	269	52	142	74.3154	46.1295	0.400259	45.2736	0.0253129	0.430318	0.990365	0.194593	0.713506	0.030059	0.0522078	26.2004	4.92177	0.455631	0.425572	0.0822668	0.224652	62.0726	0.538596	60.9209
	MLN_B3_MLN 312	M_312	MLN	SM01	FR	SM01 FR	BL	MOD_INT	NA	41788	9290	9074	8629	6219	49	16	57	6097	151	8	0	2	141	2041	166	73	65	2	8	95.0959	68.5365	0.540004	67.192	0.176328	0.628168	1.6641	0.088164	1.55389	0	0.022041	22.4928	1.8294	0.804496	0.716332	0.022041	0.088164	72.0709	0.567853	70.6571
	MLN_B3_MLN136	M_136	MLN	SM14	FR	SM14 FR	BL	SEVERE	NA	98453	69040	68827	44561	26516	116	21	230	26149	637	31	3	22	581	16749	626	251	137	25	34	64.7435	38.5256	0.168539	37.9924	0.0305113	0.334171	0.925509	0.0450405	0.844145	0.00435875	0.0319642	24.3349	0.909527	0.364682	0.19905	0.036323	0.0493992	59.5049	0.260317	58.6814
	MLN_B3_MLN150	M_150	MLN	SM03	FR	SM03 FR	BL	SEVERE	NA	78496	46147	46088	35802	21328	69	31	532	20696	446	15	2	18	411	13243	459	563	100	20	17	77.6818	46.2767	0.149714	44.9054	0.0672626	1.15431	0.967714	0.0325464	0.891772	0.00433952	0.0390557	28.7342	0.995921	1.22158	0.216976	0.0433952	0.036886	59.5721	0.192727	57.8068
	MLN_B4_346	M_346	MLN	SM12	FR	SM12 FR	EAE	MOD_INT	Cluster_2	260792	154474	150939	112188	56559	1168	152	635	54604	5469	251	15	270	4933	47241	2011	787	1320	285	266	74.3267	37.4714	0.773823	36.1762	0.100703	0.4207	3.62332	0.166292	3.26821	0.00993779	0.17888	31.2981	1.33233	0.521403	0.874525	0.188818	0.17623	50.4145	1.04111	48.6719
	MLN_B4_BN48	M_048	MLN	SM13	FF	SM13 FF	EAE	MOD_INT	Cluster_1	23484	9510	9455	7446	4214	56	14	129	4015	197	24	5	8	160	2819	437	143	70	13	29	78.752	44.569	0.592279	42.4643	0.14807	1.36436	2.08355	0.253834	1.69223	0.0528821	0.0846113	29.8149	4.62189	1.51243	0.740349	0.137493	0.306716	56.5941	0.752082	53.9216
	MLN_B4_MLN 127	M_127	MLN	SM14	FF	SM14 FF	EAE	MOD_INT	Cluster_2	360764	269187	266923	200406	103400	1799	131	807	100663	4906	1178	55	177	3496	85930	NA	938	1930	232	1233	75.0801	38.7378	0.673977	37.7124	0.0490778	0.302334	1.83798	0.441326	1.30974	0.0206052	0.0663113	32.1928	NA	0.351412	0.723055	0.0869165	0.461931	51.5953	0.897678	50.2295
	MLN_B4_MLN 313	M_313	MLN	SM01	FR	SM01 FR	BL	MOD_INT	NA	35513	7762	7638	7165	5426	38	11	36	5341	124	15	3	13	93	1466	63	47	49	16	18	93.8073	71.0395	0.497512	69.9267	0.144017	0.471328	1.62346	0.196386	1.2176	0.0392773	0.170202	19.1935	0.824823	0.615344	0.641529	0.209479	0.235664	75.7292	0.530356	74.5429
	MLN_B4_MLN137	M_137	MLN	SM14	FR	SM14 FR	BL	SEVERE	NA	65108	45126	44964	33134	20406	73	17	111	20205	425	19	0	1	405	11862	346	128	90	1	19	73.6901	45.383	0.162352	44.9359	0.037808	0.246864	0.945201	0.042256	0.900721	0	0.002224	26.3811	0.769504	0.284672	0.20016	0.002224	0.042256	61.5863	0.220317	60.9797
	MLN_B4_MLN151	M_151	MLN	SM03	FR	SM03 FR	BL	SEVERE	NA	13946	3740	3730	2987	1862	4	0	25	1833	21	1	0	1	19	1051	19	25	4	1	1	80.0804	49.9196	0.107239	49.1421	0	0.670241	0.563003	0.0268097	0.509383	0	0.0268097	28.1769	0.509383	0.670241	0.107239	0.0268097	0.0268097	62.3368	0.133914	61.3659
	MLN_B5_349	M_349	MLN	SM12	FR	SM12 FR	EAE	MOD_INT	Cluster_1	109809	70265	69257	46916	28553	124	5	52	28372	1989	50	1	14	1924	15993	304	57	129	15	51	67.7419	41.2276	0.179043	40.9663	0.00721949	0.0750827	2.87191	0.0721949	2.77806	0.0014439	0.0202146	23.0923	0.438945	0.0823021	0.186263	0.0216585	0.0736388	60.8598	0.264302	60.474
	MLN_B5_MLN 172	M_172	MLN	SM14	FF	SM14 FF	EAE	MOD_INT	Cluster_1	211501	147230	145540	84131	41522	1273	207	633	39409	1308	269	22	58	959	36699	NA	840	1480	80	291	57.8061	28.5296	0.874674	27.0778	0.142229	0.434932	0.898722	0.184829	0.658925	0.0151161	0.0398516	25.2157	NA	0.577161	1.0169	0.0549677	0.199945	49.354	1.51312	46.8424
	MLN_B5_MLN 190	M_190	MLN	SM03	FR	SM03 FR	EAE	SEVERE	Cluster_1	30268	17969	17920	15293	9978	77	3	125	9773	192	17	5	28	142	4888	542	128	80	33	22	85.3404	55.6808	0.429688	54.5368	0.0167411	0.697545	1.07143	0.0948661	0.792411	0.0279018	0.15625	27.2768	3.02455	0.714286	0.446429	0.184152	0.122768	65.2455	0.503498	63.9051
	MLN_B5_MLN 320	M_320	MLN	SM01	FR	SM01 FR	BL	MOD_INT	NA	52493	23498	23116	20576	15565	66	18	276	15205	365	15	4	28	318	4297	329	294	84	32	19	89.0119	67.3343	0.285517	65.777	0.0778681	1.19398	1.57899	0.0648901	1.37567	0.017304	0.121128	18.5889	1.42326	1.27185	0.363385	0.138432	0.0821942	75.6464	0.320762	73.8968
	MLN_B6_350	M_350	MLN	SM12	FR	SM12 FR	EAE	MOD_INT	Cluster_1	306599	235417	233523	157516	83917	279	19	295	83324	7423	74	5	92	7252	64240	1105	314	298	97	79	67.452	35.9352	0.119474	35.6813	0.00813624	0.126326	3.1787	0.0316885	3.10548	0.00214112	0.0393965	27.5091	0.473187	0.134462	0.127611	0.0415377	0.0338296	53.2752	0.177125	52.8988
	MLN_B6_MLN 191	M_191	MLN	SM03	FR	SM03 FR	EAE	SEVERE	Cluster_1	72498	7259	7192	5466	3616	25	87	182	3322	32	1	2	5	24	1366	136	269	112	7	3	76.0011	50.2781	0.347608	46.1902	1.20968	2.53059	0.444939	0.0139043	0.333704	0.0278087	0.0695217	18.9933	1.89099	3.74027	1.55729	0.0973304	0.041713	66.1544	0.457373	60.7757
	MLN_B7_354	M_354	MLN	SM12	FR	SM12 FR	EAE	MOD_INT	Cluster_1	277177	211821	209342	142707	87449	687	61	267	86434	4387	44	5	48	4290	48937	762	328	748	53	49	68.1693	41.7733	0.328171	41.2884	0.0291389	0.127542	2.09561	0.0210182	2.04928	0.00238844	0.022929	23.3766	0.363998	0.156681	0.35731	0.0253174	0.0234067	61.2787	0.481406	60.5675
	SC_E1_SC 138	M_138	SC	SM04	FR	SM04 FR	BL	SEVERE	NA	2190000	106800	279	43	19	10	0	0	9	20	3	0	1	16	1	0	0	10	1	3	15.4122	6.81004	3.58423	3.22581	0	0	7.16846	1.07527	5.73477	0	0.358423	0.358423	0	0	3.58423	0.358423	1.07527	44.186	23.2558	20.9302
	SC_E2_330	M_330	SC	SM14	FF	SM14 FF	BL	MOD_INT	NA	1290000	386368	30605	20716	12887	4387	504	759	7237	4226	1769	198	347	1912	37	14	1263	4891	545	1967	67.6883	42.1075	14.3343	23.6465	1.64679	2.47999	13.8082	5.7801	6.24735	0.646953	1.1338	0.120895	0.0457442	4.12678	15.981	1.78075	6.42705	62.208	21.1769	34.9344
	SC_E2_SC 144	M_144	SC	SM04	FR	SM04 FR	BL	SEVERE	NA	762000	102020	2586	296	110	21	4	8	77	158	16	1	0	141	0	0	12	25	1	17	11.4462	4.25367	0.812065	2.97757	0.154679	0.309358	6.10982	0.618716	5.45244	0.0386698	0	0	0	0.464037	0.966744	0.0386698	0.657386	37.1622	7.09459	26.0135
	SC_E3_SC 145	M_145	SC	SM04	FR	SM04 FR	BL	SEVERE	NA	619000	52319	187	67	33	10	2	1	20	29	3	0	0	26	2	0	3	12	0	3	35.8289	17.6471	5.34759	10.6952	1.06952	0.534759	15.508	1.60428	13.9037	0	0	1.06952	0	1.60428	6.41711	0	1.60428	49.2537	14.9254	29.8507
	SC_E4_SC 146	M_146	SC	SM04	FR	SM04 FR	BL	SEVERE	NA	344115	40353	300	60	24	3	3	0	18	33	6	0	0	27	1	0	3	6	0	6	20	8	1	6	1	0	11	2	9	0	0	0.333333	0	1	2	0	2	40	5	30
	SC_E5_SC 147	M_147	SC	SM04	FR	SM04 FR	BL	SEVERE	NA	1910000	141103	417	107	30	10	3	0	17	60	3	0	1	56	0	0	3	13	1	3	25.6595	7.19424	2.39808	4.07674	0.719424	0	14.3885	0.719424	13.4293	0	0.239808	0	0	0.719424	3.11751	0.239808	0.719424	28.0374	9.34579	15.8879
	SC_F1_SC 134	M_134	SC	SM14	FR	SM14 FR	BL	SEVERE	NA	637000	163620	242	56	22	7	4	0	11	30	1	0	0	29	0	0	4	11	0	1	23.1405	9.09091	2.89256	4.54545	1.65289	0	12.3967	0.413223	11.9835	0	0	0	0	1.65289	4.54545	0	0.413223	39.2857	12.5	19.6429
	SC_F1_SC 148	M_148	SC	SM03	FR	SM03 FR	BL	SEVERE	NA	913000	65784	293	54	25	8	1	1	15	23	3	0	0	20	0	0	2	9	0	3	18.43	8.53242	2.73038	5.11945	0.341297	0.341297	7.84983	1.02389	6.82594	0	0	0	0	0.682594	3.07167	0	1.02389	46.2963	14.8148	27.7778
	SC_F2_SC 135	M_135	SC	SM14	FR	SM14 FR	BL	SEVERE	NA	545000	146907	220	39	14	6	2	1	5	21	1	0	0	20	1	1	3	8	0	1	17.7273	6.36364	2.72727	2.27273	0.909091	0.454545	9.54545	0.454545	9.09091	0	0	0.454545	0.454545	1.36364	3.63636	0	0.454545	35.8974	15.3846	12.8205
	SC_F2_SC 149	M_149	SC	SM03	FR	SM03 FR	BL	SEVERE	NA	962000	66527	473	102	46	14	0	0	32	44	5	0	3	36	0	0	0	14	3	5	21.5645	9.72516	2.95983	6.76533	0	0	9.30233	1.05708	7.61099	0	0.634249	0	0	0	2.95983	0.634249	1.05708	45.098	13.7255	31.3725
	SC_F3_SC 136	M_136	SC	SM14	FR	SM14 FR	BL	SEVERE	NA	557000	134745	236	75	40	15	5	2	18	30	4	0	1	25	0	0	7	20	1	4	31.7797	16.9492	6.35593	7.62712	2.11864	0.847458	12.7119	1.69492	10.5932	0	0.423729	0	0	2.9661	8.47458	0.423729	1.69492	53.3333	20	24
	SC_F3_SC 150	M_150	SC	SM03	FR	SM03 FR	BL	SEVERE	NA	737000	62471	175	57	28	5	3	3	17	21	3	0	0	18	1	0	6	8	0	3	32.5714	16	2.85714	9.71429	1.71429	1.71429	12	1.71429	10.2857	0	0	0.571429	0	3.42857	4.57143	0	1.71429	49.1228	8.77193	29.8246
	SC_F4_346	M_346	SC	SM12	FR	SM12 FR	EAE	MOD_INT	Cluster_2	375202	151845	1950	1459	873	321	39	57	456	379	115	2	11	251	0	0	96	360	13	117	74.8205	44.7692	16.4615	23.3846	2	2.92308	19.4359	5.89744	12.8718	0.102564	0.564103	0	0	4.92308	18.4615	0.666667	6	59.8355	22.0014	31.2543
	SC_F4_SC 137	M_137	SC	SM14	FR	SM14 FR	BL	SEVERE	NA	507000	127608	193	62	20	4	1	0	15	35	3	0	0	32	2	0	1	5	0	3	32.1244	10.3627	2.07254	7.77202	0.518135	0	18.1347	1.5544	16.5803	0	0	1.03627	0	0.518135	2.59067	0	1.5544	32.2581	6.45161	24.1935
	SC_F4_SC 151	M_151	SC	SM03	FR	SM03 FR	BL	SEVERE	NA	354572	43212	883	131	74	6	0	5	63	44	1	0	0	43	0	0	5	6	0	1	14.8358	8.38052	0.679502	7.13477	0	0.566251	4.98301	0.11325	4.86976	0	0	0	0	0.566251	0.679502	0	0.11325	56.4885	4.58015	48.0916
	SC_F5_349	M_349	SC	SM12	FR	SM12 FR	EAE	MOD_INT	Cluster_1	356364	144719	1632	1143	646	217	29	46	354	291	83	1	7	200	1	0	75	246	8	84	70.0368	39.5833	13.2966	21.6912	1.77696	2.81863	17.8309	5.08578	12.2549	0.0612745	0.428922	0.0612745	0	4.59559	15.0735	0.490196	5.14706	56.5179	18.9851	30.9711
	SC_F5_SC 152	M_152	SC	SM03	FR	SM03 FR	BL	SEVERE	NA	401000	38145	242	49	28	3	0	0	25	20	2	0	0	18	0	0	0	3	0	2	20.2479	11.5702	1.23967	10.3306	0	0	8.26446	0.826446	7.43802	0	0	0	0	0	1.23967	0	0.826446	57.1429	6.12245	51.0204
	SC_F6_350	M_350	SC	SM12	FR	SM12 FR	EAE	MOD_INT	Cluster_1	814000	292426	5450	4110	2369	670	61	159	1479	904	198	10	40	656	4	3	220	731	50	208	75.4128	43.4679	12.2936	27.1376	1.11927	2.91743	16.5872	3.63303	12.0367	0.183486	0.733945	0.0733945	0.0550459	4.0367	13.4128	0.917431	3.81651	57.6399	16.3017	35.9854
	SC_F7_354	M_354	SC	SM12	FR	SM12 FR	EAE	MOD_INT	Cluster_1	596000	221982	58209	33990	26381	5918	971	2426	17066	5701	381	19	214	5087	19	2	3397	6889	233	400	58.393	45.3212	10.1668	29.3185	1.66813	4.16774	9.79402	0.654538	8.7392	0.032641	0.367641	0.032641	0.00343589	5.83587	11.8349	0.400282	0.687179	77.614	17.411	50.2089
	SC_G1_BN 40	M_040	SC	SM13	FR	SM13 FR	EAE	MOD_INT	Cluster_2	2380000	326667	4310	2970	1338	384	131	134	689	1420	329	38	28	1025	1	1	265	515	66	367	68.9095	31.0441	8.90951	15.9861	3.03944	3.10905	32.9466	7.63341	23.7819	0.881671	0.649652	0.0232019	0.0232019	6.14849	11.949	1.53132	8.51508	45.0505	12.9293	23.1987
	SC_G1_BN26	M_026	SC	GF	FR	GF FR	EAE	MOD_INT	Cluster_1	2290000	556000	4008	1987	1457	466	197	133	661	423	50	37	35	301	1	0	330	663	72	87	49.5758	36.3523	11.6267	16.492	4.91517	3.31836	10.5539	1.2475	7.50998	0.923154	0.873253	0.0249501	0	8.23353	16.5419	1.79641	2.17066	73.3266	23.4524	33.2662
	SC_G1_SC 159	M_159	SC	SM01	FR	SM01 FR	EAE	MOD_INT	Cluster_1	1910000	375264	9082	6344	3566	935	294	251	2086	2475	702	48	97	1628	5	NA	545	1229	145	750	69.8525	39.2645	10.2951	22.9685	3.23717	2.76371	27.2517	7.72957	17.9256	0.528518	1.06805	0.055054	NA	6.00088	13.5323	1.59656	8.25809	56.2106	14.7383	32.8815
	SC_G2_BN27	M_027	SC	GF	FR	GF FR	EAE	MOD_INT	Cluster_2	1120000	186994	447	267	208	42	35	31	100	15	6	1	1	7	5	0	66	77	2	7	59.7315	46.5324	9.39597	22.3714	7.82998	6.93512	3.3557	1.34228	1.566	0.223714	0.223714	1.11857	0	14.7651	17.226	0.447427	1.566	77.9026	15.7303	37.4532
	SC_G2_BN41	M_041	SC	SM13	FR	SM13 FR	EAE	MOD_INT	Cluster_2	2410000	369130	6426	4276	2782	644	212	249	1677	1393	461	24	48	860	2	1	461	856	72	485	66.5422	43.2929	10.0218	26.0971	3.2991	3.87488	21.6776	7.17398	13.3831	0.373483	0.746965	0.0311236	0.0155618	7.17398	13.3209	1.12045	7.54746	65.0608	15.0608	39.2189
	SC_G2_SC 160	M_160	SC	SM01	FR	SM01 FR	EAE	MOD_INT	Cluster_2	1690000	317317	2879	1825	1004	350	128	45	481	737	188	25	44	480	3	NA	173	478	69	213	63.3901	34.8732	12.157	16.7072	4.44599	1.56304	25.5992	6.53005	16.6725	0.868357	1.52831	0.104203	NA	6.00903	16.603	2.39667	7.3984	55.0137	19.1781	26.3562
	SC_G2_SC 301	M_301	SILP	SM13	FR	SM13 FR	BL	MOD_INT	NA	450000	2874	2814	380	248	11	4	13	220	46	4	0	0	42	72	2	17	15	0	4	13.5039	8.81308	0.390903	7.81805	0.142146	0.461976	1.63468	0.142146	1.49254	0	0	2.55864	0.0710732	0.604122	0.533049	0	0.142146	65.2632	2.89474	57.8947
	SC_G3_BN28	M_028	SC	GF	FR	GF FR	EAE	MOD_INT	Cluster_1	1500000	354096	2941	1633	1291	220	71	81	919	282	39	40	52	151	2	1	152	291	92	79	55.5253	43.8966	7.48045	31.2479	2.41414	2.75417	9.58858	1.32608	5.13431	1.36008	1.76811	0.0680041	0.034002	5.16831	9.89459	3.12819	2.68616	79.057	13.4721	56.2768
	SC_G3_BN42	M_042	SC	SM13	FR	SM13 FR	EAE	MOD_INT	Cluster_2	2180000	345430	1101	833	451	111	27	38	275	347	138	6	17	186	0	0	65	138	23	144	75.6585	40.9628	10.0817	24.9773	2.45232	3.45141	31.5168	12.5341	16.8937	0.544959	1.54405	0	0	5.90372	12.5341	2.08901	13.079	54.1417	13.3253	33.0132
	SC_G3_SC 162	M_162	SC	SM01	FR	SM01 FR	EAE	MOD_INT	Cluster_1	2760000	470000	9021	4355	1865	463	140	114	1148	2388	242	31	127	1988	0	NA	254	603	158	273	48.2762	20.674	5.13247	12.7259	1.55193	1.26372	26.4716	2.68263	22.0375	0.343643	1.40783	0	NA	2.81565	6.6844	1.75147	3.02627	42.8243	10.6315	26.3605
	SC_G3_SC 302	M_302	SILP	SM13	FR	SM13 FR	BL	MOD_INT	NA	748000	67916	67509	9477	5909	193	15	56	5645	948	50	0	20	878	2211	70	71	208	20	50	14.0381	8.75291	0.285888	8.36185	0.0222193	0.0829519	1.40426	0.0740642	1.30057	0	0.0296257	3.27512	0.10369	0.105171	0.308107	0.0296257	0.0740642	62.351	2.03651	59.5653
	SC_G4_BN29	M_029	SC	GF	FR	GF FR	EAE	MOD_INT	Cluster_2	1180000	274587	9395	3092	2317	284	433	482	1118	622	66	96	153	307	8	0	915	717	249	162	32.9111	24.6621	3.02288	11.8999	4.60883	5.13039	6.62054	0.702501	3.2677	1.02182	1.62853	0.0851517	0	9.73922	7.63172	2.65035	1.72432	74.9353	9.18499	36.1578
	SC_G4_BN43	M_043	SC	SM13	FR	SM13 FR	EAE	MOD_INT	Cluster_2	1880000	284456	718	471	270	78	24	18	150	186	74	7	6	99	1	1	42	102	13	81	65.5989	37.6045	10.8635	20.8914	3.34262	2.50696	25.9053	10.3064	13.7883	0.97493	0.835655	0.139276	0.139276	5.84958	14.2061	1.81058	11.2813	57.3248	16.5605	31.8471
	SC_G5_BN34	M_034	SC	SM14	FR	SM14 FR	EAE	SEVERE	Cluster_1	2410000	513000	3119	1267	737	227	155	56	299	398	64	52	46	236	1	0	211	382	98	116	40.622	23.6294	7.27797	9.58641	4.96954	1.79545	12.7605	2.05194	7.56653	1.6672	1.47483	0.0320616	0	6.76499	12.2475	3.14203	3.71914	58.1689	17.9163	23.5991
	SC_G5_BN44	M_044	SC	SM13	FR	SM13 FR	EAE	MOD_INT	Cluster_2	2520000	355338	8751	5991	3643	717	223	331	2372	2050	463	48	68	1471	5	2	554	940	116	511	68.4607	41.6295	8.19335	27.1055	2.54828	3.78242	23.4259	5.29082	16.8095	0.548509	0.777054	0.0571363	0.0228545	6.33071	10.7416	1.32556	5.83933	60.8079	11.968	39.5927
	SC_G5_SC 182	M_182	SC	SM04	FR	SM04 FR	EAE	SEVERE	Cluster_1	680000	199581	51332	18332	10785	2388	832	1100	6465	6076	1584	145	563	3784	18	8	1932	3220	708	1729	35.7126	21.0103	4.65207	12.5945	1.62082	2.14291	11.8367	3.08579	7.37162	0.282475	1.09678	0.0350658	0.0155848	3.76373	6.27289	1.37926	3.36827	58.8316	13.0264	35.2662
	SC_G6_35	M_035	SC	SM14	FR	SM14 FR	EAE	SEVERE	Cluster_1	2260000	560000	5229	1555	755	236	185	63	271	628	89	181	52	306	2	0	248	421	233	270	29.738	14.4387	4.51329	5.18264	3.53796	1.20482	12.0099	1.70205	5.85198	3.46146	0.994454	0.0382482	0	4.74278	8.05125	4.45592	5.16351	48.5531	15.1768	17.4277
	SC_G6_SC 183	M_183	SC	SM04	FR	SM04 FR	EAE	SEVERE	Cluster_1	1310000	320939	20897	10217	7006	1811	1043	663	3489	2230	559	50	201	1420	17	3	1706	2854	251	609	48.8922	33.5263	8.66632	16.6962	4.99115	3.1727	10.6714	2.67503	6.79523	0.239269	0.961861	0.0813514	0.0143561	8.16385	13.6575	1.20113	2.91429	68.572	17.7254	34.149
	SC_G7_36	M_036	SC	SM14	FR	SM14 FR	EAE	SEVERE	Cluster_1	2310000	527000	10761	1708	823	246	123	44	410	769	112	119	82	456	5	1	167	369	201	231	15.8721	7.64799	2.28603	3.81005	1.14302	0.408884	7.14618	1.0408	4.23752	1.10585	0.762011	0.0464641	0.00929282	1.5519	3.42905	1.86786	2.14664	48.185	14.4028	24.0047
	SC_G7_SC 184	M_184	SC	SM04	FR	SM04 FR	EAE	SEVERE	Cluster_1	882000	251566	4513	2307	1652	370	383	247	652	396	105	12	103	176	2	1	630	753	115	117	51.119	36.6054	8.19854	14.4472	8.48659	5.47308	8.77465	2.32661	3.89984	0.265899	2.2823	0.0443164	0.0221582	13.9597	16.6851	2.54819	2.59251	71.6081	16.0381	28.2618
	SC_G8_SC 185	M_185	SC	SM04	FR	SM04 FR	EAE	SEVERE	Cluster_1	655000	184375	6530	3980	2383	612	401	253	1117	1121	313	130	197	481	6	4	654	1013	327	443	60.9495	36.4931	9.37213	17.1057	6.14089	3.87443	17.1669	4.79326	7.366	1.99081	3.01685	0.0918836	0.0612557	10.0153	15.513	5.00766	6.78407	59.8744	15.3769	28.0653
	SC_H1_30	M_030	SC	GF	FF	GF FF	EAE	MOD_INT	Cluster_2	1180000	293733	1282	708	452	202	42	10	198	201	41	16	12	132	2	0	52	244	28	57	55.2262	35.2574	15.7566	15.4446	3.27613	0.780031	15.6786	3.19813	10.2964	1.24805	0.936037	0.156006	0	4.05616	19.0328	2.18409	4.44618	63.8418	28.5311	27.9661
	SC_H1_BN45	M_045	SC	SM13	FF	SM13 FF	EAE	MOD_INT	Cluster_2	2850000	331382	340	225	115	20	8	9	78	97	20	0	5	72	0	0	17	28	5	20	66.1765	33.8235	5.88235	22.9412	2.35294	2.64706	28.5294	5.88235	21.1765	0	1.47059	0	0	5	8.23529	1.47059	5.88235	51.1111	8.88889	34.6667
	SC_H1_SC 165	M_165	SC	SM14	FR	SM14 FR	EAE	SEVERE	Cluster_1	2540000	557000	7495	4613	1827	524	223	116	964	2599	675	71	128	1725	2	NA	339	747	199	746	61.5477	24.3763	6.99133	12.8619	2.97532	1.5477	34.6765	9.006	23.0153	0.947298	1.70781	0.0266845	NA	4.52302	9.96664	2.6551	9.9533	39.6055	11.3592	20.8975
	SC_H1_SC 186	M_186	SC	SM04	FR	SM04 FR	EAE	SEVERE	Cluster_1	1120000	286928	32515	14792	10909	2146	1430	2089	5244	2624	744	142	459	1279	7	3	3519	3576	601	886	45.4928	33.5507	6.60003	16.1279	4.39797	6.42473	8.07012	2.28817	3.93357	0.436722	1.41166	0.0215285	0.00922651	10.8227	10.998	1.84838	2.7249	73.7493	14.5078	35.4516
	SC_H1_SC 310	M_310	SILP	SM01	FR	SM01 FR	BL	MOD_INT	NA	727000	114958	114278	19226	12875	446	57	391	11981	1661	91	10	113	1447	4139	159	448	503	123	101	16.8239	11.2664	0.390276	10.4841	0.0498784	0.342148	1.45347	0.0796304	1.26621	0.00875059	0.0988817	3.62187	0.139134	0.392026	0.440155	0.107632	0.088381	66.9666	2.31978	62.3167
	SC_H2_31	M_031	SC	GF	FF	GF FF	EAE	MOD_INT	Cluster_2	626000	154485	2445	1188	774	222	92	57	403	339	62	15	15	247	4	1	149	314	30	77	48.589	31.6564	9.07975	16.4826	3.76278	2.33129	13.865	2.53579	10.1022	0.613497	0.613497	0.163599	0.0408998	6.09407	12.8425	1.22699	3.14928	65.1515	18.6869	33.9226
	SC_H2_BN46	M_046	SC	SM13	FF	SM13 FF	EAE	MOD_INT	Cluster_2	2640000	374072	4910	2905	1729	498	65	57	1109	1136	353	19	21	743	1	0	122	563	40	372	59.165	35.2138	10.1426	22.5866	1.32383	1.1609	23.1365	7.18941	15.1324	0.386965	0.427699	0.0203666	0	2.48473	11.4664	0.814664	7.57637	59.5181	17.1429	38.1756
	SC_H2_SC 166	M_166	SC	SM14	FR	SM14 FR	EAE	SEVERE	Cluster_1	2700000	562000	38402	12347	8178	1588	480	760	5350	3826	377	84	336	3029	8	NA	1240	2068	420	461	32.152	21.2958	4.1352	13.9316	1.24993	1.97906	9.96302	0.98172	7.88761	0.218739	0.874954	0.0208322	NA	3.229	5.38514	1.09369	1.20046	66.2347	12.8614	43.3304
	SC_H2_SC 187	M_187	SC	SM03	FR	SM03 FR	EAE	SEVERE	Cluster_1	2330000	447000	16600	7763	5628	1365	638	508	3117	1649	361	27	61	1200	7	1	1146	2003	88	388	46.7651	33.9036	8.22289	18.7771	3.84337	3.06024	9.93373	2.1747	7.22892	0.162651	0.36747	0.0421687	0.0060241	6.90361	12.0663	0.53012	2.33735	72.4977	17.5834	40.152
	SC_H2_SC 311	M_311	SILP	SM01	FR	SM01 FR	BL	MOD_INT	NA	300854	16614	16436	2392	1693	61	15	80	1537	324	30	2	19	273	290	4	95	76	21	32	14.5534	10.3006	0.371137	9.35142	0.0912631	0.486736	1.97128	0.182526	1.66099	0.0121684	0.1156	1.76442	0.0243368	0.578	0.4624	0.127768	0.194695	70.7776	2.55017	64.2559
	SC_H3_32	M_032	SC	GF	FF	GF FF	EAE	MOD_INT	Cluster_1	1010000	244379	8581	2780	2164	516	88	100	1460	496	106	36	36	318	5	1	188	604	72	142	32.3972	25.2185	6.01329	17.0143	1.02552	1.16537	5.78021	1.23529	3.70586	0.419532	0.419532	0.0582683	0.0116537	2.19089	7.03881	0.839063	1.65482	77.8417	18.5612	52.518
	SC_H3_BN47	M_047	SC	SM13	FF	SM13 FF	EAE	MOD_INT	Cluster_2	2760000	417000	6029	3040	1689	257	60	117	1255	1251	202	24	54	971	2	0	177	317	78	226	50.423	28.0146	4.26273	20.8161	0.99519	1.94062	20.7497	3.35047	16.1055	0.398076	0.895671	0.033173	0	2.93581	5.25792	1.29375	3.74855	55.5592	8.45395	41.2829
	SC_H3_SC 171	M_171	SC	SM14	FR	SM14 FR	EAE	SEVERE	Cluster_1	2390000	517000	16679	6606	3742	423	292	820	2207	2695	211	87	382	2015	5	NA	1112	715	469	298	39.6067	22.4354	2.53612	13.2322	1.7507	4.91636	16.158	1.26506	12.0811	0.521614	2.29031	0.0299778	NA	6.66707	4.28683	2.81192	1.78668	56.6455	6.40327	33.409
	SC_H3_SC 188	M_188	SC	SM03	FR	SM03 FR	EAE	SEVERE	Cluster_1	1840000	345021	32658	12153	8115	1459	590	785	5281	3090	890	84	158	1958	17	6	1375	2049	242	974	37.2129	24.8484	4.46751	16.1706	1.8066	2.4037	9.46169	2.72521	5.99547	0.257211	0.483802	0.0520546	0.0183722	4.2103	6.27411	0.741013	2.98242	66.7736	12.0053	43.4543
	SC_H3_SC 312	M_312	SILP	SM01	FR	SM01 FR	BL	MOD_INT	NA	460000	15808	15621	3853	2466	47	6	35	2378	364	20	0	2	342	920	12	41	53	2	20	24.6655	15.7864	0.300877	15.2231	0.0384098	0.224057	2.3302	0.128033	2.18936	0	0.0128033	5.88951	0.0768197	0.262467	0.339287	0.0128033	0.128033	64.0021	1.21983	61.7181
	SC_H4_33	M_033	SC	GF	FF	GF FF	EAE	MOD_INT	Cluster_2	881000	193910	3308	1051	975	252	141	59	523	24	2	2	7	13	1	1	200	393	9	4	31.7715	29.474	7.6179	15.8102	4.26239	1.78356	0.725514	0.0604595	0.392987	0.0604595	0.211608	0.0302297	0.0302297	6.04595	11.8803	0.272068	0.120919	92.7688	23.9772	49.7621
	SC_H4_BN48	M_048	SC	SM13	FF	SM13 FF	EAE	MOD_INT	Cluster_1	2640000	506000	4052	2731	1575	365	120	126	964	1060	176	35	63	786	1	1	246	485	98	211	67.3988	38.8697	9.0079	23.7907	2.9615	3.10958	26.1599	4.34353	19.3978	0.863771	1.55479	0.0246792	0.0246792	6.07108	11.9694	2.41856	5.20731	57.6712	13.3651	35.2984
	SC_H4_SC 127	M_127	SC	SM14	FF	SM14 FF	EAE	MOD_INT	Cluster_2	1760000	356293	2037	1148	537	189	53	46	249	531	150	20	27	334	1	NA	99	242	47	170	56.3574	26.3623	9.27835	12.2239	2.60187	2.25822	26.0677	7.36377	16.3967	0.981836	1.32548	0.0490918	NA	4.86009	11.8802	2.30731	8.34561	46.777	16.4634	21.6899
	SC_H4_SC 189	M_189	SC	SM03	FR	SM03 FR	EAE	SEVERE	Cluster_1	1670000	356380	11039	6363	4255	985	466	377	2427	1593	387	31	62	1113	11	4	843	1451	93	418	57.6411	38.5452	8.92291	21.9857	4.2214	3.41516	14.4307	3.50575	10.0824	0.280823	0.561645	0.0996467	0.0362352	7.63656	13.1443	0.842468	3.78657	66.871	15.4801	38.1424
	SC_H4_SC 313	M_313	SILP	SM01	FR	SM01 FR	BL	MOD_INT	NA	432000	68696	68234	13460	9084	434	25	81	8544	1140	101	2	18	1019	2765	73	106	459	20	103	19.7262	13.313	0.636047	12.5216	0.0366386	0.118709	1.67072	0.14802	1.49339	0.00293109	0.0263798	4.05223	0.106985	0.155348	0.672685	0.0293109	0.150951	67.4889	3.22437	63.477
	SC_H5_37	M_037	SC	SM14	FF	SM14 FF	EAE	MOD_INT	Cluster_2	2290000	502000	2065	687	439	127	80	24	208	157	31	32	16	78	0	0	104	207	48	63	33.2688	21.2591	6.15012	10.0726	3.87409	1.16223	7.60291	1.50121	3.77724	1.54964	0.774818	0	0	5.03632	10.0242	2.32446	3.05085	63.901	18.4862	30.2766
	SC_H5_SC 172	M_172	SC	SM14	FF	SM14 FF	EAE	MOD_INT	Cluster_1	2460000	546000	10261	5252	3066	637	357	342	1730	2015	242	92	209	1472	6	NA	699	994	301	334	51.1841	29.8801	6.20797	16.86	3.47919	3.33301	19.6375	2.35844	14.3456	0.896599	2.03684	0.0584738	NA	6.8122	9.68716	2.93344	3.25504	58.3778	12.1287	32.9398
	SC_H5_SC 190	M_190	SC	SM03	FR	SM03 FR	EAE	SEVERE	Cluster_1	1310000	336846	47023	19909	15195	2034	834	2454	9873	3051	841	77	315	1818	28	12	3288	2868	392	918	42.3389	32.314	4.32554	20.9961	1.7736	5.21872	6.48831	1.78849	3.86619	0.16375	0.669885	0.0595453	0.0255194	6.99232	6.09914	0.833635	1.95224	76.3223	10.2165	49.5906
	SC_H5_SC320	M_320	SILP	SM01	FR	SM01 FR	BL	MOD_INT	NA	433000	55165	54779	11333	7468	393	48	117	6910	885	57	0	18	810	2611	122	165	441	18	57	20.6886	13.633	0.717428	12.6143	0.0876248	0.213585	1.61558	0.104054	1.47867	0	0.0328593	4.76643	0.222713	0.30121	0.805053	0.0328593	0.104054	65.8961	3.46775	60.9724
	SC_H6_BN38	M_038	SC	SM14	FF	SM14 FF	EAE	MOD_INT	Cluster_2	1310000	207888	766	440	290	67	61	30	132	119	25	8	8	78	2	0	91	128	16	33	57.4413	37.859	8.74674	17.2324	7.96345	3.91645	15.5352	3.26371	10.1828	1.04439	1.04439	0.261097	0	11.8799	16.7102	2.08877	4.30809	65.9091	15.2273	30
	SC_H6_SC 173	M_173	SC	SM14	FF	SM14 FF	EAE	MOD_INT	Cluster_1	2310000	485000	8860	4221	2125	404	267	173	1281	1954	255	143	249	1307	1	NA	440	671	392	398	47.6411	23.9842	4.55982	14.4582	3.01354	1.9526	22.0542	2.8781	14.7517	1.614	2.81038	0.0112867	NA	4.96614	7.57336	4.42438	4.4921	50.3435	9.57119	30.3483
	SC_H6_SC 191	M_191	SC	SM03	FR	SM03 FR	EAE	SEVERE	Cluster_1	1980000	397221	47766	29113	20178	3087	835	1396	14860	6538	1598	111	271	4558	26	8	2231	3922	382	1709	60.9492	42.2434	6.46276	31.11	1.74811	2.92258	13.6876	3.34548	9.54235	0.232383	0.567349	0.054432	0.0167483	4.67069	8.21086	0.799732	3.57786	69.3092	10.6035	51.0425
	SC_H7_BN39	M_039	SC	SM14	FF	SM14 FF	EAE	MOD_INT	Cluster_2	2210000	452000	2046	1270	480	123	54	41	262	716	226	22	21	447	1	0	95	177	43	248	62.0723	23.4604	6.01173	12.8055	2.6393	2.00391	34.9951	11.0459	21.8475	1.07527	1.02639	0.0488759	0	4.64321	8.65103	2.10166	12.1212	37.7953	9.68504	20.6299
	SI(1)_E1_SI 159	M_159	SILP	SM01	FR	SM01 FR	EAE	MOD_INT	Cluster_1	504000	106412	98594	22735	16891	833	246	670	15142	2147	73	10	127	1937	2976	NA	916	1079	137	83	23.0592	17.1319	0.844879	15.3579	0.249508	0.679555	2.17762	0.074041	1.96462	0.0101426	0.128811	3.01844	NA	0.929063	1.09439	0.138954	0.0841836	74.2951	3.66395	66.6022
	SI(1)_E1_SI 300	M_300	SC	SM13	FR	SM13 FR	BL	MOD_INT	NA	2520000	827000	579	45	8	3	0	1	4	29	1	2	4	22	1	0	1	3	6	3	7.77202	1.38169	0.518135	0.690846	0	0.172712	5.00864	0.172712	3.79965	0.345423	0.690846	0.172712	0	0.172712	0.518135	1.03627	0.518135	17.7778	6.66667	8.88889
	SI(1)_E2_SI 160	M_160	SILP	SM01	FR	SM01 FR	EAE	MOD_INT	Cluster_2	101791	13662	12667	3948	2902	368	202	342	1990	292	22	14	53	203	603	NA	544	570	67	36	31.1676	22.9099	2.90519	15.7101	1.59469	2.69993	2.3052	0.17368	1.60259	0.110523	0.41841	4.7604	NA	4.29462	4.49988	0.528933	0.284203	73.5056	9.32118	50.4053
	SI(1)_E2_SI 301	M_301	SC	SM13	FR	SM13 FR	BL	MOD_INT	NA	1390000	649000	905	168	24	7	5	3	9	136	14	2	20	100	0	0	8	12	22	16	18.5635	2.65193	0.773481	0.994475	0.552486	0.331492	15.0276	1.54696	11.0497	0.220994	2.20994	0	0	0.883978	1.32597	2.43094	1.76796	14.2857	4.16667	5.35714
	SI(1)_E3_SI 162	M_162	SILP	SM01	FR	SM01 FR	EAE	MOD_INT	Cluster_1	211409	69711	67280	14957	10177	560	273	672	8672	849	46	22	146	635	3658	NA	945	833	168	68	22.231	15.1263	0.832342	12.8894	0.405767	0.998811	1.26189	0.068371	0.943817	0.0326992	0.217004	5.43698	NA	1.40458	1.23811	0.249703	0.10107	68.0417	3.74407	57.9795
	SI(1)_E3_SI 302	M_302	SC	SM13	FR	SM13 FR	BL	MOD_INT	NA	1740000	678000	298	38	15	12	0	0	3	18	1	1	3	13	0	0	0	12	4	2	12.7517	5.03356	4.02685	1.00671	0	0	6.04027	0.33557	4.36242	0.33557	1.00671	0	0	0	4.02685	1.34228	0.671141	39.4737	31.5789	7.89474
	SI(1)_E4_SI 163	M_163	SILP	SM01	FR	SM01 FR	EAE	MOD_INT	Cluster_1	295970	48132	45431	8785	5773	442	100	305	4926	573	30	13	84	446	1992	NA	405	542	97	43	19.337	12.7072	0.972904	10.8428	0.220114	0.671348	1.26125	0.0660342	0.981709	0.0286148	0.184896	4.38467	NA	0.891462	1.19302	0.213511	0.094649	65.7143	5.0313	56.0729
	SI(1)_E4_SI 303	M_303	SC	SM13	FR	SM13 FR	BL	MOD_INT	NA	676000	347440	359	77	24	11	2	1	10	48	0	0	1	47	0	0	3	13	1	0	21.4485	6.68524	3.06407	2.78552	0.557103	0.278552	13.3705	0	13.0919	0	0.278552	0	0	0.835655	3.62117	0.278552	0	31.1688	14.2857	12.987
	SI(1)_E5_SI 182	M_182	SILP	SM04	FR	SM04 FR	EAE	SEVERE	Cluster_1	130084	24483	23659	3440	2323	79	62	211	1971	244	12	1	37	194	698	58	273	141	38	13	14.5399	9.81867	0.333911	8.33087	0.262057	0.891838	1.03132	0.0507207	0.819984	0.00422672	0.156389	2.95025	0.24515	1.15389	0.595968	0.160615	0.0549474	67.5291	2.29651	57.2965
	SI(1)_E5_SI 306	M_306	SC	SM13	FR	SM13 FR	BL	MOD_INT	NA	1070000	485000	179	27	16	8	0	0	8	9	4	0	0	5	0	0	0	8	0	4	15.0838	8.93855	4.46927	4.46927	0	0	5.02793	2.23464	2.7933	0	0	0	0	0	4.46927	0	2.23464	59.2593	29.6296	29.6296
	SI(1)_E6_SI 183	M_183	SILP	SM04	FR	SM04 FR	EAE	SEVERE	Cluster_1	222233	18415	16497	4023	2570	147	80	288	2055	715	23	7	148	537	491	46	368	227	155	30	24.3863	15.5786	0.891071	12.4568	0.484937	1.74577	4.33412	0.139419	3.25514	0.042432	0.897133	2.9763	0.278839	2.23071	1.37601	0.939565	0.181851	63.8827	3.65399	51.0813
	SI(1)_E7_SI 184	M_184	SILP	SM04	FR	SM04 FR	EAE	SEVERE	Cluster_1	160129	18333	16904	3838	2715	235	120	420	1940	534	24	7	131	372	304	37	540	355	138	31	22.7047	16.0613	1.3902	11.4766	0.709891	2.48462	3.15902	0.141978	2.20066	0.0414103	0.774965	1.79839	0.218883	3.19451	2.10009	0.816375	0.183389	70.74	6.12298	50.5472
	SI(1)_E8_SI 185	M_185	SILP	SM04	FR	SM04 FR	EAE	SEVERE	Cluster_1	316407	61718	58094	14765	10273	484	144	583	9062	1135	63	20	96	956	2725	338	727	628	116	83	25.4157	17.6834	0.833133	15.5989	0.247874	1.00355	1.95373	0.108445	1.64561	0.034427	0.165249	4.69067	0.581816	1.25142	1.08101	0.199676	0.142872	69.5767	3.27802	61.3749
	SI(1)_F1_SI 186	M_186	SILP	SM04	FR	SM04 FR	EAE	SEVERE	Cluster_1	186390	46727	44530	10066	7203	593	164	513	5933	1061	48	8	220	785	1346	188	677	757	228	56	22.605	16.1756	1.33169	13.3236	0.368291	1.15203	2.38266	0.107792	1.76286	0.0179654	0.494049	3.02268	0.422187	1.52032	1.69998	0.512014	0.125758	71.5577	5.89112	58.941
	SI(1)_F1_SI 310	M_310	SC	SM01	FR	SM01 FR	BL	MOD_INT	NA	1330000	621000	224	43	29	4	9	8	8	11	1	2	2	6	0	0	17	13	4	3	19.1964	12.9464	1.78571	3.57143	4.01786	3.57143	4.91071	0.446429	2.67857	0.892857	0.892857	0	0	7.58929	5.80357	1.78571	1.33929	67.4419	9.30233	18.6047
	SI(1)_F2_SI 187	M_187	SILP	SM03	FR	SM03 FR	EAE	SEVERE	Cluster_1	200522	52140	49705	9901	6393	215	91	556	5531	757	38	8	129	582	2347	294	647	306	137	46	19.9195	12.8619	0.432552	11.1277	0.18308	1.1186	1.52299	0.0764511	1.17091	0.016095	0.259531	4.72186	0.59149	1.30168	0.615632	0.275626	0.092546	64.5692	2.1715	55.863
	SI(1)_F2_SI 311	M_311	SC	SM01	FR	SM01 FR	BL	MOD_INT	NA	1420000	698000	244	33	12	2	2	3	5	16	2	0	2	12	0	0	5	4	2	2	13.5246	4.91803	0.819672	2.04918	0.819672	1.22951	6.55738	0.819672	4.91803	0	0.819672	0	0	2.04918	1.63934	0.819672	0.819672	36.3636	6.06061	15.1515
	SI(1)_F3_SI 188	M_188	SILP	SM03	FR	SM03 FR	EAE	SEVERE	Cluster_1	215952	25717	24537	4150	3047	175	83	286	2503	132	8	2	22	100	810	100	369	258	24	10	16.9132	12.418	0.713209	10.2009	0.338265	1.16559	0.537963	0.0326038	0.407548	0.00815096	0.0896605	3.30114	0.407548	1.50385	1.05147	0.0978115	0.0407548	73.4217	4.21687	60.3133
	SI(1)_F3_SI 312	M_312	SC	SM01	FR	SM01 FR	BL	MOD_INT	NA	1870000	769000	590	82	17	7	4	0	6	41	4	2	4	31	0	0	4	11	6	6	13.8983	2.88136	1.18644	1.01695	0.677966	0	6.94915	0.677966	5.25424	0.338983	0.677966	0	0	0.677966	1.86441	1.01695	1.01695	20.7317	8.53659	7.31707
	SI(1)_F4_SI 127	M_127	SILP	SM14	FF	SM14 FF	EAE	MOD_INT	Cluster_2	431000	48210	45056	9298	5234	230	163	358	4483	1296	29	10	126	1131	2143	NA	521	393	136	39	20.6365	11.6167	0.510476	9.94984	0.361772	0.794567	2.87642	0.0643643	2.51021	0.0221946	0.279652	4.7563	NA	1.15634	0.872248	0.301847	0.0865589	56.2917	2.47365	48.2147
	SI(1)_F4_SI 189	M_189	SILP	SM03	FR	SM03 FR	EAE	SEVERE	Cluster_1	61534	13545	12238	2771	1804	164	24	46	1570	314	10	7	107	190	552	58	70	188	114	17	22.6426	14.741	1.34009	12.8289	0.19611	0.375878	2.56578	0.0817127	1.55254	0.0571989	0.874326	4.51054	0.473934	0.571989	1.5362	0.931525	0.138912	65.1029	5.91844	56.6582
	SI(1)_F4_SI 313	M_313	SC	SM01	FR	SM01 FR	BL	MOD_INT	NA	656000	332864	235	62	17	3	3	0	11	38	4	2	2	30	0	0	3	6	4	6	26.383	7.23404	1.2766	4.68085	1.2766	0	16.1702	1.70213	12.766	0.851064	0.851064	0	0	1.2766	2.55319	1.70213	2.55319	27.4194	4.83871	17.7419
	SI(1)_F5_SI 172	M_172	SILP	SM14	FF	SM14 FF	EAE	MOD_INT	Cluster_1	175327	31794	25627	4465	3360	294	110	434	2522	602	17	10	229	346	480	NA	544	404	239	27	17.423	13.1112	1.14723	9.84118	0.429235	1.69353	2.34908	0.0663363	1.35014	0.0390213	0.893589	1.87302	NA	2.12276	1.57646	0.93261	0.105358	75.252	6.58455	56.4838
	SI(1)_F5_SI 190	M_190	SILP	SM03	FR	SM03 FR	EAE	SEVERE	Cluster_1	289496	40180	37578	6710	4379	231	40	207	3901	910	34	25	232	619	1138	176	247	271	257	59	17.8562	11.6531	0.614721	10.3811	0.106445	0.550854	2.42163	0.0904785	1.64724	0.0665283	0.617383	3.02837	0.468359	0.657299	0.721167	0.683911	0.157007	65.2608	3.44262	58.1371
	SI(1)_F6_SI 173	M_173	SILP	SM14	FF	SM14 FF	EAE	MOD_INT	Cluster_1	182780	33455	29586	3805	2546	121	95	432	1898	620	15	19	263	323	548	NA	527	216	282	34	12.8608	8.60542	0.408977	6.4152	0.321098	1.46015	2.09559	0.0506997	1.09173	0.0642196	0.888934	1.85223	NA	1.78125	0.730075	0.953154	0.114919	66.912	3.18003	49.8817
	SI(1)_F6_SI 191	M_191	SILP	SM03	FR	SM03 FR	EAE	SEVERE	Cluster_1	431000	19271	18023	3042	1748	99	48	172	1429	388	37	20	43	288	703	83	220	147	63	57	16.8784	9.69872	0.549298	7.92876	0.266326	0.954336	2.1528	0.205293	1.59796	0.110969	0.238584	3.90057	0.460523	1.22066	0.815624	0.349553	0.316263	57.4622	3.25444	46.9757
	SI_A4_405	M_405	SILP	SM13	FR	SM13 FR	EAE	MOD_INT	Cluster_1	684000	123773	114111	26596	17076	1325	409	977	14365	3792	282	44	286	3180	3274	236	1386	1734	330	326	23.3071	14.9644	1.16115	12.5886	0.358423	0.856184	3.32308	0.247128	2.78676	0.0385589	0.250633	2.86914	0.206816	1.21461	1.51957	0.289192	0.285687	64.2051	4.98195	54.0119
	SI_B3_410	M_410	SILP	SM14	FR	SM14 FR	EAE	SEVERE	Cluster_2	661000	83758	76789	14395	8358	654	186	307	7211	2199	66	12	163	1958	2260	138	493	840	175	78	18.7462	10.8844	0.851684	9.39067	0.242222	0.399797	2.86369	0.0859498	2.54984	0.0156272	0.21227	2.94313	0.179713	0.642019	1.09391	0.227897	0.101577	58.0618	4.54324	50.0938
	SI_G1_SI 138	M_138	SILP	SM04	FR	SM04 FR	BL	SEVERE	NA	291672	40227	39166	3850	2545	91	48	399	2007	597	53	11	80	453	501	11	447	139	91	64	9.82995	6.49798	0.232344	5.12434	0.122555	1.01874	1.52428	0.135321	1.15662	0.0280856	0.204259	1.27917	0.0280856	1.1413	0.3549	0.232344	0.163407	66.1039	2.36364	52.1299
	SI_G2_330	M_330	SILP	SM14	FF	SM14 FF	BL	MOD_INT	NA	238086	30014	23958	7364	4136	90	64	141	3841	1612	17	56	210	1329	1116	11	205	154	266	73	30.7371	17.2635	0.375657	16.0322	0.267134	0.58853	6.72844	0.0709575	5.54721	0.233742	0.876534	4.65815	0.0459137	0.855664	0.642792	1.11028	0.3047	56.1651	1.22216	52.1592
	SI_G2_SI 144	M_144	SILP	SM04	FR	SM04 FR	BL	SEVERE	NA	291425	47163	45410	5901	3763	92	34	144	3493	360	31	0	33	296	1451	37	178	126	33	31	12.9949	8.28672	0.202599	7.69214	0.0748734	0.317111	0.792777	0.0682669	0.651839	0	0.0726712	3.19533	0.0814799	0.391984	0.277472	0.0726712	0.0682669	63.7689	1.55906	59.1934
	SI_G3_SI 145	M_145	SILP	SM04	FR	SM04 FR	BL	SEVERE	NA	304764	71643	70034	9341	6073	544	113	269	5147	244	16	1	19	208	2649	107	382	657	20	17	13.3378	8.6715	0.776766	7.34929	0.16135	0.384099	0.348402	0.022846	0.296999	0.00142788	0.0271297	3.78245	0.152783	0.545449	0.938116	0.0285576	0.0242739	65.0145	5.82379	55.1012
	SI_G4_SI 146	M_146	SILP	SM04	FR	SM04 FR	BL	SEVERE	NA	281129	75724	72919	8610	5139	195	72	224	4648	544	49	6	23	466	2136	87	296	267	29	55	11.8076	7.04755	0.26742	6.3742	0.0987397	0.30719	0.746033	0.0671978	0.639065	0.00822831	0.0315418	2.92928	0.11931	0.40593	0.36616	0.0397702	0.0754262	59.6864	2.26481	53.9837
	SI_G5_SI 147	M_147	SILP	SM04	FR	SM04 FR	BL	SEVERE	NA	229884	89757	86628	14267	8876	189	185	629	7873	599	36	8	37	518	4380	192	814	374	45	44	16.4693	10.2461	0.218174	9.08829	0.213557	0.726093	0.691462	0.041557	0.597959	0.00923489	0.0427114	5.0561	0.221637	0.93965	0.431731	0.0519463	0.0507919	62.2135	1.32474	55.1833
	SI_H1_SI 134	M_134	SILP	SM14	FR	SM14 FR	BL	SEVERE	NA	630000	107220	85504	15583	9365	449	153	474	8289	1273	83	13	72	1105	4108	142	627	602	85	96	18.2249	10.9527	0.525122	9.69428	0.178939	0.55436	1.48882	0.0970715	1.29234	0.015204	0.0842066	4.80445	0.166074	0.733299	0.704061	0.0994106	0.112275	60.0975	2.88135	53.1926
	SI_H1_SI 148	M_148	SILP	SM03	FR	SM03 FR	BL	SEVERE	NA	492000	56321	54347	8811	5409	68	5	100	5236	462	22	1	18	421	2604	50	105	73	19	23	16.2125	9.95271	0.125122	9.63439	0.00920014	0.184003	0.850093	0.0404806	0.774652	0.00184003	0.0331205	4.79143	0.0920014	0.193203	0.134322	0.0349605	0.0423206	61.3892	0.771763	59.4257
	SI_H2_SI 135	M_135	SILP	SM14	FR	SM14 FR	BL	SEVERE	NA	713000	60159	45940	3900	2510	97	19	129	2265	339	20	0	23	296	874	22	148	116	23	20	8.48933	5.46365	0.211145	4.93034	0.0413583	0.280801	0.737919	0.043535	0.644319	0	0.0500653	1.90248	0.0478886	0.322159	0.252503	0.0500653	0.043535	64.359	2.48718	58.0769
	SI_H2_SI 149	M_149	SILP	SM03	FR	SM03 FR	BL	SEVERE	NA	262708	59993	58153	9330	6133	190	35	190	5718	689	58	1	32	598	2221	76	225	225	33	59	16.0439	10.5463	0.326724	9.83268	0.0601861	0.326724	1.18481	0.0997369	1.02832	0.0017196	0.0550273	3.81924	0.13069	0.38691	0.38691	0.0567469	0.101457	65.7342	2.03644	61.2862
	SI_H3_SI 136	M_136	SILP	SM14	FR	SM14 FR	BL	SEVERE	NA	1040000	77803	21149	2842	1598	104	17	40	1437	681	26	0	4	651	331	20	57	121	4	26	13.438	7.55591	0.491749	6.79465	0.0803821	0.189134	3.22001	0.122937	3.07816	0	0.0189134	1.56509	0.0945671	0.269516	0.572131	0.0189134	0.122937	56.228	3.65939	50.563
	SI_H4_SI 137	M_137	SILP	SM14	FR	SM14 FR	BL	SEVERE	NA	872000	62907	27310	3809	2220	118	14	30	2058	606	19	1	4	582	709	12	44	132	5	20	13.9473	8.12889	0.432076	7.5357	0.0512633	0.10985	2.21897	0.0695716	2.13109	0.00366166	0.0146466	2.59612	0.0439399	0.161113	0.483339	0.0183083	0.0732332	58.283	3.09793	54.0299
	SI_H4_SI 151	M_151	SILP	SM03	FR	SM03 FR	BL	SEVERE	NA	521000	24460	20975	2955	1691	77	31	99	1484	454	31	6	39	378	568	20	130	108	45	37	14.0882	8.06198	0.367104	7.07509	0.147795	0.47199	2.16448	0.147795	1.80215	0.0286055	0.185936	2.70799	0.0953516	0.619785	0.514899	0.214541	0.1764	57.225	2.60575	50.22
	SI_H5_SI 152	M_152	SILP	SM03	FR	SM03 FR	BL	SEVERE	NA	186217	43315	42009	5244	3486	346	134	297	2709	110	4	3	13	90	1454	94	431	480	16	7	12.483	8.29822	0.823633	6.44862	0.318979	0.706991	0.261849	0.00952177	0.21424	0.00714133	0.0309457	3.46116	0.223762	1.02597	1.14261	0.0380871	0.0166631	66.476	6.59802	51.659
	SI_H7_354	M_354	SILP	SM12	FR	SM12 FR	EAE	MOD_INT	Cluster_1	393335	33569	24655	8056	3775	212	33	130	3400	2855	50	14	117	2674	523	10	163	245	131	64	32.6749	15.3113	0.859866	13.7903	0.133847	0.527276	11.5798	0.202799	10.8457	0.0567836	0.474549	2.12127	0.0405597	0.661124	0.993713	0.531332	0.259582	46.8595	2.63158	42.2046
	v_A2_BN27	M_027	MLN	GF	FR	GF FR	EAE	MOD_INT	Cluster_2	44075	29947	29832	21719	11527	516	131	111	10769	663	80	11	9	563	9077	1743	242	647	20	91	72.8044	38.6397	1.72969	36.0988	0.439126	0.372084	2.22245	0.268168	1.88724	0.0368732	0.0301689	30.4271	5.84272	0.811209	2.16881	0.0670421	0.305042	53.0733	2.3758	49.5833
	v_A3_BN28	M_028	MLN	GF	FR	GF FR	EAE	MOD_INT	Cluster_1	15302	4193	4144	2877	1530	67	20	20	1423	136	12	0	2	122	1109	213	40	87	2	12	69.4257	36.9208	1.6168	34.3388	0.482625	0.482625	3.28185	0.289575	2.94402	0	0.0482625	26.7616	5.13996	0.965251	2.09942	0.0482625	0.289575	53.1804	2.32881	49.4612
	v_A4_BN29	M_029	MLN	GF	FR	GF FR	EAE	MOD_INT	Cluster_2	114459	71266	71044	41911	21819	346	122	516	20835	2768	186	42	109	2431	16247	2475	638	468	151	228	58.993	30.712	0.487022	29.3269	0.171725	0.72631	3.89618	0.26181	3.42182	0.0591183	0.153426	22.8689	3.48376	0.898035	0.658747	0.212544	0.320928	52.0603	0.825559	49.7125
	v_A5_BN34	M_034	MLN	SM14	FR	SM14 FR	EAE	SEVERE	Cluster_1	74957	48551	48460	33240	16183	306	101	275	15501	1682	191	24	43	1424	14327	2843	376	407	67	215	68.5927	33.3946	0.631449	31.9872	0.208419	0.567478	3.4709	0.394139	2.93851	0.0495254	0.088733	29.5646	5.86669	0.775898	0.839868	0.138258	0.443665	48.6853	0.920578	46.6336
	v_B1_30	M_030	MLN	GF	FF	GF FF	EAE	MOD_INT	Cluster_2	13483	876	854	647	385	8	2	5	370	22	1	0	0	21	226	53	7	10	0	1	75.7611	45.082	0.936768	43.3255	0.234192	0.58548	2.57611	0.117096	2.45902	0	0	26.4637	6.20609	0.819672	1.17096	0	0.117096	59.5054	1.23648	57.187
	v_B3_32	M_032	MLN	GF	FF	GF FF	EAE	MOD_INT	Cluster_1	35074	20930	20892	12178	6576	143	35	173	6225	390	39	10	13	328	4941	783	208	178	23	49	58.2903	31.4762	0.684473	29.7961	0.167528	0.828068	1.86674	0.186674	1.56998	0.0478652	0.0622248	23.6502	3.74785	0.995596	0.852001	0.11009	0.23454	53.999	1.17425	51.1168
	v_B4_BN33	M_033	MLN	GF	FF	GF FF	EAE	MOD_INT	Cluster_2	153350	103034	102809	71657	41483	560	94	194	40635	1721	191	19	93	1418	26446	5301	288	654	112	210	69.6992	40.3496	0.544699	39.5247	0.0914317	0.188699	1.67398	0.185781	1.37926	0.0184809	0.090459	25.7234	5.15616	0.280131	0.636131	0.10894	0.204262	57.8911	0.781501	56.7076
	v_B6_BN38	M_038	MLN	SM14	FF	SM14 FF	EAE	MOD_INT	Cluster_2	70768	33365	33282	22457	12714	423	50	57	12184	815	79	6	9	721	8070	1264	107	473	15	85	67.4749	38.2008	1.27096	36.6084	0.150231	0.171264	2.44877	0.237366	2.16634	0.0180278	0.0270416	24.2473	3.79785	0.321495	1.42119	0.0450694	0.255393	56.6149	1.8836	54.2548
	v_B7_BN39	M_039	MLN	SM14	FF	SM14 FF	EAE	MOD_INT	Cluster_2	126332	78296	78041	43222	21788	346	105	421	20916	1349	155	59	88	1047	18561	3035	526	451	147	214	55.3837	27.9187	0.443357	26.8013	0.134545	0.53946	1.72858	0.198614	1.3416	0.0756013	0.112761	23.7837	3.88898	0.674005	0.577901	0.188363	0.274215	50.4095	0.800518	48.392
[truncated: 51 more columns]

## Sheet: ED7C
Extended Data Figure 7
c, Event counts per channel and as percent of CD45-positive cell population from the colonic lamina propria (CLP), mesenteric lymph nodes (MLN), and small intestine lamina propria (SILP) of gnotobiotic mice fed a fiber-rich (FR) or fiber free (FF) diet at baseline (BL). Group phenotype based on Fig 5c; "Moderate" and "Intermediate" merged ("MOD_INT") and "Severe" ("SEVERE"). Outliers from each po…
	POPULATION	.y.	ORGAN	group1	group2	n1	n2	statistic	df	p		POPULATION	.y.	ORGAN	group1	group2	n1	n2	statistic	df	p		POPULATION	.y.	ORGAN	group1	group2	n1	n2	statistic	df	p
	CD3	PERCENTAGE	MLN	MOD_INTER	SEVERE	8	11	5.96	14.7	2.87e-05		CD3	PERCENTAGE	CLP	MOD_INTER	SEVERE	9	13	4.22	14	0.000859		CD3	PERCENTAGE	SILP	MOD_INTER	SEVERE	7	13	2.34	8.84	0.0444
	CD4neg	PERCENTAGE	MLN	MOD_INTER	SEVERE	8	10	4.78	7.78	0.00149		CD4neg	PERCENTAGE	CLP	MOD_INTER	SEVERE	8	12	3.83	12.7	0.00219		CD4neg	PERCENTAGE	SILP	MOD_INTER	SEVERE	7	12	2.88	16.8	0.0104
	CD4neg_IFNGpos	PERCENTAGE	MLN	MOD_INTER	SEVERE	7	10	2.65	6.34	0.0363		CD4neg_IFNGpos	PERCENTAGE	CLP	MOD_INTER	SEVERE	8	13	7.1	9.04	5.56e-05		CD4neg_IFNGpos	PERCENTAGE	SILP	MOD_INTER	SEVERE	7	12	2.57	13.3	0.0229
	CD4neg_IL17neg_IFNGneg	PERCENTAGE	MLN	MOD_INTER	SEVERE	8	10	4.64	8.04	0.00165		CD4neg_IL17neg_IFNGneg	PERCENTAGE	CLP	MOD_INTER	SEVERE	8	11	4.63	7.62	0.00192		CD4neg_IL17neg_IFNGneg	PERCENTAGE	SILP	MOD_INTER	SEVERE	7	12	3.03	17	0.00753
	CD4neg_IL17neg_IFNGpos	PERCENTAGE	MLN	MOD_INTER	SEVERE	8	11	2.73	7.39	0.0277		CD4neg_IL17neg_IFNGpos	PERCENTAGE	CLP	MOD_INTER	SEVERE	8	13	7.48	8.03	6.92e-05		CD4neg_IL17neg_IFNGpos	PERCENTAGE	SILP	MOD_INTER	SEVERE	8	13	2.23	15.8	0.0404
	CD4neg_IL17pos	PERCENTAGE	MLN	MOD_INTER	SEVERE	8	10	2.4	7.21	0.0461		CD4neg_IL17pos	PERCENTAGE	CLP	MOD_INTER	SEVERE	9	13	1.58	14.3	0.136		CD4neg_IL17pos	PERCENTAGE	SILP	MOD_INTER	SEVERE	7	11	0.114	7.87	0.912
	CD4neg_IL17pos_IFNGneg	PERCENTAGE	MLN	MOD_INTER	SEVERE	8	10	2.36	7.22	0.049		CD4neg_IL17pos_IFNGneg	PERCENTAGE	CLP	MOD_INTER	SEVERE	9	13	1.52	14.3	0.15		CD4neg_IL17pos_IFNGneg	PERCENTAGE	SILP	MOD_INTER	SEVERE	7	11	0.182	7.9	0.86
	CD4neg_IL17pos_IFNGpos	PERCENTAGE	MLN	MOD_INTER	SEVERE	8	10	2.45	7.55	0.0416		CD4neg_IL17pos_IFNGpos	PERCENTAGE	CLP	MOD_INTER	SEVERE	9	13	1.43	13.9	0.173		CD4neg_IL17pos_IFNGpos	PERCENTAGE	SILP	MOD_INTER	SEVERE	7	11	-0.413	12.7	0.686
	CD4pos	PERCENTAGE	MLN	MOD_INTER	SEVERE	9	11	6.31	13.3	2.4e-05		CD4pos	PERCENTAGE	CLP	MOD_INTER	SEVERE	8	13	5.99	14.1	3.19e-05		CD4pos	PERCENTAGE	SILP	MOD_INTER	SEVERE	8	13	3.29	9.36	0.0089
	CD4pos_IFNGpos	PERCENTAGE	MLN	MOD_INTER	SEVERE	8	10	4.58	7.18	0.00239		CD4pos_IFNGpos	PERCENTAGE	CLP	MOD_INTER	SEVERE	8	13	4.97	8.35	0.000969		CD4pos_IFNGpos	PERCENTAGE	SILP	MOD_INTER	SEVERE	8	12	0.851	17.3	0.406
	CD4pos_IL17neg_IFNGneg	PERCENTAGE	MLN	MOD_INTER	SEVERE	9	11	6.34	13.5	2.12e-05		CD4pos_IL17neg_IFNGneg	PERCENTAGE	CLP	MOD_INTER	SEVERE	8	13	5.61	15.5	4.34e-05		CD4pos_IL17neg_IFNGneg	PERCENTAGE	SILP	MOD_INTER	SEVERE	8	13	3.44	9.55	0.00678
	CD4pos_IL17neg_IFNGpos	PERCENTAGE	MLN	MOD_INTER	SEVERE	8	10	4.29	7.12	0.00347		CD4pos_IL17neg_IFNGpos	PERCENTAGE	CLP	MOD_INTER	SEVERE	8	13	4.41	8.25	0.0021		CD4pos_IL17neg_IFNGpos	PERCENTAGE	SILP	MOD_INTER	SEVERE	7	11	1.43	14.1	0.174
	CD4pos_IL17pos	PERCENTAGE	MLN	MOD_INTER	SEVERE	9	10	2.37	9.48	0.0409		CD4pos_IL17pos	PERCENTAGE	CLP	MOD_INTER	SEVERE	8	13	1.83	8.56	0.102		CD4pos_IL17pos	PERCENTAGE	SILP	MOD_INTER	SEVERE	8	12	-0.765	16.2	0.455
	CD4pos_IL17pos_IFNGneg	PERCENTAGE	MLN	MOD_INTER	SEVERE	9	10	1.91	9.53	0.0871		CD4pos_IL17pos_IFNGneg	PERCENTAGE	CLP	MOD_INTER	SEVERE	8	13	1.25	8.4	0.244		CD4pos_IL17pos_IFNGneg	PERCENTAGE	SILP	MOD_INTER	SEVERE	8	12	-0.749	16	0.465
	CD4pos_IL17pos_IFNGpos	PERCENTAGE	MLN	MOD_INTER	SEVERE	8	11	6.57	12.2	2.5e-05		CD4pos_IL17pos_IFNGpos	PERCENTAGE	CLP	MOD_INTER	SEVERE	8	13	4.27	11.6	0.00117		CD4pos_IL17pos_IFNGpos	PERCENTAGE	SILP	MOD_INTER	SEVERE	7	12	-1.52	16.4	0.147
	CD8pos	PERCENTAGE	MLN	MOD_INTER	SEVERE	9	11	-3.82	13.6	0.00194		CD8pos	PERCENTAGE	CLP	MOD_INTER	SEVERE	9	13	2.97	16.5	0.00872		CD8pos	PERCENTAGE	SILP	MOD_INTER	SEVERE	8	13	1.04	14.1	0.314
	CD8pos_IFNGpos	PERCENTAGE	MLN	MOD_INTER	SEVERE	8	11	1.66	10.7	0.126		CD8pos_IFNGpos	PERCENTAGE	CLP	MOD_INTER	SEVERE	8	13	3.17	11	0.00895		CD8pos_IFNGpos	PERCENTAGE	SILP	MOD_INTER	SEVERE	7	11	-0.729	14.2	0.478
																													Cell populations as percent of CD45+
	SAMPLE_ID	MOUSE_ID	ORGAN	SM	DIET	GROUP	EAE_STATUS	GROUP_PHENOTYPE	Count	Viable	CD45pos	CD3pos	CD4pos	CD4pos_IL17neg_IFNGpos	CD4pos_IL17pos_IFNGpos	CD4pos_IL17pos_IFNGneg	CD4pos_IL17neg_IFNGneg	CD4neg	CD4neg_IL17neg_IFNGpos	CD4neg_IL17pos_IFNGpos	CD4neg_IL17pos_IFNGneg	CD4neg_IL17neg_IFNGneg	CD8pos	CD8pos_IFNGpos	CD4pos_IL17pos	CD4pos_IFNGpos	CD4neg_IL17pos	CD4neg_IFNGpos	CD45__CD3	CD45__CD4neg	CD45__CD4neg_IFNGpos	CD45__CD4neg_IL17neg_IFNGneg	CD45__CD4neg_IL17neg_IFNGpos	CD45__CD4neg_IL17pos	CD45__CD4neg_IL17pos_IFNGneg	CD45__CD4neg_IL17pos_IFNGpos	CD45__CD4pos	CD45__CD4pos_IFNGpos	CD45__CD4pos_IL17neg_IFNGneg	CD45__CD4pos_IL17neg_IFNGpos	CD45__CD4pos_IL17pos	CD45__CD4pos_IL17pos_IFNGneg	CD45__CD4pos_IL17pos_IFNGpos	CD45__CD8pos	CD45__CD8pos_IFNGpos
	LP_C1_LP 138	M_138	CLP	SM04	FR	SM04 FR	BL	SEVERE	64287	11561	11177	1211	770	28	7	22	713	147	8	3	19	117	239	9	29	35	22	11	10.8347	1.3152	0.0984164	1.04679	0.0715756	0.196833	0.169992	0.0268408	6.88915	0.313143	6.37917	0.250514	0.259461	0.196833	0.0626286	2.13832	0.0805225
	LP_C1_LP 300	M_300	CLP	SM13	FR	SM13 FR	BL	MOD_INT	278870	31549	31272	6871	4413	459	92	239	3623	1185	104	10	125	946	1005	92	331	551	135	114	21.9717	3.78933	0.364543	3.02507	0.332566	0.431696	0.399719	0.0319775	14.1117	1.76196	11.5854	1.46777	1.05845	0.764262	0.294193	3.21374	0.294193
	LP_C2_330	M_330	CLP	SM14	FF	SM14 FF	BL	MOD_INT	75387	20781	17446	4033	2566	123	21	146	2276	685	31	5	30	619	509	19	167	144	35	36	23.117	3.9264	0.206351	3.54809	0.177691	0.200619	0.171959	0.0286599	14.7082	0.825404	13.046	0.705033	0.957239	0.836868	0.120371	2.91757	0.108907
	LP_C2_LP 144	M_144	CLP	SM04	FR	SM04 FR	BL	SEVERE	142619	28650	27806	4240	2745	64	5	70	2606	436	15	9	71	341	904	27	75	69	80	24	15.2485	1.56801	0.0863123	1.22635	0.0539452	0.287708	0.255341	0.0323671	9.87197	0.248148	9.37208	0.230166	0.269726	0.251744	0.0179817	3.2511	0.0971013
	LP_C2_LP 301	M_301	CLP	SM13	FR	SM13 FR	BL	MOD_INT	396108	49822	49425	8212	5055	221	66	237	4531	1186	82	7	93	1004	1655	78	303	287	100	89	16.6151	2.3996	0.180071	2.03136	0.165908	0.202327	0.188164	0.0141629	10.2276	0.580678	9.16743	0.447142	0.61305	0.479514	0.133536	3.34851	0.157815
	LP_C3_LP 145	M_145	CLP	SM04	FR	SM04 FR	BL	SEVERE	118658	25676	24341	3594	2205	51	14	42	2098	414	17	2	45	350	808	30	56	65	47	19	14.7652	1.70083	0.0780576	1.4379	0.069841	0.19309	0.184873	0.00821659	9.05879	0.267039	8.6192	0.209523	0.230065	0.172548	0.0575161	3.3195	0.123249
	LP_C3_LP 302	M_302	CLP	SM13	FR	SM13 FR	BL	MOD_INT	391269	32775	32263	7741	4104	437	28	111	3528	1738	152	3	83	1500	1275	178	139	465	86	155	23.9934	5.38698	0.480426	4.64929	0.471128	0.266559	0.257261	0.00929858	12.7205	1.44128	10.9351	1.35449	0.430834	0.344047	0.0867867	3.9519	0.551716
	LP_C4_LP 146	M_146	CLP	SM04	FR	SM04 FR	BL	SEVERE	81049	10934	10495	1077	657	22	1	10	624	129	5	1	12	111	250	9	11	23	13	6	10.262	1.22916	0.0571701	1.05765	0.0476417	0.123869	0.11434	0.00952835	6.26012	0.219152	5.94569	0.209624	0.104812	0.0952835	0.00952835	2.38209	0.0857551
	LP_C4_LP 303	M_303	CLP	SM13	FR	SM13 FR	BL	MOD_INT	216730	37620	37381	5149	3193	150	26	86	2931	760	78	14	97	571	981	95	112	176	111	92	13.7744	2.03312	0.246114	1.52751	0.208662	0.296942	0.25949	0.0374522	8.54177	0.470827	7.84088	0.401273	0.299617	0.230063	0.0695541	2.62433	0.25414
	LP_C5_LP 147	M_147	CLP	SM04	FR	SM04 FR	BL	SEVERE	79553	10186	9506	2206	1216	19	4	12	1181	147	14	1	14	118	739	31	16	23	15	15	23.2064	1.54639	0.157795	1.24132	0.147275	0.157795	0.147275	0.0105197	12.7919	0.241952	12.4237	0.199874	0.168315	0.126236	0.0420787	7.77404	0.32611
	LP_C5_LP 306	M_306	CLP	SM13	FR	SM13 FR	BL	MOD_INT	238913	38385	37890	5923	3966	223	30	90	3623	746	85	0	32	629	943	64	120	253	32	85	15.6321	1.96886	0.224334	1.66007	0.224334	0.084455	0.084455	0	10.4671	0.667722	9.56189	0.588546	0.316706	0.23753	0.0791766	2.48878	0.16891
	LP_D1_LP 134	M_134	CLP	SM14	FR	SM14 FR	BL	SEVERE	254928	22066	11935	2094	1153	83	38	124	908	507	10	7	50	440	236	28	162	121	57	17	17.545	4.24801	0.142438	3.68664	0.0837872	0.477587	0.418936	0.058651	9.66066	1.01382	7.60788	0.695434	1.35735	1.03896	0.318391	1.97738	0.234604
	LP_D1_LP 148	M_148	CLP	SM03	FR	SM03 FR	BL	SEVERE	24866	3742	3569	410	274	4	2	5	263	30	1	0	3	26	91	2	7	6	3	1	11.4878	0.840572	0.0280191	0.728495	0.0280191	0.0840572	0.0840572	0	7.67722	0.168114	7.36901	0.112076	0.196133	0.140095	0.0560381	2.54973	0.0560381
	LP_D1_LP 310	M_310	CLP	SM01	FR	SM01 FR	BL	MOD_INT	171824	33817	33445	6467	4266	263	22	37	3944	858	77	6	50	725	1103	65	59	285	56	83	19.3362	2.56541	0.248169	2.16774	0.230229	0.167439	0.149499	0.0179399	12.7553	0.852145	11.7925	0.786366	0.176409	0.110629	0.0657796	3.29795	0.194349
	LP_D2_LP 135	M_135	CLP	SM14	FR	SM14 FR	BL	SEVERE	214980	29556	18433	2283	1447	43	15	71	1318	263	7	1	26	229	461	13	86	58	27	8	12.3854	1.42679	0.0434004	1.24234	0.0379754	0.146476	0.141051	0.00542505	7.85005	0.314653	7.15022	0.233277	0.466555	0.385179	0.0813758	2.50095	0.0705257
	LP_D2_LP 149	M_149	CLP	SM03	FR	SM03 FR	BL	SEVERE	93074	12812	11775	1886	1263	56	3	26	1178	172	8	2	24	138	377	20	29	59	26	10	16.017	1.46072	0.0849257	1.17197	0.0679406	0.220807	0.203822	0.0169851	10.7261	0.501062	10.0042	0.475584	0.246285	0.220807	0.0254777	3.2017	0.169851
	LP_D2_LP 311	M_311	CLP	SM01	FR	SM01 FR	BL	MOD_INT	155335	24106	23623	5271	3021	181	37	25	2778	1010	83	5	55	867	867	30	62	218	60	88	22.313	4.27549	0.372518	3.67015	0.351352	0.25399	0.232824	0.0211658	12.7884	0.922829	11.7597	0.766202	0.262456	0.105829	0.156627	3.67015	0.126995
	LP_D3_LP 136	M_136	CLP	SM14	FR	SM14 FR	BL	SEVERE	265392	55408	42406	4216	2709	78	9	91	2531	556	13	4	62	477	842	24	100	87	66	17	9.94199	1.31114	0.0400887	1.12484	0.030656	0.155638	0.146206	0.00943263	6.38825	0.20516	5.9685	0.183936	0.235816	0.214592	0.0212234	1.98557	0.0565958
	LP_D3_LP 150	M_150	CLP	SM03	FR	SM03 FR	BL	SEVERE	143303	28081	26567	3106	2051	45	16	58	1932	246	9	2	22	213	680	21	74	61	24	11	11.6912	0.925961	0.0414048	0.801747	0.0338766	0.0903376	0.0828095	0.00752814	7.7201	0.229608	7.27218	0.169383	0.278541	0.218316	0.0602251	2.55957	0.0790454
	LP_D3_LP 312	M_312	CLP	SM01	FR	SM01 FR	BL	MOD_INT	205428	26268	25378	5313	3396	172	34	63	3127	727	59	4	76	588	962	79	97	206	80	63	20.9355	2.86469	0.248247	2.31697	0.232485	0.315234	0.299472	0.0157617	13.3817	0.811727	12.3217	0.677752	0.382221	0.248247	0.133974	3.79068	0.311293
	LP_D4_LP 137	M_137	CLP	SM14	FR	SM14 FR	BL	SEVERE	350187	30217	19115	3208	1745	43	16	67	1619	697	12	3	44	638	499	28	83	59	47	15	16.7826	3.64635	0.0784724	3.33769	0.0627779	0.24588	0.230186	0.0156945	9.12896	0.308658	8.46979	0.224954	0.434214	0.35051	0.0837039	2.61052	0.146482
	LP_D4_LP 151	M_151	CLP	SM03	FR	SM03 FR	BL	SEVERE	142391	26308	25034	3836	2580	32	4	31	2513	342	9	3	34	296	787	17	35	36	37	12	15.3232	1.36614	0.0479348	1.18239	0.0359511	0.147799	0.135815	0.0119837	10.306	0.143804	10.0383	0.127826	0.13981	0.123832	0.0159783	3.14372	0.0679076
	LP_D5_LP 152	M_152	CLP	SM03	FR	SM03 FR	BL	SEVERE	196388	16259	13459	2208	1187	63	8	38	1078	524	14	2	45	463	330	14	46	71	47	16	16.4054	3.89331	0.11888	3.44008	0.10402	0.349209	0.334349	0.0148599	8.81938	0.527528	8.00951	0.468088	0.341779	0.282339	0.0594398	2.45189	0.10402
	MLN_A1_MLN 138	M_138	MLN	SM04	FR	SM04 FR	BL	SEVERE	93638	47193	47112	40138	24162	88	12	211	23851	473	30	1	11	431	15039	549	223	100	12	31	85.197	1.00399	0.0658006	0.914841	0.063678	0.0254712	0.0233486	0.0021226	51.2863	0.21226	50.6262	0.186789	0.47334	0.447869	0.0254712	31.9218	1.16531
	MLN_A1_MLN 300	M_300	MLN	SM13	FR	SM13 FR	BL	MOD_INT	22554	2085	1914	1858	1408	20	3	24	1361	57	5	1	7	44	345	70	27	23	8	6	97.0742	2.97806	0.31348	2.29885	0.261233	0.417973	0.365726	0.0522466	73.5632	1.20167	71.1076	1.04493	1.41066	1.25392	0.15674	18.0251	3.65726
	MLN_A2_330	M_330	MLN	SM14	FF	SM14 FF	BL	MOD_INT	45715	18239	17303	15272	9570	69	1	31	9469	398	13	2	6	377	5164	141	32	70	8	15	88.2622	2.30018	0.0866902	2.17881	0.0751315	0.0462348	0.0346761	0.0115587	55.3083	0.404554	54.7246	0.398775	0.184939	0.17916	0.00577934	29.8445	0.814888
	MLN_A2_MLN 144	M_144	MLN	SM04	FR	SM04 FR	BL	SEVERE	46565	19120	19101	15656	9053	37	1	46	8969	160	13	2	1	144	6211	236	47	38	3	15	81.9643	0.837652	0.0785299	0.753887	0.0680593	0.015706	0.00523533	0.0104707	47.3954	0.198942	46.9557	0.193707	0.24606	0.240825	0.00523533	32.5166	1.23554
	MLN_A2_MLN 301	M_301	MLN	SM13	FR	SM13 FR	BL	MOD_INT	178339	105174	102934	82593	54269	322	85	311	53551	1259	85	9	70	1095	25335	836	396	407	79	94	80.2388	1.22311	0.0913207	1.06379	0.0825772	0.0767482	0.0680047	0.00874347	52.7221	0.395399	52.0246	0.312822	0.384713	0.302135	0.0825772	24.6129	0.812171
	MLN_A3_MLN 145	M_145	MLN	SM04	FR	SM04 FR	BL	SEVERE	33352	17578	17551	12971	7448	29	3	41	7375	122	9	0	4	109	5224	164	44	32	4	9	73.9046	0.695117	0.0512791	0.621047	0.0512791	0.0227907	0.0227907	0	42.4363	0.182326	42.0204	0.165233	0.250698	0.233605	0.017093	29.7647	0.93442
	MLN_A4_MLN 146	M_146	MLN	SM04	FR	SM04 FR	BL	SEVERE	32486	16184	16156	11286	6585	31	2	53	6499	134	7	0	0	127	4430	158	55	33	0	7	69.8564	0.829413	0.0433276	0.786086	0.0433276	0	0	0	40.7589	0.204258	40.2265	0.191879	0.340431	0.328051	0.0123793	27.4202	0.977965
	MLN_A4_MLN 303	M_303	MLN	SM13	FR	SM13 FR	BL	MOD_INT	41969	12664	12281	11229	7178	109	17	145	6907	439	24	9	68	338	3293	184	162	126	77	33	91.4339	3.57463	0.268708	2.75222	0.195424	0.626985	0.553701	0.0732839	58.448	1.02598	56.2413	0.88755	1.31911	1.18069	0.138425	26.8138	1.49825
	MLN_B1_MLN 310	M_310	MLN	SM01	FR	SM01 FR	BL	MOD_INT	86711	46469	45832	40302	28670	388	63	145	28074	623	26	14	53	530	10002	399	208	451	67	40	87.9342	1.35931	0.0872753	1.1564	0.0567289	0.146186	0.11564	0.0305463	62.5545	0.984029	61.2541	0.84657	0.453831	0.316373	0.137459	21.8232	0.870571
	MLN_B1_MLN134	M_134	MLN	SM14	FR	SM14 FR	BL	SEVERE	157842	96476	96089	60801	35147	186	50	328	34583	969	60	10	39	860	23600	892	378	236	49	70	63.2757	1.00844	0.0728491	0.895004	0.0624421	0.0509944	0.0405874	0.010407	36.5775	0.245606	35.9906	0.193571	0.393385	0.34135	0.0520351	24.5606	0.928306
	MLN_B2_MLN 311	M_311	MLN	SM01	FR	SM01 FR	BL	MOD_INT	21019	4018	3910	3740	2918	73	4	15	2826	79	13	0	1	65	676	39	19	77	1	13	95.6522	2.02046	0.332481	1.6624	0.332481	0.0255754	0.0255754	0	74.6292	1.96931	72.2762	1.86701	0.485934	0.383632	0.102302	17.289	0.997442
	MLN_B2_MLN135	M_135	MLN	SM14	FR	SM14 FR	BL	SEVERE	9356	2668	2636	2349	1405	21	2	14	1368	55	2	3	3	47	861	13	16	23	6	5	89.1123	2.08649	0.189681	1.783	0.0758725	0.227618	0.113809	0.113809	53.3005	0.872534	51.8968	0.796662	0.60698	0.531108	0.0758725	32.6631	0.493171
	MLN_B2_MLN149	M_149	MLN	SM03	FR	SM03 FR	BL	SEVERE	37134	20932	20904	15889	9671	26	1	65	9579	147	11	0	0	136	5745	143	66	27	0	11	76.0094	0.703215	0.0526215	0.650593	0.0526215	0	0	0	46.2639	0.129162	45.8238	0.124378	0.315729	0.310945	0.00478377	27.4828	0.68408
	MLN_B3_MLN 312	M_312	MLN	SM01	FR	SM01 FR	BL	MOD_INT	41788	9290	9074	8629	6219	49	16	57	6097	151	8	0	2	141	2041	166	73	65	2	8	95.0959	1.6641	0.088164	1.55389	0.088164	0.022041	0.022041	0	68.5365	0.716332	67.192	0.540004	0.804496	0.628168	0.176328	22.4928	1.8294
	MLN_B3_MLN136	M_136	MLN	SM14	FR	SM14 FR	BL	SEVERE	98453	69040	68827	44561	26516	116	21	230	26149	637	31	3	22	581	16749	626	251	137	25	34	64.7435	0.925509	0.0493992	0.844145	0.0450405	0.036323	0.0319642	0.00435875	38.5256	0.19905	37.9924	0.168539	0.364682	0.334171	0.0305113	24.3349	0.909527
	MLN_B3_MLN150	M_150	MLN	SM03	FR	SM03 FR	BL	SEVERE	78496	46147	46088	35802	21328	69	31	532	20696	446	15	2	18	411	13243	459	563	100	20	17	77.6818	0.967714	0.036886	0.891772	0.0325464	0.0433952	0.0390557	0.00433952	46.2767	0.216976	44.9054	0.149714	1.22158	1.15431	0.0672626	28.7342	0.995921
	MLN_B4_MLN 313	M_313	MLN	SM01	FR	SM01 FR	BL	MOD_INT	35513	7762	7638	7165	5426	38	11	36	5341	124	15	3	13	93	1466	63	47	49	16	18	93.8073	1.62346	0.235664	1.2176	0.196386	0.209479	0.170202	0.0392773	71.0395	0.641529	69.9267	0.497512	0.615344	0.471328	0.144017	19.1935	0.824823
	MLN_B4_MLN137	M_137	MLN	SM14	FR	SM14 FR	BL	SEVERE	65108	45126	44964	33134	20406	73	17	111	20205	425	19	0	1	405	11862	346	128	90	1	19	73.6901	0.945201	0.042256	0.900721	0.042256	0.002224	0.002224	0	45.383	0.20016	44.9359	0.162352	0.284672	0.246864	0.037808	26.3811	0.769504
	MLN_B4_MLN151	M_151	MLN	SM03	FR	SM03 FR	BL	SEVERE	13946	3740	3730	2987	1862	4	0	25	1833	21	1	0	1	19	1051	19	25	4	1	1	80.0804	0.563003	0.0268097	0.509383	0.0268097	0.0268097	0.0268097	0	49.9196	0.107239	49.1421	0.107239	0.670241	0.670241	0	28.1769	0.509383
	MLN_B5_MLN 320	M_320	MLN	SM01	FR	SM01 FR	BL	MOD_INT	52493	23498	23116	20576	15565	66	18	276	15205	365	15	4	28	318	4297	329	294	84	32	19	89.0119	1.57899	0.0821942	1.37567	0.0648901	0.138432	0.121128	0.017304	67.3343	0.363385	65.777	0.285517	1.27185	1.19398	0.0778681	18.5889	1.42326
	SC_G2_SC 301	M_301	SILP	SM13	FR	SM13 FR	BL	MOD_INT	450000	2874	2814	380	248	11	4	13	220	46	4	0	0	42	72	2	17	15	0	4	13.5039	1.63468	0.142146	1.49254	0.142146	0	0	0	8.81308	0.533049	7.81805	0.390903	0.604122	0.461976	0.142146	2.55864	0.0710732
	SC_G3_SC 302	M_302	SILP	SM13	FR	SM13 FR	BL	MOD_INT	748000	67916	67509	9477	5909	193	15	56	5645	948	50	0	20	878	2211	70	71	208	20	50	14.0381	1.40426	0.0740642	1.30057	0.0740642	0.0296257	0.0296257	0	8.75291	0.308107	8.36185	0.285888	0.105171	0.0829519	0.0222193	3.27512	0.10369
	SC_H1_SC 310	M_310	SILP	SM01	FR	SM01 FR	BL	MOD_INT	727000	114958	114278	19226	12875	446	57	391	11981	1661	91	10	113	1447	4139	159	448	503	123	101	16.8239	1.45347	0.088381	1.26621	0.0796304	0.107632	0.0988817	0.00875059	11.2664	0.440155	10.4841	0.390276	0.392026	0.342148	0.0498784	3.62187	0.139134
	SC_H2_SC 311	M_311	SILP	SM01	FR	SM01 FR	BL	MOD_INT	300854	16614	16436	2392	1693	61	15	80	1537	324	30	2	19	273	290	4	95	76	21	32	14.5534	1.97128	0.194695	1.66099	0.182526	0.127768	0.1156	0.0121684	10.3006	0.4624	9.35142	0.371137	0.578	0.486736	0.0912631	1.76442	0.0243368
	SC_H3_SC 312	M_312	SILP	SM01	FR	SM01 FR	BL	MOD_INT	460000	15808	15621	3853	2466	47	6	35	2378	364	20	0	2	342	920	12	41	53	2	20	24.6655	2.3302	0.128033	2.18936	0.128033	0.0128033	0.0128033	0	15.7864	0.339287	15.2231	0.300877	0.262467	0.224057	0.0384098	5.88951	0.0768197
	SC_H4_SC 313	M_313	SILP	SM01	FR	SM01 FR	BL	MOD_INT	432000	68696	68234	13460	9084	434	25	81	8544	1140	101	2	18	1019	2765	73	106	459	20	103	19.7262	1.67072	0.150951	1.49339	0.14802	0.0293109	0.0263798	0.00293109	13.313	0.672685	12.5216	0.636047	0.155348	0.118709	0.0366386	4.05223	0.106985
	SC_H5_SC320	M_320	SILP	SM01	FR	SM01 FR	BL	MOD_INT	433000	55165	54779	11333	7468	393	48	117	6910	885	57	0	18	810	2611	122	165	441	18	57	20.6886	1.61558	0.104054	1.47867	0.104054	0.0328593	0.0328593	0	13.633	0.805053	12.6143	0.717428	0.30121	0.213585	0.0876248	4.76643	0.222713
	SI_G1_SI 138	M_138	SILP	SM04	FR	SM04 FR	BL	SEVERE	291672	40227	39166	3850	2545	91	48	399	2007	597	53	11	80	453	501	11	447	139	91	64	9.82995	1.52428	0.163407	1.15662	0.135321	0.232344	0.204259	0.0280856	6.49798	0.3549	5.12434	0.232344	1.1413	1.01874	0.122555	1.27917	0.0280856
	SI_G2_330	M_330	SILP	SM14	FF	SM14 FF	BL	MOD_INT	238086	30014	23958	7364	4136	90	64	141	3841	1612	17	56	210	1329	1116	11	205	154	266	73	30.7371	6.72844	0.3047	5.54721	0.0709575	1.11028	0.876534	0.233742	17.2635	0.642792	16.0322	0.375657	0.855664	0.58853	0.267134	4.65815	0.0459137
	SI_G2_SI 144	M_144	SILP	SM04	FR	SM04 FR	BL	SEVERE	291425	47163	45410	5901	3763	92	34	144	3493	360	31	0	33	296	1451	37	178	126	33	31	12.9949	0.792777	0.0682669	0.651839	0.0682669	0.0726712	0.0726712	0	8.28672	0.277472	7.69214	0.202599	0.391984	0.317111	0.0748734	3.19533	0.0814799
	SI_G3_SI 145	M_145	SILP	SM04	FR	SM04 FR	BL	SEVERE	304764	71643	70034	9341	6073	544	113	269	5147	244	16	1	19	208	2649	107	382	657	20	17	13.3378	0.348402	0.0242739	0.296999	0.022846	0.0285576	0.0271297	0.00142788	8.6715	0.938116	7.34929	0.776766	0.545449	0.384099	0.16135	3.78245	0.152783
	SI_G4_SI 146	M_146	SILP	SM04	FR	SM04 FR	BL	SEVERE	281129	75724	72919	8610	5139	195	72	224	4648	544	49	6	23	466	2136	87	296	267	29	55	11.8076	0.746033	0.0754262	0.639065	0.0671978	0.0397702	0.0315418	0.00822831	7.04755	0.36616	6.3742	0.26742	0.40593	0.30719	0.0987397	2.92928	0.11931
	SI_G5_SI 147	M_147	SILP	SM04	FR	SM04 FR	BL	SEVERE	229884	89757	86628	14267	8876	189	185	629	7873	599	36	8	37	518	4380	192	814	374	45	44	16.4693	0.691462	0.0507919	0.597959	0.041557	0.0519463	0.0427114	0.00923489	10.2461	0.431731	9.08829	0.218174	0.93965	0.726093	0.213557	5.0561	0.221637
	SI_H1_SI 134	M_134	SILP	SM14	FR	SM14 FR	BL	SEVERE	630000	107220	85504	15583	9365	449	153	474	8289	1273	83	13	72	1105	4108	142	627	602	85	96	18.2249	1.48882	0.112275	1.29234	0.0970715	0.0994106	0.0842066	0.015204	10.9527	0.704061	9.69428	0.525122	0.733299	0.55436	0.178939	4.80445	0.166074
	SI_H1_SI 148	M_148	SILP	SM03	FR	SM03 FR	BL	SEVERE	492000	56321	54347	8811	5409	68	5	100	5236	462	22	1	18	421	2604	50	105	73	19	23	16.2125	0.850093	0.0423206	0.774652	0.0404806	0.0349605	0.0331205	0.00184003	9.95271	0.134322	9.63439	0.125122	0.193203	0.184003	0.00920014	4.79143	0.0920014
	SI_H2_SI 135	M_135	SILP	SM14	FR	SM14 FR	BL	SEVERE	713000	60159	45940	3900	2510	97	19	129	2265	339	20	0	23	296	874	22	148	116	23	20	8.48933	0.737919	0.043535	0.644319	0.043535	0.0500653	0.0500653	0	5.46365	0.252503	4.93034	0.211145	0.322159	0.280801	0.0413583	1.90248	0.0478886
	SI_H2_SI 149	M_149	SILP	SM03	FR	SM03 FR	BL	SEVERE	262708	59993	58153	9330	6133	190	35	190	5718	689	58	1	32	598	2221	76	225	225	33	59	16.0439	1.18481	0.101457	1.02832	0.0997369	0.0567469	0.0550273	0.0017196	10.5463	0.38691	9.83268	0.326724	0.38691	0.326724	0.0601861	3.81924	0.13069
	SI_H3_SI 136	M_136	SILP	SM14	FR	SM14 FR	BL	SEVERE	1040000	77803	21149	2842	1598	104	17	40	1437	681	26	0	4	651	331	20	57	121	4	26	13.438	3.22001	0.122937	3.07816	0.122937	0.0189134	0.0189134	0	7.55591	0.572131	6.79465	0.491749	0.269516	0.189134	0.0803821	1.56509	0.0945671
	SI_H4_SI 137	M_137	SILP	SM14	FR	SM14 FR	BL	SEVERE	872000	62907	27310	3809	2220	118	14	30	2058	606	19	1	4	582	709	12	44	132	5	20	13.9473	2.21897	0.0732332	2.13109	0.0695716	0.0183083	0.0146466	0.00366166	8.12889	0.483339	7.5357	0.432076	0.161113	0.10985	0.0512633	2.59612	0.0439399
	SI_H4_SI 151	M_151	SILP	SM03	FR	SM03 FR	BL	SEVERE	521000	24460	20975	2955	1691	77	31	99	1484	454	31	6	39	378	568	20	130	108	45	37	14.0882	2.16448	0.1764	1.80215	0.147795	0.214541	0.185936	0.0286055	8.06198	0.514899	7.07509	0.367104	0.619785	0.47199	0.147795	2.70799	0.0953516
	SI_H5_SI 152	M_152	SILP	SM03	FR	SM03 FR	BL	SEVERE	186217	43315	42009	5244	3486	346	134	297	2709	110	4	3	13	90	1454	94	431	480	16	7	12.483	0.261849	0.0166631	0.21424	0.00952177	0.0380871	0.0309457	0.00714133	8.29822	1.14261	6.44862	0.823633	1.02597	0.706991	0.318979	3.46116	0.223762

## Sheet: ED7D
Extended Data Figure 7
d, Event counts per channel and as percent of CD45-positive cell population from the colonic lamina propria (CLP), mesenteric lymph nodes (MLN), and small intestine lamina propria (SILP) of gnotobiotic mice fed a fiber-rich (FR) or fiber free (FF) diet after the 30 d disease course (EAE). Individual phenotype based on Fig 5e; strong EAE symptoms ("Cluster_1") and Mild EAE symptoms ("Cluster_2"). …
	POPULATION	ORGAN	.y.	group1	group2	n1	n2	statistic	df	p		POPULATION	.y.	ORGAN	group1	group2	n1	n2	statistic	df	p		POPULATION	.y.	ORGAN	group1	group2	n1	n2	statistic	df	p
	CD3	MLN	PERCENTAGE	Cluster_1	Cluster_2	20	14	-0.761	31	0.452		CD3	PERCENTAGE	CLP	Cluster_1	Cluster_2	28	20	-0.659	36.7	0.514		CD3	PERCENTAGE	SILP	Cluster_1	Cluster_2	16	3	-0.852	2.24	0.476
	CD4neg	MLN	PERCENTAGE	Cluster_1	Cluster_2	17	15	-3	28.2	0.00563		CD4neg	PERCENTAGE	CLP	Cluster_1	Cluster_2	28	20	-2.11	22	0.0467		CD4neg	PERCENTAGE	SILP	Cluster_1	Cluster_2	16	3	-1.73	9.94	0.114
	CD4neg_IFNGpos	MLN	PERCENTAGE	Cluster_1	Cluster_2	19	16	-4.35	29.3	0.000153		CD4neg_IFNGpos	PERCENTAGE	CLP	Cluster_1	Cluster_2	28	19	-2.03	20	0.0562		CD4neg_IFNGpos	PERCENTAGE	SILP	Cluster_1	Cluster_2	15	3	-0.495	2.21	0.665
	CD4neg_IL17neg_IFNGneg	MLN	PERCENTAGE	Cluster_1	Cluster_2	16	14	-2.63	24.8	0.0145		CD4neg_IL17neg_IFNGneg	PERCENTAGE	CLP	Cluster_1	Cluster_2	28	20	-2.39	23.3	0.0256		CD4neg_IL17neg_IFNGneg	PERCENTAGE	SILP	Cluster_1	Cluster_2	16	3	-1.8	3.58	0.154
	CD4neg_IL17neg_IFNGpos	MLN	PERCENTAGE	Cluster_1	Cluster_2	19	15	-3.87	28.6	0.000575		CD4neg_IL17neg_IFNGpos	PERCENTAGE	CLP	Cluster_1	Cluster_2	28	18	-2.52	20.7	0.02		CD4neg_IL17neg_IFNGpos	PERCENTAGE	SILP	Cluster_1	Cluster_2	15	3	-0.495	2.48	0.661
	CD4neg_IL17pos	MLN	PERCENTAGE	Cluster_1	Cluster_2	19	14	-1.32	25.1	0.198		CD4neg_IL17pos	PERCENTAGE	CLP	Cluster_1	Cluster_2	28	19	0.191	33	0.849		CD4neg_IL17pos	PERCENTAGE	SILP	Cluster_1	Cluster_2	17	3	1.12	5.7	0.308
	CD4neg_IL17pos_IFNGneg	MLN	PERCENTAGE	Cluster_1	Cluster_2	18	15	-1.49	23.8	0.15		CD4neg_IL17pos_IFNGneg	PERCENTAGE	CLP	Cluster_1	Cluster_2	28	20	-0.131	32.7	0.896		CD4neg_IL17pos_IFNGneg	PERCENTAGE	SILP	Cluster_1	Cluster_2	14	3	0.534	8.09	0.608
	CD4neg_IL17pos_IFNGpos	MLN	PERCENTAGE	Cluster_1	Cluster_2	20	15	-1.56	25.1	0.131		CD4neg_IL17pos_IFNGpos	PERCENTAGE	CLP	Cluster_1	Cluster_2	28	19	-1.43	24.7	0.167		CD4neg_IL17pos_IFNGpos	PERCENTAGE	SILP	Cluster_1	Cluster_2	16	3	-0.469	2.11	0.683
	CD4pos	MLN	PERCENTAGE	Cluster_1	Cluster_2	20	15	1.87	28	0.0717		CD4pos	PERCENTAGE	CLP	Cluster_1	Cluster_2	30	20	0.3	45.9	0.766		CD4pos	PERCENTAGE	SILP	Cluster_1	Cluster_2	16	3	-0.272	2.1	0.81
	CD4pos_IFNGpos	MLN	PERCENTAGE	Cluster_1	Cluster_2	19	14	-2.06	28.7	0.0485		CD4pos_IFNGpos	PERCENTAGE	CLP	Cluster_1	Cluster_2	28	19	-1.18	45	0.243		CD4pos_IFNGpos	PERCENTAGE	SILP	Cluster_1	Cluster_2	16	3	-0.884	2.02	0.469
	CD4pos_IL17neg_IFNGneg	MLN	PERCENTAGE	Cluster_1	Cluster_2	20	15	1.96	28.3	0.0596		CD4pos_IL17neg_IFNGneg	PERCENTAGE	CLP	Cluster_1	Cluster_2	30	19	1.07	46.6	0.291		CD4pos_IL17neg_IFNGneg	PERCENTAGE	SILP	Cluster_1	Cluster_2	16	3	0.0605	2.31	0.957
	CD4pos_IL17neg_IFNGpos	MLN	PERCENTAGE	Cluster_1	Cluster_2	19	15	-2.9	24.4	0.0078		CD4pos_IL17neg_IFNGpos	PERCENTAGE	CLP	Cluster_1	Cluster_2	30	19	-0.948	47	0.348		CD4pos_IL17neg_IFNGpos	PERCENTAGE	SILP	Cluster_1	Cluster_2	17	3	-0.745	2.05	0.532
	CD4pos_IL17pos	MLN	PERCENTAGE	Cluster_1	Cluster_2	18	15	-1.36	29.7	0.186		CD4pos_IL17pos	PERCENTAGE	CLP	Cluster_1	Cluster_2	28	20	-0.496	37.3	0.623		CD4pos_IL17pos	PERCENTAGE	SILP	Cluster_1	Cluster_2	16	3	-0.658	2.05	0.577
	CD4pos_IL17pos_IFNGneg	MLN	PERCENTAGE	Cluster_1	Cluster_2	18	15	-0.932	29.8	0.359		CD4pos_IL17pos_IFNGneg	PERCENTAGE	CLP	Cluster_1	Cluster_2	28	19	0.572	44.3	0.57		CD4pos_IL17pos_IFNGneg	PERCENTAGE	SILP	Cluster_1	Cluster_2	16	3	-0.429	2.08	0.708
	CD4pos_IL17pos_IFNGpos	MLN	PERCENTAGE	Cluster_1	Cluster_2	19	15	-2	28.6	0.0553		CD4pos_IL17pos_IFNGpos	PERCENTAGE	CLP	Cluster_1	Cluster_2	28	20	-1.57	30.6	0.127		CD4pos_IL17pos_IFNGpos	PERCENTAGE	SILP	Cluster_1	Cluster_2	16	3	-1.03	2.02	0.41
	CD8pos	MLN	PERCENTAGE	Cluster_1	Cluster_2	20	16	-3.48	28	0.00167		CD8pos	PERCENTAGE	CLP	Cluster_1	Cluster_2	30	20	-0.963	42.4	0.341		CD8pos	PERCENTAGE	SILP	Cluster_1	Cluster_2	16	3	-1.47	2.74	0.246
	SAMPLE_ID	MOUSE_ID	ORGAN	SM	DIET	GROUP	EAE_STATUS	INDIV_PHENOTYPE	%CD45	Count	Viable	CD45pos	CD3pos	CD4pos	CD4pos_IL17neg_IFNGpos	CD4pos_IL17pos_IFNGpos	CD4pos_IL17pos_IFNGneg	CD4pos_IL17neg_IFNGneg	CD4neg	CD4neg_IL17neg_IFNGpos	CD4neg_IL17pos_IFNGpos	CD4neg_IL17pos_IFNGneg	CD4neg_IL17neg_IFNGneg	CD8pos	CD8pos_IFNGpos	CD4pos_IL17pos	CD4pos_IFNGpos	CD4neg_IL17pos	CD4neg_IFNGpos	CD45__CD3	CD45__CD4neg	CD45__CD4neg_IFNGpos	CD45__CD4neg_IL17neg_IFNGneg	CD45__CD4neg_IL17neg_IFNGpos	CD45__CD4neg_IL17pos	CD45__CD4neg_IL17pos_IFNGneg	CD45__CD4neg_IL17pos_IFNGpos	CD45__CD4pos	CD45__CD4pos_IFNGpos	CD45__CD4pos_IL17neg_IFNGneg	CD45__CD4pos_IL17neg_IFNGpos	CD45__CD4pos_IL17pos	CD45__CD4pos_IL17pos_IFNGneg	CD45__CD4pos_IL17pos_IFNGpos	CD45__CD8pos	CD45__CD8pos_IFNGpos
	LP_C1_LP 159	M_159	CLP	SM01	FR	SM01 FR	EAE	Cluster_1	0.197806	92449	20529	18287	15619	147	29	7	7	104	14845	161	29	460	14195	8	NA	14	36	489	190	85.4104	81.1779	1.03899	77.6234	0.880407	2.67403	2.51545	0.158583	0.80385	0.196861	0.56871	0.158583	0.0765571	0.0382786	0.0382786	0.0437469	NA
	LP_C2_LP 160	M_160	CLP	SM01	FR	SM01 FR	EAE	Cluster_2	0.170575	142225	26291	24260	19109	464	69	9	13	373	18255	198	75	745	17237	9	NA	22	78	820	273	78.7675	75.2473	1.12531	71.0511	0.816158	3.38005	3.0709	0.309151	1.91261	0.321517	1.53751	0.284419	0.0906843	0.0535862	0.0370981	0.0370981	NA
	LP_C3_LP 162	M_162	CLP	SM01	FR	SM01 FR	EAE	Cluster_1	0.182055	45750	9092	8329	6799	41	7	3	3	28	6497	53	7	125	6312	5	NA	6	10	132	60	81.6304	78.0046	0.720375	75.7834	0.636331	1.58482	1.50078	0.0840437	0.492256	0.120062	0.336175	0.0840437	0.0720375	0.0360187	0.0360187	0.0600312	NA
	LP_C4_LP 163	M_163	CLP	SM01	FR	SM01 FR	EAE	Cluster_1	0.15232	54530	9407	8306	5983	32	2	3	2	25	5690	49	2	93	5546	3	NA	5	5	95	51	72.0323	68.5047	0.614014	66.771	0.589935	1.14375	1.11967	0.024079	0.385264	0.0601974	0.300987	0.024079	0.0601974	0.024079	0.0361185	0.0361185	NA
	LP_C5_LP 182	M_182	CLP	SM04	FR	SM04 FR	EAE	Cluster_1	0.116325	135534	19275	15766	2362	1434	106	91	174	1063	507	3	34	315	155	311	60	265	197	349	37	14.9816	3.21578	0.234682	0.983128	0.0190283	2.21362	1.99797	0.215654	9.09552	1.24952	6.74236	0.672333	1.68083	1.10364	0.577191	1.9726	0.380566
	LP_C6_LP 183	M_183	CLP	SM04	FR	SM04 FR	EAE	Cluster_1	0.115646	102157	14273	11814	2085	1123	59	91	279	694	531	11	26	252	242	243	38	370	150	278	37	17.6486	4.49467	0.313188	2.04842	0.0931099	2.35314	2.13306	0.220078	9.50567	1.26968	5.87439	0.499407	3.13188	2.3616	0.770273	2.05688	0.321652
	LP_C7_LP 184	M_184	CLP	SM04	FR	SM04 FR	EAE	Cluster_1	0.135205	150668	22844	20371	3112	1844	191	92	358	1203	597	20	17	295	265	502	103	450	283	312	37	15.2766	2.93064	0.181631	1.30087	0.0981788	1.53159	1.44814	0.083452	9.05208	1.38923	5.90545	0.937607	2.20902	1.7574	0.451622	2.46429	0.505621
	LP_C8_LP 185	M_185	CLP	SM04	FR	SM04 FR	EAE	Cluster_1	0.177782	52148	10412	9271	2162	1460	95	97	213	1055	170	6	14	90	60	368	46	310	192	104	20	23.32	1.83367	0.215726	0.647179	0.0647179	1.12178	0.970769	0.151009	15.748	2.07097	11.3796	1.0247	3.34376	2.29749	1.04627	3.96937	0.496171
	LP_D1_402	M_402	CLP	SM13	FR	SM13 FR	EAE	Cluster_1	0.208512	191955	46629	40025	6240	3712	171	31	128	3382	1286	56	21	191	1018	917	77	159	202	212	77	15.5903	3.21299	0.19238	2.54341	0.139913	0.529669	0.477202	0.0524672	9.2742	0.504685	8.44972	0.427233	0.397252	0.3198	0.0774516	2.29107	0.19238
	LP_D1_BN 40	M_040	CLP	SM13	FR	SM13 FR	EAE	Cluster_2	0.196618	36309	7499	7139	1410	940	43	32	75	790	99	2	1	11	85	323	23	107	75	12	3	19.7507	1.38675	0.0420227	1.19064	0.0280151	0.168091	0.154083	0.0140076	13.1671	1.05057	11.066	0.602325	1.49881	1.05057	0.448242	4.52444	0.322174
	LP_D1_BN26	M_026	CLP	GF	FR	GF FR	EAE	Cluster_1	0.107729	472000	52357	50848	8900	4838	275	126	352	4085	1509	72	23	177	1237	2074	364	478	401	200	95	17.5031	2.96767	0.186831	2.43274	0.141598	0.393329	0.348096	0.0452329	9.51463	0.788625	8.03375	0.540828	0.940057	0.692259	0.247797	4.07882	0.715859
	LP_D1_LP 165	M_165	CLP	SM14	FR	SM14 FR	EAE	Cluster_1	0.156004	177662	33049	27716	4440	3073	198	79	192	2604	428	13	7	135	273	733	NA	271	277	142	20	16.0196	1.54423	0.0721605	0.984991	0.0469043	0.512339	0.487083	0.0252562	11.0875	0.999423	9.3953	0.714389	0.977775	0.692741	0.285034	2.64468	NA
	LP_D1_LP 186	M_186	CLP	SM04	FR	SM04 FR	EAE	Cluster_1	0.127699	33861	5220	4324	749	520	23	53	110	334	82	1	2	45	34	85	10	163	76	47	3	17.3219	1.89639	0.0693802	0.786309	0.0231267	1.08696	1.0407	0.0462535	12.0259	1.75763	7.72433	0.531915	3.76966	2.54394	1.22572	1.96577	0.231267
	LP_D2_403	M_403	CLP	SM13	FR	SM13 FR	EAE	Cluster_1	0.131065	79655	12600	10440	2814	1765	110	17	74	1564	414	10	3	54	347	488	42	91	127	57	13	26.954	3.96552	0.124521	3.32375	0.0957854	0.545977	0.517241	0.0287356	16.9061	1.21648	14.9808	1.05364	0.871648	0.708812	0.162835	4.67433	0.402299
	LP_D2_BN27	M_027	CLP	GF	FR	GF FR	EAE	Cluster_2	0.171355	114581	20159	19634	2574	1510	74	37	99	1300	301	10	10	75	206	586	91	136	111	85	20	13.1099	1.53305	0.101864	1.0492	0.0509321	0.432922	0.38199	0.0509321	7.69074	0.565346	6.62117	0.376897	0.692676	0.504227	0.188449	2.98462	0.463482
	LP_D2_BN41	M_041	CLP	SM13	FR	SM13 FR	EAE	Cluster_2	0.0936753	272932	31095	25567	3092	1728	112	41	290	1285	833	19	4	193	617	416	48	331	153	197	23	12.0937	3.25811	0.0899597	2.41327	0.0743145	0.770525	0.754879	0.0156452	6.75871	0.598428	5.02601	0.438065	1.29464	1.13427	0.160363	1.6271	0.187742
	LP_D2_LP 166	M_166	CLP	SM14	FR	SM14 FR	EAE	Cluster_1	0.12119	146134	21406	17710	2034	1413	59	33	140	1181	263	9	7	96	151	305	NA	173	92	103	16	11.485	1.48504	0.0903444	0.852626	0.0508187	0.581592	0.542067	0.0395257	7.97854	0.519481	6.66855	0.333145	0.976849	0.790514	0.186335	1.72219	NA
	LP_D2_LP 187	M_187	CLP	SM03	FR	SM03 FR	EAE	Cluster_1	0.112287	39292	5321	4412	585	397	4	5	58	330	82	1	2	38	41	75	6	63	9	40	3	13.2593	1.85857	0.0679964	0.929284	0.0226655	0.906618	0.861287	0.0453309	8.99819	0.203989	7.4796	0.0906618	1.42792	1.3146	0.113327	1.69991	0.135993
	LP_D3_404	M_404	CLP	SM13	FR	SM13 FR	EAE	Cluster_1	0.157082	221420	45265	34781	16324	9464	751	71	290	8352	1076	51	8	148	869	4548	313	361	822	156	59	46.9337	3.09364	0.169633	2.49849	0.146632	0.448521	0.42552	0.0230011	27.2103	2.36336	24.0131	2.15922	1.03792	0.833789	0.204134	13.0761	0.899917
	LP_D3_BN28	M_028	CLP	GF	FR	GF FR	EAE	Cluster_1	0.0866384	484000	47704	41933	5701	2664	106	74	195	2289	1314	42	26	234	1012	1402	269	269	180	260	68	13.5955	3.13357	0.162163	2.41337	0.10016	0.620037	0.558033	0.0620037	6.35299	0.429256	5.45871	0.252784	0.6415	0.465028	0.176472	3.34343	0.6415
	LP_D3_BN42	M_042	CLP	SM13	FR	SM13 FR	EAE	Cluster_2	0.0741396	73510	6028	5450	637	417	16	14	43	344	91	3	0	14	74	107	11	57	30	14	3	11.6881	1.66972	0.0550459	1.3578	0.0550459	0.256881	0.256881	0	7.65138	0.550459	6.31193	0.293578	1.04587	0.788991	0.256881	1.9633	0.201835
	LP_D3_LP 171	M_171	CLP	SM14	FR	SM14 FR	EAE	Cluster_1	0.164422	102164	22730	16798	2989	1970	118	39	155	1658	427	10	2	147	268	479	NA	194	157	149	12	17.7938	2.54197	0.0714371	1.59543	0.0595309	0.88701	0.875104	0.0119062	11.7276	0.934635	9.87022	0.702465	1.1549	0.922729	0.23217	2.85153	NA
	LP_D3_LP 188	M_188	CLP	SM03	FR	SM03 FR	EAE	Cluster_1	0.104348	102934	12652	10741	1692	1182	65	28	85	1004	201	6	6	80	109	231	31	113	93	86	12	15.7527	1.87133	0.111721	1.0148	0.0558607	0.80067	0.74481	0.0558607	11.0046	0.865841	9.34736	0.605158	1.05204	0.79136	0.260683	2.15064	0.288614
	LP_D4_346	M_346	CLP	SM12	FR	SM12 FR	EAE	Cluster_2	0.0869769	55555	6117	4832	2001	1254	217	39	109	889	395	17	2	24	352	66	15	148	256	26	19	41.4114	8.17467	0.393212	7.28477	0.351821	0.538079	0.496689	0.0413907	25.952	5.29801	18.3982	4.49089	3.06291	2.25579	0.807119	1.36589	0.31043
	LP_D4_BN29	M_029	CLP	GF	FR	GF FR	EAE	Cluster_2	0.132614	168413	22984	22334	3377	1804	68	63	101	1572	563	27	23	131	382	814	119	164	131	154	50	15.1204	2.52082	0.223874	1.7104	0.120892	0.689532	0.58655	0.102982	8.07737	0.58655	7.0386	0.304469	0.734306	0.452225	0.282081	3.64467	0.53282
	LP_D4_BN43	M_043	CLP	SM13	FR	SM13 FR	EAE	Cluster_2	0.122939	169604	24213	20851	3542	2128	134	64	185	1745	614	25	2	59	528	703	95	249	198	61	27	16.9872	2.9447	0.12949	2.53225	0.119898	0.292552	0.28296	0.00959187	10.2057	0.949595	8.3689	0.642655	1.19419	0.887248	0.30694	3.37154	0.455614
	LP_D4_LP 127	M_127	CLP	SM14	FF	SM14 FF	EAE	Cluster_2	0.110376	43832	5964	4838	664	411	22	16	38	335	176	1	5	43	127	79	NA	54	38	48	6	13.7247	3.63787	0.124018	2.62505	0.0206697	0.992146	0.888797	0.103348	8.49525	0.785449	6.92435	0.454733	1.11616	0.785449	0.330715	1.63291	NA
	LP_D4_LP 189	M_189	CLP	SM03	FR	SM03 FR	EAE	Cluster_1	0.199548	87999	20349	17560	2973	1914	47	20	186	1661	300	6	4	108	182	638	50	206	67	112	10	16.9305	1.70843	0.0569476	1.03645	0.0341686	0.637813	0.615034	0.022779	10.8998	0.381549	9.459	0.267654	1.17312	1.05923	0.113895	3.63326	0.284738
	LP_D5_349	M_349	CLP	SM12	FR	SM12 FR	EAE	Cluster_1	0.101406	59829	9354	6067	1418	730	33	19	111	567	417	10	0	43	364	83	6	130	52	43	10	23.3723	6.87325	0.164826	5.99967	0.164826	0.708752	0.708752	0	12.0323	0.857096	9.34564	0.543926	2.14274	1.82957	0.31317	1.36806	0.0988957
	LP_D5_BN34	M_034	CLP	SM14	FR	SM14 FR	EAE	Cluster_1	0.0814465	306999	25727	25004	2770	1360	91	61	166	1042	887	44	21	111	711	243	65	227	152	132	65	11.0782	3.54743	0.259958	2.84355	0.175972	0.527916	0.443929	0.0839866	5.43913	0.607903	4.16733	0.363942	0.907855	0.663894	0.243961	0.971845	0.259958
	LP_D5_BN44	M_044	CLP	SM13	FR	SM13 FR	EAE	Cluster_2	0.105132	336635	41452	35391	6133	2538	211	109	340	1878	2551	94	17	407	2033	642	70	449	320	424	111	17.3293	7.20805	0.313639	5.7444	0.265604	1.19804	1.15001	0.0480348	7.17131	0.904185	5.30643	0.596197	1.26868	0.960696	0.307988	1.81402	0.19779
	LP_D5_LP 172	M_172	CLP	SM14	FF	SM14 FF	EAE	Cluster_1	0.138375	443000	66465	61300	13904	9687	631	141	609	8306	1268	32	10	204	1022	2166	NA	750	772	214	42	22.6819	2.06852	0.0685155	1.66721	0.0522023	0.349103	0.33279	0.0163132	15.8026	1.25938	13.5498	1.02936	1.22349	0.993475	0.230016	3.53344	NA
	LP_D5_LP 190	M_190	CLP	SM03	FR	SM03 FR	EAE	Cluster_1	0.180998	169831	34227	30739	3572	2535	94	42	259	2140	387	10	9	155	213	530	57	301	136	164	19	11.6204	1.25899	0.0618107	0.692931	0.032532	0.533524	0.504245	0.0292788	8.24685	0.442435	6.96184	0.3058	0.979212	0.842578	0.136634	1.72419	0.185432
	LP_D6_35	M_035	CLP	SM14	FR	SM14 FR	EAE	Cluster_1	0.0915944	466000	44431	42683	4381	2657	87	48	205	2317	599	11	20	101	467	906	84	253	135	121	31	10.264	1.40337	0.0726284	1.09411	0.0257714	0.283485	0.236628	0.0468571	6.22496	0.316285	5.42839	0.203828	0.592742	0.480285	0.112457	2.12262	0.1968
	LP_D6_350	M_350	CLP	SM12	FR	SM12 FR	EAE	Cluster_1	0.228199	215312	58303	49134	6865	3994	189	44	265	3496	1179	11	9	173	986	1131	38	309	233	182	20	13.972	2.39956	0.040705	2.00676	0.0223878	0.370416	0.352098	0.0183173	8.12879	0.474213	7.11524	0.384662	0.628892	0.539341	0.089551	2.30187	0.0773395
	LP_D6_LP 173	M_173	CLP	SM14	FF	SM14 FF	EAE	Cluster_1	0.210395	350512	80469	73746	11934	7158	317	207	660	5974	2417	59	6	317	2035	1594	NA	867	524	323	65	16.1826	3.27747	0.0881404	2.75947	0.0800043	0.43799	0.429854	0.00813603	9.70629	0.710547	8.10078	0.429854	1.17566	0.894964	0.280693	2.16147	NA
	LP_D6_LP 191	M_191	CLP	SM03	FR	SM03 FR	EAE	Cluster_1	0.218511	129888	32355	28382	3644	2630	65	37	263	2265	282	8	18	139	117	621	108	300	102	157	26	12.8391	0.993587	0.0916074	0.412233	0.0281869	0.553168	0.489747	0.0634205	9.26644	0.359383	7.98041	0.229018	1.05701	0.926644	0.130364	2.18801	0.380523
	LP_D7_354	M_354	CLP	SM12	FR	SM12 FR	EAE	Cluster_1	0.136396	51739	9944	7057	1922	1233	78	8	66	1081	351	4	1	14	332	187	9	74	86	15	5	27.2354	4.97378	0.0708516	4.70455	0.0566813	0.212555	0.198385	0.0141703	17.472	1.21865	15.3181	1.10529	1.0486	0.935242	0.113363	2.64985	0.127533
	LP_D7_36	M_036	CLP	SM14	FR	SM14 FR	EAE	Cluster_1	0.127487	398675	52422	50826	5248	2853	174	107	167	2405	893	35	24	149	685	860	111	274	281	173	59	10.3254	1.75697	0.116082	1.34774	0.0688624	0.340377	0.293157	0.0472199	5.61327	0.552867	4.73183	0.342344	0.539094	0.328572	0.210522	1.69205	0.218392
	LP_E1_30	M_030	CLP	GF	FF	GF FF	EAE	Cluster_2	0.130457	148103	19681	19321	2766	1448	105	15	19	1309	334	33	6	31	264	788	126	34	120	37	39	14.316	1.72869	0.201853	1.36639	0.170799	0.191501	0.160447	0.0310543	7.49444	0.621086	6.77501	0.54345	0.175974	0.0983386	0.0776357	4.07846	0.65214
	LP_E1_408	M_408	CLP	SM14	FR	SM14 FR	EAE	Cluster_2	0.148169	141291	23935	20935	5755	3519	183	10	263	3063	1078	26	13	118	921	851	43	273	193	131	39	27.4898	5.14927	0.186291	4.39933	0.124194	0.625746	0.563649	0.062097	16.8092	0.921901	14.631	0.874134	1.30404	1.25627	0.0477669	4.06496	0.205398
	LP_E1_BN45	M_045	CLP	SM13	FF	SM13 FF	EAE	Cluster_2	0.0826012	181777	21088	15015	4884	2525	505	291	425	1304	1699	131	32	270	1266	366	75	716	796	302	163	32.5275	11.3154	1.08558	8.43157	0.872461	2.01132	1.7982	0.21312	16.8165	5.30137	8.68465	3.3633	4.76856	2.8305	1.93806	2.43756	0.4995
	LP_E2_31	M_031	CLP	GF	FF	GF FF	EAE	Cluster_2	0.0947662	140778	13629	13341	1966	809	92	55	50	612	669	51	28	141	449	249	65	105	147	169	79	14.7365	5.01462	0.59216	3.36556	0.38228	1.26677	1.05689	0.209879	6.06401	1.10187	4.58736	0.689603	0.787047	0.374784	0.412263	1.86643	0.48722
	LP_E2_BN46	M_046	CLP	SM13	FF	SM13 FF	EAE	Cluster_2	0.140322	358966	58356	50371	6752	3800	367	120	506	2807	1402	162	49	172	1019	1080	145	626	487	221	211	13.4045	2.78335	0.418892	2.02299	0.321614	0.438745	0.341466	0.0972782	7.54402	0.966826	5.57265	0.728594	1.24278	1.00455	0.238232	2.14409	0.287864
	LP_E3_32	M_032	CLP	GF	FF	GF FF	EAE	Cluster_1	0.190938	357026	69128	68170	5993	3360	142	50	168	3000	840	68	33	86	653	1345	228	218	192	119	101	8.79126	1.23221	0.148159	0.957899	0.0997506	0.174564	0.126155	0.0484084	4.92885	0.281649	4.40076	0.208303	0.319789	0.246443	0.073346	1.97301	0.334458
	LP_E3_410	M_410	CLP	SM14	FR	SM14 FR	EAE	Cluster_2	0.169964	150585	30562	25594	4596	2640	175	12	126	2327	1049	22	8	128	891	622	45	138	187	136	30	17.9573	4.09862	0.117215	3.48128	0.0859576	0.531375	0.500117	0.0312573	10.3149	0.73064	9.09197	0.683754	0.539189	0.492303	0.046886	2.43026	0.175822
	LP_E3_BN47	M_047	CLP	SM13	FF	SM13 FF	EAE	Cluster_2	0.172719	224613	44455	38795	4958	2940	142	65	370	2363	716	18	7	128	563	1145	237	435	207	135	25	12.78	1.8456	0.0644413	1.45122	0.0463977	0.347983	0.329939	0.0180436	7.5783	0.533574	6.09099	0.366027	1.12128	0.953731	0.167547	2.95141	0.610903
	LP_E4_33	M_033	CLP	GF	FF	GF FF	EAE	Cluster_2	0.110486	189227	22548	20907	3955	2133	148	50	144	1791	855	30	10	57	758	641	90	194	198	67	40	18.9171	4.08954	0.191323	3.62558	0.143493	0.320467	0.272636	0.0478309	10.2023	0.947051	8.56651	0.707897	0.927919	0.688765	0.239154	3.06596	0.430478
	LP_E4_BN48	M_048	CLP	SM13	FF	SM13 FF	EAE	Cluster_1	0.210658	175056	42127	36877	4883	2946	121	72	466	2287	410	27	5	37	341	1396	202	538	193	42	32	13.2413	1.1118	0.086775	0.924696	0.0732164	0.113892	0.100334	0.0135586	7.98872	0.523361	6.2017	0.328118	1.4589	1.26366	0.195244	3.78556	0.547767
	LP_E5_BN37	M_037	CLP	SM14	FF	SM14 FF	EAE	Cluster_2	0.258419	121121	32136	31300	3359	1865	95	49	142	1579	581	42	21	45	473	724	132	191	144	66	63	10.7316	1.85623	0.201278	1.51118	0.134185	0.210863	0.14377	0.0670927	5.95847	0.460064	5.04473	0.303514	0.610224	0.453674	0.15655	2.3131	0.421725
	LP_E6_BN38	M_038	CLP	SM14	FF	SM14 FF	EAE	Cluster_2	0.147906	446000	67689	65966	9445	4650	398	165	267	3820	2161	65	34	244	1818	2178	352	432	563	278	99	14.318	3.27593	0.150077	2.75597	0.0985356	0.421429	0.369888	0.0515417	7.04909	0.85347	5.79086	0.603341	0.654883	0.404754	0.250129	3.3017	0.533608
	LP_E7_BN39	M_039	CLP	SM14	FF	SM14 FF	EAE	Cluster_2	0.0286561	269088	8370	7711	2945	578	71	41	75	391	1382	100	41	140	1101	697	80	116	112	181	141	38.1922	17.9224	1.82856	14.2783	1.29685	2.3473	1.81559	0.531708	7.49579	1.45247	5.07068	0.920763	1.50434	0.972636	0.531708	9.03904	1.03748
	MLN_A1_BN 40	M_040	MLN	SM13	FR	SM13 FR	EAE	Cluster_2	0.0779663	19688	1799	1535	1380	919	19	12	58	830	54	3	0	5	46	375	32	70	31	5	3	89.9023	3.51792	0.19544	2.99674	0.19544	0.325733	0.325733	0	59.8697	2.01954	54.0717	1.23779	4.56026	3.7785	0.781759	24.43	2.08469
	MLN_A1_MLN 159	M_159	MLN	SM01	FR	SM01 FR	EAE	Cluster_1	0.666011	221304	149089	147391	84035	45732	1006	128	518	44080	1657	286	25	84	1262	35263	NA	646	1134	109	311	57.015	1.12422	0.211003	0.856226	0.194042	0.073953	0.0569913	0.0169617	31.0277	0.769382	29.9068	0.682538	0.43829	0.351446	0.0868438	23.9248	NA
	MLN_A2_MLN 160	M_160	MLN	SM01	FR	SM01 FR	EAE	Cluster_2	0.515423	96187	50748	49577	35632	18378	570	221	506	17081	673	92	59	106	416	15736	NA	727	791	165	151	71.872	1.35748	0.304577	0.839099	0.18557	0.332816	0.213809	0.119007	37.0696	1.5955	34.4535	1.14973	1.46641	1.02063	0.445771	31.7405	NA
	MLN_A3_BN42	M_042	MLN	SM13	FR	SM13 FR	EAE	Cluster_2	0.389838	40663	16027	15852	12211	6053	109	25	203	5716	382	74	4	14	290	5400	1124	228	134	18	78	77.0313	2.40979	0.492051	1.82942	0.466818	0.11355	0.0883169	0.0252334	38.1845	0.845319	36.0585	0.68761	1.4383	1.2806	0.157709	34.0651	7.09059
	MLN_A4_BN43	M_043	MLN	SM13	FR	SM13 FR	EAE	Cluster_2	0.592624	238912	142420	141585	101374	52285	850	122	639	50674	2083	431	23	43	1586	45107	9607	761	972	66	454	71.5994	1.4712	0.320655	1.12018	0.304411	0.0466151	0.0303704	0.0162447	36.9283	0.686513	35.7905	0.600346	0.537486	0.451319	0.0861673	31.8586	6.78532
	MLN_A4_MLN 163	M_163	MLN	SM01	FR	SM01 FR	EAE	Cluster_1	0.633111	123059	78563	77910	50298	30277	563	56	227	29431	887	132	14	52	689	18212	NA	283	619	66	146	64.5591	1.13849	0.187396	0.884354	0.169426	0.0847131	0.0667437	0.0179695	38.8615	0.794506	37.7756	0.722629	0.36324	0.291362	0.0718778	23.3757	NA
	MLN_A5_BN44	M_044	MLN	SM13	FR	SM13 FR	EAE	Cluster_2	0.51466	44305	22986	22802	18210	9526	153	63	155	9155	500	97	12	22	369	7843	1520	218	216	34	109	79.8614	2.19279	0.478028	1.61828	0.425401	0.14911	0.0964828	0.052627	41.777	0.947285	40.15	0.670994	0.956056	0.679765	0.276292	34.3961	6.66608
	MLN_A5_MLN 182	M_182	MLN	SM04	FR	SM04 FR	EAE	Cluster_1	0.502783	42400	21402	21318	17512	12048	92	9	109	11838	217	35	4	15	163	5047	732	118	101	19	39	82.1465	1.01792	0.182944	0.764612	0.164181	0.0891266	0.0703631	0.0187635	56.5156	0.473778	55.5305	0.43156	0.553523	0.511305	0.0422178	23.6748	3.43372
	MLN_A7_MLN 184	M_184	MLN	SM04	FR	SM04 FR	EAE	Cluster_1	0.24149	12721	3097	3072	2649	1809	17	3	125	1664	32	2	0	5	25	762	89	128	20	5	2	86.2305	1.04167	0.0651042	0.813802	0.0651042	0.16276	0.16276	0	58.8867	0.651042	54.1667	0.553385	4.16667	4.06901	0.0976562	24.8047	2.89714
	MLN_A8_MLN 185	M_185	MLN	SM04	FR	SM04 FR	EAE	Cluster_1	0.63368	94685	60259	60000	51333	31205	354	38	462	30351	735	108	27	97	503	18174	2924	500	392	124	135	85.555	1.225	0.225	0.838333	0.18	0.206667	0.161667	0.045	52.0083	0.653333	50.585	0.59	0.833333	0.77	0.0633333	30.29	4.87333
	MLN_B1_BN45	M_045	MLN	SM13	FF	SM13 FF	EAE	Cluster_2	0.459306	59849	27626	27489	19261	10276	195	63	370	9648	423	79	14	25	305	7900	1805	433	258	39	93	70.068	1.5388	0.338317	1.10953	0.287388	0.141875	0.0909455	0.0509295	37.3822	0.938557	35.0977	0.709375	1.57518	1.34599	0.229183	28.7388	6.56626
	MLN_B1_MLN 165	M_165	MLN	SM14	FR	SM14 FR	EAE	Cluster_1	0.698462	650000	459000	454000	287716	144949	2528	207	1180	141034	10317	1051	97	613	8556	128086	NA	1387	2735	710	1148	63.3736	2.27247	0.252863	1.88458	0.231498	0.156388	0.135022	0.0213656	31.9271	0.602423	31.0648	0.556828	0.305507	0.259912	0.0455947	28.2128	NA
	MLN_B1_MLN 186	M_186	MLN	SM04	FR	SM04 FR	EAE	Cluster_1	0.591697	114802	68320	67928	42929	25655	435	126	869	24225	576	66	18	76	416	15573	2750	995	561	94	84	63.1978	0.847957	0.12366	0.612413	0.0971617	0.138382	0.111883	0.0264986	37.7679	0.825874	35.6628	0.640384	1.46479	1.2793	0.185491	22.9257	4.0484
	MLN_B2_BN46	M_046	MLN	SM13	FF	SM13 FF	EAE	Cluster_2	0.643306	116450	75301	74913	55357	28104	410	60	276	27358	1021	181	24	57	759	25189	4535	336	470	81	205	73.8951	1.36291	0.273651	1.01318	0.241614	0.108125	0.0760883	0.0320372	37.5155	0.627394	36.5197	0.547302	0.44852	0.368427	0.0800929	33.6243	6.05369
	MLN_B2_MLN 166	M_166	MLN	SM14	FR	SM14 FR	EAE	Cluster_1	0.453759	37218	17204	16888	13159	9264	109	18	49	9088	138	10	0	3	125	3425	NA	67	127	3	10	77.9192	0.817148	0.0592136	0.740171	0.0592136	0.0177641	0.0177641	0	54.8555	0.752013	53.8134	0.645429	0.396731	0.290147	0.106585	20.2807	NA
	MLN_B3_BN47	M_047	MLN	SM13	FF	SM13 FF	EAE	Cluster_2	0.462244	34114	15836	15769	12642	6892	98	22	150	6622	224	49	10	17	148	5217	1150	172	120	27	59	80.17	1.42051	0.374152	0.93855	0.310736	0.171222	0.107806	0.0634156	43.706	0.760987	41.9938	0.621473	1.09075	0.951233	0.139514	33.0839	7.29279
	MLN_B3_MLN 171	M_171	MLN	SM14	FR	SM14 FR	EAE	Cluster_1	0.59157	39713	23799	23493	15130	9781	109	15	54	9603	305	34	2	4	265	4820	NA	69	124	6	36	64.4022	1.29826	0.153237	1.128	0.144724	0.0255395	0.0170263	0.00851317	41.6337	0.527817	40.876	0.463968	0.293705	0.229856	0.0638488	20.5167	NA
	MLN_B3_MLN 188	M_188	MLN	SM03	FR	SM03 FR	EAE	Cluster_1	0.703002	89913	63377	63209	46974	29158	253	16	272	28617	626	123	19	33	451	16561	3111	288	269	52	142	74.3154	0.990365	0.224652	0.713506	0.194593	0.0822668	0.0522078	0.030059	46.1295	0.425572	45.2736	0.400259	0.455631	0.430318	0.0253129	26.2004	4.92177
	MLN_B4_346	M_346	MLN	SM12	FR	SM12 FR	EAE	Cluster_2	0.578772	260792	154474	150939	112188	56559	1168	152	635	54604	5469	251	15	270	4933	47241	2011	787	1320	285	266	74.3267	3.62332	0.17623	3.26821	0.166292	0.188818	0.17888	0.00993779	37.4714	0.874525	36.1762	0.773823	0.521403	0.4207	0.100703	31.2981	1.33233
	MLN_B4_BN48	M_048	MLN	SM13	FF	SM13 FF	EAE	Cluster_1	0.402615	23484	9510	9455	7446	4214	56	14	129	4015	197	24	5	8	160	2819	437	143	70	13	29	78.752	2.08355	0.306716	1.69223	0.253834	0.137493	0.0846113	0.0528821	44.569	0.740349	42.4643	0.592279	1.51243	1.36436	0.14807	29.8149	4.62189
	MLN_B4_MLN 127	M_127	MLN	SM14	FF	SM14 FF	EAE	Cluster_2	0.739883	360764	269187	266923	200406	103400	1799	131	807	100663	4906	1178	55	177	3496	85930	NA	938	1930	232	1233	75.0801	1.83798	0.461931	1.30974	0.441326	0.0869165	0.0663113	0.0206052	38.7378	0.723055	37.7124	0.673977	0.351412	0.302334	0.0490778	32.1928	NA
	MLN_B5_349	M_349	MLN	SM12	FR	SM12 FR	EAE	Cluster_1	0.630704	109809	70265	69257	46916	28553	124	5	52	28372	1989	50	1	14	1924	15993	304	57	129	15	51	67.7419	2.87191	0.0736388	2.77806	0.0721949	0.0216585	0.0202146	0.0014439	41.2276	0.186263	40.9663	0.179043	0.0823021	0.0750827	0.00721949	23.0923	0.438945
	MLN_B5_MLN 172	M_172	MLN	SM14	FF	SM14 FF	EAE	Cluster_1	0.688129	211501	147230	145540	84131	41522	1273	207	633	39409	1308	269	22	58	959	36699	NA	840	1480	80	291	57.8061	0.898722	0.199945	0.658925	0.184829	0.0549677	0.0398516	0.0151161	28.5296	1.0169	27.0778	0.874674	0.577161	0.434932	0.142229	25.2157	NA
	MLN_B5_MLN 190	M_190	MLN	SM03	FR	SM03 FR	EAE	Cluster_1	0.592044	30268	17969	17920	15293	9978	77	3	125	9773	192	17	5	28	142	4888	542	128	80	33	22	85.3404	1.07143	0.122768	0.792411	0.0948661	0.184152	0.15625	0.0279018	55.6808	0.446429	54.5368	0.429688	0.714286	0.697545	0.0167411	27.2768	3.02455
	MLN_B6_350	M_350	MLN	SM12	FR	SM12 FR	EAE	Cluster_1	0.761656	306599	235417	233523	157516	83917	279	19	295	83324	7423	74	5	92	7252	64240	1105	314	298	97	79	67.452	3.1787	0.0338296	3.10548	0.0316885	0.0415377	0.0393965	0.00214112	35.9352	0.127611	35.6813	0.119474	0.134462	0.126326	0.00813624	27.5091	0.473187
	MLN_B6_MLN 191	M_191	MLN	SM03	FR	SM03 FR	EAE	Cluster_1	0.0992027	72498	7259	7192	5466	3616	25	87	182	3322	32	1	2	5	24	1366	136	269	112	7	3	76.0011	0.444939	0.041713	0.333704	0.0139043	0.0973304	0.0695217	0.0278087	50.2781	1.55729	46.1902	0.347608	3.74027	2.53059	1.20968	18.9933	1.89099
	MLN_B7_354	M_354	MLN	SM12	FR	SM12 FR	EAE	Cluster_1	0.755265	277177	211821	209342	142707	87449	687	61	267	86434	4387	44	5	48	4290	48937	762	328	748	53	49	68.1693	2.09561	0.0234067	2.04928	0.0210182	0.0253174	0.022929	0.00238844	41.7733	0.35731	41.2884	0.328171	0.156681	0.127542	0.0291389	23.3766	0.363998
	SI(1)_E1_SI 159	M_159	SILP	SM01	FR	SM01 FR	EAE	Cluster_1	0.195623	504000	106412	98594	22735	16891	833	246	670	15142	2147	73	10	127	1937	2976	NA	916	1079	137	83	23.0592	2.17762	0.0841836	1.96462	0.074041	0.138954	0.128811	0.0101426	17.1319	1.09439	15.3579	0.844879	0.929063	0.679555	0.249508	3.01844	NA
	SI(1)_E2_SI 160	M_160	SILP	SM01	FR	SM01 FR	EAE	Cluster_2	0.124441	101791	13662	12667	3948	2902	368	202	342	1990	292	22	14	53	203	603	NA	544	570	67	36	31.1676	2.3052	0.284203	1.60259	0.17368	0.528933	0.41841	0.110523	22.9099	4.49988	15.7101	2.90519	4.29462	2.69993	1.59469	4.7604	NA
	SI(1)_E3_SI 162	M_162	SILP	SM01	FR	SM01 FR	EAE	Cluster_1	0.318246	211409	69711	67280	14957	10177	560	273	672	8672	849	46	22	146	635	3658	NA	945	833	168	68	22.231	1.26189	0.10107	0.943817	0.068371	0.249703	0.217004	0.0326992	15.1263	1.23811	12.8894	0.832342	1.40458	0.998811	0.405767	5.43698	NA
	SI(1)_E4_SI 163	M_163	SILP	SM01	FR	SM01 FR	EAE	Cluster_1	0.153499	295970	48132	45431	8785	5773	442	100	305	4926	573	30	13	84	446	1992	NA	405	542	97	43	19.337	1.26125	0.094649	0.981709	0.0660342	0.213511	0.184896	0.0286148	12.7072	1.19302	10.8428	0.972904	0.891462	0.671348	0.220114	4.38467	NA
	SI(1)_E5_SI 182	M_182	SILP	SM04	FR	SM04 FR	EAE	Cluster_1	0.181875	130084	24483	23659	3440	2323	79	62	211	1971	244	12	1	37	194	698	58	273	141	38	13	14.5399	1.03132	0.0549474	0.819984	0.0507207	0.160615	0.156389	0.00422672	9.81867	0.595968	8.33087	0.333911	1.15389	0.891838	0.262057	2.95025	0.24515
	SI(1)_E6_SI 183	M_183	SILP	SM04	FR	SM04 FR	EAE	Cluster_1	0.0742329	222233	18415	16497	4023	2570	147	80	288	2055	715	23	7	148	537	491	46	368	227	155	30	24.3863	4.33412	0.181851	3.25514	0.139419	0.939565	0.897133	0.042432	15.5786	1.37601	12.4568	0.891071	2.23071	1.74577	0.484937	2.9763	0.278839
	SI(1)_E7_SI 184	M_184	SILP	SM04	FR	SM04 FR	EAE	Cluster_1	0.105565	160129	18333	16904	3838	2715	235	120	420	1940	534	24	7	131	372	304	37	540	355	138	31	22.7047	3.15902	0.183389	2.20066	0.141978	0.816375	0.774965	0.0414103	16.0613	2.10009	11.4766	1.3902	3.19451	2.48462	0.709891	1.79839	0.218883
	SI(1)_E8_SI 185	M_185	SILP	SM04	FR	SM04 FR	EAE	Cluster_1	0.183605	316407	61718	58094	14765	10273	484	144	583	9062	1135	63	20	96	956	2725	338	727	628	116	83	25.4157	1.95373	0.142872	1.64561	0.108445	0.199676	0.165249	0.034427	17.6834	1.08101	15.5989	0.833133	1.25142	1.00355	0.247874	4.69067	0.581816
	SI(1)_F1_SI 186	M_186	SILP	SM04	FR	SM04 FR	EAE	Cluster_1	0.238908	186390	46727	44530	10066	7203	593	164	513	5933	1061	48	8	220	785	1346	188	677	757	228	56	22.605	2.38266	0.125758	1.76286	0.107792	0.512014	0.494049	0.0179654	16.1756	1.69998	13.3236	1.33169	1.52032	1.15203	0.368291	3.02268	0.422187
	SI(1)_F2_SI 187	M_187	SILP	SM03	FR	SM03 FR	EAE	Cluster_1	0.247878	200522	52140	49705	9901	6393	215	91	556	5531	757	38	8	129	582	2347	294	647	306	137	46	19.9195	1.52299	0.092546	1.17091	0.0764511	0.275626	0.259531	0.016095	12.8619	0.615632	11.1277	0.432552	1.30168	1.1186	0.18308	4.72186	0.59149
	SI(1)_F3_SI 188	M_188	SILP	SM03	FR	SM03 FR	EAE	Cluster_1	0.113622	215952	25717	24537	4150	3047	175	83	286	2503	132	8	2	22	100	810	100	369	258	24	10	16.9132	0.537963	0.0407548	0.407548	0.0326038	0.0978115	0.0896605	0.00815096	12.418	1.05147	10.2009	0.713209	1.50385	1.16559	0.338265	3.30114	0.407548
	SI(1)_F4_SI 127	M_127	SILP	SM14	FF	SM14 FF	EAE	Cluster_2	0.104538	431000	48210	45056	9298	5234	230	163	358	4483	1296	29	10	126	1131	2143	NA	521	393	136	39	20.6365	2.87642	0.0865589	2.51021	0.0643643	0.301847	0.279652	0.0221946	11.6167	0.872248	9.94984	0.510476	1.15634	0.794567	0.361772	4.7563	NA
	SI(1)_F4_SI 189	M_189	SILP	SM03	FR	SM03 FR	EAE	Cluster_1	0.198882	61534	13545	12238	2771	1804	164	24	46	1570	314	10	7	107	190	552	58	70	188	114	17	22.6426	2.56578	0.138912	1.55254	0.0817127	0.931525	0.874326	0.0571989	14.741	1.5362	12.8289	1.34009	0.571989	0.375878	0.19611	4.51054	0.473934
	SI(1)_F5_SI 172	M_172	SILP	SM14	FF	SM14 FF	EAE	Cluster_1	0.146167	175327	31794	25627	4465	3360	294	110	434	2522	602	17	10	229	346	480	NA	544	404	239	27	17.423	2.34908	0.105358	1.35014	0.0663363	0.93261	0.893589	0.0390213	13.1112	1.57646	9.84118	1.14723	2.12276	1.69353	0.429235	1.87302	NA
	SI(1)_F5_SI 190	M_190	SILP	SM03	FR	SM03 FR	EAE	Cluster_1	0.129805	289496	40180	37578	6710	4379	231	40	207	3901	910	34	25	232	619	1138	176	247	271	257	59	17.8562	2.42163	0.157007	1.64724	0.0904785	0.683911	0.617383	0.0665283	11.6531	0.721167	10.3811	0.614721	0.657299	0.550854	0.106445	3.02837	0.468359
	SI(1)_F6_SI 173	M_173	SILP	SM14	FF	SM14 FF	EAE	Cluster_1	0.161867	182780	33455	29586	3805	2546	121	95	432	1898	620	15	19	263	323	548	NA	527	216	282	34	12.8608	2.09559	0.114919	1.09173	0.0506997	0.953154	0.888934	0.0642196	8.60542	0.730075	6.4152	0.408977	1.78125	1.46015	0.321098	1.85223	NA
	SI(1)_F6_SI 191	M_191	SILP	SM03	FR	SM03 FR	EAE	Cluster_1	0.0418167	431000	19271	18023	3042	1748	99	48	172	1429	388	37	20	43	288	703	83	220	147	63	57	16.8784	2.1528	0.316263	1.59796	0.205293	0.349553	0.238584	0.110969	9.69872	0.815624	7.92876	0.549298	1.22066	0.954336	0.266326	3.90057	0.460523
	SI_A4_405	M_405	SILP	SM13	FR	SM13 FR	EAE	Cluster_1	0.166829	684000	123773	114111	26596	17076	1325	409	977	14365	3792	282	44	286	3180	3274	236	1386	1734	330	326	23.3071	3.32308	0.285687	2.78676	0.247128	0.289192	0.250633	0.0385589	14.9644	1.51957	12.5886	1.16115	1.21461	0.856184	0.358423	2.86914	0.206816
	SI_B3_410	M_410	SILP	SM14	FR	SM14 FR	EAE	Cluster_2	0.116171	661000	83758	76789	14395	8358	654	186	307	7211	2199	66	12	163	1958	2260	138	493	840	175	78	18.7462	2.86369	0.101577	2.54984	0.0859498	0.227897	0.21227	0.0156272	10.8844	1.09391	9.39067	0.851684	0.642019	0.399797	0.242222	2.94313	0.179713
	SI_H7_354	M_354	SILP	SM12	FR	SM12 FR	EAE	Cluster_1	0.0626819	393335	33569	24655	8056	3775	212	33	130	3400	2855	50	14	117	2674	523	10	163	245	131	64	32.6749	11.5798	0.259582	10.8457	0.202799	0.531332	0.474549	0.0567836	15.3113	0.993713	13.7903	0.859866	0.661124	0.527276	0.133847	2.12127	0.0405597
	v_A2_BN27	M_027	MLN	GF	FR	GF FR	EAE	Cluster_2	0.676846	44075	29947	29832	21719	11527	516	131	111	10769	663	80	11	9	563	9077	1743	242	647	20	91	72.8044	2.22245	0.305042	1.88724	0.268168	0.0670421	0.0301689	0.0368732	38.6397	2.16881	36.0988	1.72969	0.811209	0.372084	0.439126	30.4271	5.84272
	v_A3_BN28	M_028	MLN	GF	FR	GF FR	EAE	Cluster_1	0.270814	15302	4193	4144	2877	1530	67	20	20	1423	136	12	0	2	122	1109	213	40	87	2	12	69.4257	3.28185	0.289575	2.94402	0.289575	0.0482625	0.0482625	0	36.9208	2.09942	34.3388	1.6168	0.965251	0.482625	0.482625	26.7616	5.13996
	v_A4_BN29	M_029	MLN	GF	FR	GF FR	EAE	Cluster_2	0.620694	114459	71266	71044	41911	21819	346	122	516	20835	2768	186	42	109	2431	16247	2475	638	468	151	228	58.993	3.89618	0.320928	3.42182	0.26181	0.212544	0.153426	0.0591183	30.712	0.658747	29.3269	0.487022	0.898035	0.72631	0.171725	22.8689	3.48376
	v_A5_BN34	M_034	MLN	SM14	FR	SM14 FR	EAE	Cluster_1	0.646504	74957	48551	48460	33240	16183	306	101	275	15501	1682	191	24	43	1424	14327	2843	376	407	67	215	68.5927	3.4709	0.443665	2.93851	0.394139	0.138258	0.088733	0.0495254	33.3946	0.839868	31.9872	0.631449	0.775898	0.567478	0.208419	29.5646	5.86669
	v_B1_30	M_030	MLN	GF	FF	GF FF	EAE	Cluster_2	0.063339	13483	876	854	647	385	8	2	5	370	22	1	0	0	21	226	53	7	10	0	1	75.7611	2.57611	0.117096	2.45902	0.117096	0	0	0	45.082	1.17096	43.3255	0.936768	0.819672	0.58548	0.234192	26.4637	6.20609
	v_B3_32	M_032	MLN	GF	FF	GF FF	EAE	Cluster_1	0.595655	35074	20930	20892	12178	6576	143	35	173	6225	390	39	10	13	328	4941	783	208	178	23	49	58.2903	1.86674	0.23454	1.56998	0.186674	0.11009	0.0622248	0.0478652	31.4762	0.852001	29.7961	0.684473	0.995596	0.828068	0.167528	23.6502	3.74785
	v_B4_BN33	M_033	MLN	GF	FF	GF FF	EAE	Cluster_2	0.670421	153350	103034	102809	71657	41483	560	94	194	40635	1721	191	19	93	1418	26446	5301	288	654	112	210	69.6992	1.67398	0.204262	1.37926	0.185781	0.10894	0.090459	0.0184809	40.3496	0.636131	39.5247	0.544699	0.280131	0.188699	0.0914317	25.7234	5.15616
	v_B6_BN38	M_038	MLN	SM14	FF	SM14 FF	EAE	Cluster_2	0.470297	70768	33365	33282	22457	12714	423	50	57	12184	815	79	6	9	721	8070	1264	107	473	15	85	67.4749	2.44877	0.255393	2.16634	0.237366	0.0450694	0.0270416	0.0180278	38.2008	1.42119	36.6084	1.27096	0.321495	0.171264	0.150231	24.2473	3.79785
	v_B7_BN39	M_039	MLN	SM14	FF	SM14 FF	EAE	Cluster_2	0.617745	126332	78296	78041	43222	21788	346	105	421	20916	1349	155	59	88	1047	18561	3035	526	451	147	214	55.3837	1.72858	0.274215	1.3416	0.198614	0.188363	0.112761	0.0756013	27.9187	0.577901	26.8013	0.443357	0.674005	0.53946	0.134545	23.7837	3.88898

## Sheet: ED7E
Extended Data Figure 7
e, Event counts per channel and as percent of CD45-positive cell population from the colonic lamina propria (CLP), mesenteric lymph nodes (MLN), small intestine lamina propria (SILP), and spinal cord (SC) of gnotobiotic mice fed a fiber-rich (FR) or fiber free (FF) diet at baseline (BL) and after the 30 d disease course (EAE). Group phenotype based on Fig 5c; "Moderate" and "Intermediate" merged …
	POPULATION	.y.	group1	group2	n1	n2	statistic	df	p
	CD3	PERCENTAGE	Cluster_1	Cluster_2	23	11	3.62	24.3	0.00133
	CD45	PERCENTAGE	Cluster_1	Cluster_2	23	11	3.6	26.8	0.00129
	CD4neg	PERCENTAGE	Cluster_1	Cluster_2	23	11	4.51	26.5	0.000117
	CD4neg_IFNGpos	PERCENTAGE	Cluster_1	Cluster_2	23	11	3.76	25.8	0.000875
	CD4neg_IL17neg_IFNGneg	PERCENTAGE	Cluster_1	Cluster_2	23	11	4.45	26.2	0.00014
	CD4neg_IL17neg_IFNGpos	PERCENTAGE	Cluster_1	Cluster_2	23	11	3.53	25.3	0.00161
	CD4neg_IL17pos	PERCENTAGE	Cluster_1	Cluster_2	23	11	3.47	31.9	0.00152
	CD4neg_IL17pos_IFNGneg	PERCENTAGE	Cluster_1	Cluster_2	23	11	3.56	31.6	0.0012
	CD4neg_IL17pos_IFNGpos	PERCENTAGE	Cluster_1	Cluster_2	23	11	2.76	29.5	0.00981
	CD4pos	PERCENTAGE	Cluster_1	Cluster_2	23	11	3.31	24.6	0.00288
	CD4pos_IFNGpos	PERCENTAGE	Cluster_1	Cluster_2	23	11	3.48	26.8	0.00173
	CD4pos_IL17neg_IFNGneg	PERCENTAGE	Cluster_1	Cluster_2	23	11	3.15	23.5	0.00437
	CD4pos_IL17neg_IFNGpos	PERCENTAGE	Cluster_1	Cluster_2	23	11	3.67	25.5	0.00113
	CD4pos_IL17pos	PERCENTAGE	Cluster_1	Cluster_2	23	11	2.75	28.8	0.0102
	CD4pos_IL17pos_IFNGneg	PERCENTAGE	Cluster_1	Cluster_2	23	11	2.58	26.9	0.0157
	CD4pos_IL17pos_IFNGpos	PERCENTAGE	Cluster_1	Cluster_2	23	11	2.75	30.9	0.00981
	CD8pos	PERCENTAGE	Cluster_1	Cluster_2	23	11	1.61	31.9	0.117
	CD8pos_IFNGpos	PERCENTAGE	Cluster_1	Cluster_2	16	9	2.85	18.2	0.0106
																															Cell populations as percent of viable cells
	SAMPLE_ID	MOUSE_ID	ORGAN	SM	DIET	GROUP	EAE_STATUS	WITHIN MEAN +/- SD	INDIV_PHENOTYPE	%V	Count	Viable	CD45pos	CD3pos	CD4pos	CD4pos_IL17neg_IFNGpos	CD4pos_IL17pos_IFNGpos	CD4pos_IL17pos_IFNGneg	CD4pos_IL17neg_IFNGneg	CD4neg	CD4neg_IL17neg_IFNGpos	CD4neg_IL17pos_IFNGpos	CD4neg_IL17pos_IFNGneg	CD4neg_IL17neg_IFNGneg	CD8pos	CD8pos_IFNGpos	CD4pos_IL17pos	CD4pos_IFNGpos	CD4neg_IL17pos	CD4neg_IFNGpos	V__CD3	V__CD45	V__CD4neg	V__CD4neg_IFNGpos	V__CD4neg_IL17neg_IFNGneg	V__CD4neg_IL17neg_IFNGpos	V__CD4neg_IL17pos	V__CD4neg_IL17pos_IFNGneg	V__CD4neg_IL17pos_IFNGpos	V__CD4pos	V__CD4pos_IFNGpos	V__CD4pos_IL17neg_IFNGneg	V__CD4pos_IL17neg_IFNGpos	V__CD4pos_IL17pos	V__CD4pos_IL17pos_IFNGneg	V__CD4pos_IL17pos_IFNGpos	V__CD8pos	V__CD8pos_IFNGpos
	SC_F4_346	M_346	SC	SM12	FR	SM12 FR	EAE	EXCLUDE	Cluster_2	0.404702	375202	151845	1950	1459	873	321	39	57	456	379	115	2	11	251	0	0	96	360	13	117	0.960848	1.2842	0.249597	0.0770523	0.1653	0.0757351	0.00856136	0.00724423	0.00131713	0.574928	0.237084	0.300306	0.2114	0.0632224	0.0375383	0.0256841	0	0
	SC_F5_349	M_349	SC	SM12	FR	SM12 FR	EAE	EXCLUDE	Cluster_1	0.406099	356364	144719	1632	1143	646	217	29	46	354	291	83	1	7	200	1	0	75	246	8	84	0.789806	1.1277	0.201079	0.0580435	0.138199	0.0573525	0.00552795	0.00483696	0.000690994	0.446382	0.169985	0.244612	0.149946	0.0518246	0.0317857	0.0200388	0.000690994	0
	SC_F6_350	M_350	SC	SM12	FR	SM12 FR	EAE	EXCLUDE	Cluster_1	0.359246	814000	292426	5450	4110	2369	670	61	159	1479	904	198	10	40	656	4	3	220	731	50	208	1.40548	1.86372	0.309138	0.0711291	0.22433	0.0677094	0.0170983	0.0136787	0.00341967	0.810119	0.249978	0.505769	0.229118	0.0752327	0.0543727	0.02086	0.00136787	0.0010259
	SC_F7_354	M_354	SC	SM12	FR	SM12 FR	EAE	EXCLUDE	Cluster_1	0.372453	596000	221982	58209	33990	26381	5918	971	2426	17066	5701	381	19	214	5087	19	2	3397	6889	233	400	15.3121	26.2224	2.56823	0.180195	2.29163	0.171636	0.104963	0.0964042	0.00855925	11.8843	3.1034	7.68801	2.66598	1.5303	1.09288	0.437423	0.00855925	0.000900974
	SC_G1_BN 40	M_040	SC	SM13	FR	SM13 FR	EAE	EXCLUDE	Cluster_2	0.137255	2380000	326667	4310	2970	1338	384	131	134	689	1420	329	38	28	1025	1	1	265	515	66	367	0.909183	1.31939	0.434693	0.112347	0.313775	0.100714	0.0202041	0.00857142	0.0116326	0.409591	0.157653	0.210918	0.117551	0.0811224	0.0410204	0.040102	0.000306122	0.000306122
	SC_G1_BN26	M_026	SC	GF	FR	GF FR	EAE	INCLUDE	Cluster_1	0.242795	2290000	556000	4008	1987	1457	466	197	133	661	423	50	37	35	301	1	0	330	663	72	87	0.357374	0.720863	0.0760791	0.0156475	0.0541367	0.00899281	0.0129496	0.00629496	0.00665468	0.26205	0.119245	0.118885	0.0838129	0.0593525	0.0239209	0.0354317	0.000179856	0
	SC_G1_SC 159	M_159	SC	SM01	FR	SM01 FR	EAE	INCLUDE	Cluster_1	0.196473	1910000	375264	9082	6344	3566	935	294	251	2086	2475	702	48	97	1628	5	NA	545	1229	145	750	1.69054	2.42016	0.659536	0.199859	0.433828	0.187068	0.0386395	0.0258485	0.012791	0.950264	0.327503	0.555875	0.249158	0.145231	0.0668862	0.0783448	0.0013324	NA
	SC_G2_BN27	M_027	SC	GF	FR	GF FR	EAE	INCLUDE	Cluster_2	0.166959	1120000	186994	447	267	208	42	35	31	100	15	6	1	1	7	5	0	66	77	2	7	0.142785	0.239045	0.00802165	0.00374344	0.00374344	0.00320866	0.00106955	0.000534777	0.000534777	0.111234	0.0411778	0.0534777	0.0224606	0.0352953	0.0165781	0.0187172	0.00267388	0
	SC_G2_BN41	M_041	SC	SM13	FR	SM13 FR	EAE	EXCLUDE	Cluster_2	0.153166	2410000	369130	6426	4276	2782	644	212	249	1677	1393	461	24	48	860	2	1	461	856	72	485	1.1584	1.74085	0.377374	0.13139	0.23298	0.124888	0.0195053	0.0130035	0.00650177	0.753664	0.231897	0.454311	0.174464	0.124888	0.0674559	0.0574323	0.000541815	0.000270907
	SC_G2_SC 160	M_160	SC	SM01	FR	SM01 FR	EAE	INCLUDE	Cluster_2	0.187762	1690000	317317	2879	1825	1004	350	128	45	481	737	188	25	44	480	3	NA	173	478	69	213	0.575135	0.907295	0.23226	0.0671253	0.151268	0.0592467	0.0217448	0.0138663	0.00787856	0.316403	0.150638	0.151583	0.1103	0.0545196	0.0141814	0.0403382	0.000945427	NA
	SC_G3_BN28	M_028	SC	GF	FR	GF FR	EAE	INCLUDE	Cluster_1	0.236064	1500000	354096	2941	1633	1291	220	71	81	919	282	39	40	52	151	2	1	152	291	92	79	0.461174	0.830566	0.0796394	0.0223103	0.0426438	0.011014	0.0259817	0.0146853	0.0112964	0.36459	0.0821811	0.259534	0.06213	0.0429262	0.0228752	0.0200511	0.000564819	0.000282409
	SC_G3_BN42	M_042	SC	SM13	FR	SM13 FR	EAE	INCLUDE	Cluster_2	0.158454	2180000	345430	1101	833	451	111	27	38	275	347	138	6	17	186	0	0	65	138	23	144	0.241149	0.318733	0.100455	0.0416872	0.0538459	0.0399502	0.00665837	0.0049214	0.00173697	0.130562	0.0399502	0.0796109	0.0321339	0.0188171	0.0110008	0.00781634	0	0
	SC_G3_SC 162	M_162	SC	SM01	FR	SM01 FR	EAE	INCLUDE	Cluster_1	0.17029	2760000	470000	9021	4355	1865	463	140	114	1148	2388	242	31	127	1988	0	NA	254	603	158	273	0.926596	1.91936	0.508085	0.0580851	0.422979	0.0514894	0.033617	0.0270213	0.00659574	0.396809	0.128298	0.244255	0.0985106	0.0540426	0.0242553	0.0297872	0	NA
	SC_G4_BN29	M_029	SC	GF	FR	GF FR	EAE	INCLUDE	Cluster_2	0.232701	1180000	274587	9395	3092	2317	284	433	482	1118	622	66	96	153	307	8	0	915	717	249	162	1.12605	3.4215	0.226522	0.0589977	0.111804	0.0240361	0.0906816	0.05572	0.0349616	0.843813	0.261119	0.407157	0.103428	0.333228	0.175536	0.157691	0.00291347	0
	SC_G4_BN43	M_043	SC	SM13	FR	SM13 FR	EAE	EXCLUDE	Cluster_2	0.151306	1880000	284456	718	471	270	78	24	18	150	186	74	7	6	99	1	1	42	102	13	81	0.165579	0.252412	0.065388	0.0284754	0.0348033	0.0260146	0.00457013	0.00210929	0.00246084	0.094918	0.0358579	0.0527322	0.0274208	0.014765	0.00632787	0.00843716	0.000351548	0.000351548
	SC_G5_BN34	M_034	SC	SM14	FR	SM14 FR	EAE	INCLUDE	Cluster_1	0.212863	2410000	513000	3119	1267	737	227	155	56	299	398	64	52	46	236	1	0	211	382	98	116	0.246979	0.607992	0.0775828	0.0226121	0.0460039	0.0124756	0.0191033	0.00896686	0.0101365	0.143665	0.0744639	0.0582846	0.0442495	0.0411306	0.0109162	0.0302144	0.000194932	0
	SC_G5_BN44	M_044	SC	SM13	FR	SM13 FR	EAE	EXCLUDE	Cluster_2	0.141007	2520000	355338	8751	5991	3643	717	223	331	2372	2050	463	48	68	1471	5	2	554	940	116	511	1.686	2.46273	0.576916	0.143807	0.413972	0.130298	0.032645	0.0191367	0.0135083	1.02522	0.264537	0.667533	0.20178	0.155908	0.0931507	0.0627571	0.00140711	0.000562844
	SC_G5_SC 182	M_182	SC	SM04	FR	SM04 FR	EAE	EXCLUDE	Cluster_1	0.293501	680000	199581	51332	18332	10785	2388	832	1100	6465	6076	1584	145	563	3784	18	8	1932	3220	708	1729	9.18524	25.7199	3.04438	0.866315	1.89597	0.793663	0.354743	0.282091	0.0726522	5.40382	1.61338	3.23929	1.19651	0.968028	0.551155	0.416873	0.00901889	0.0040084
	SC_G6_35	M_035	SC	SM14	FR	SM14 FR	EAE	INCLUDE	Cluster_1	0.247788	2260000	560000	5229	1555	755	236	185	63	271	628	89	181	52	306	2	0	248	421	233	270	0.277679	0.93375	0.112143	0.0482143	0.0546429	0.0158929	0.0416071	0.00928571	0.0323214	0.134821	0.0751786	0.0483929	0.0421429	0.0442857	0.01125	0.0330357	0.000357143	0
	SC_G6_SC 183	M_183	SC	SM04	FR	SM04 FR	EAE	INCLUDE	Cluster_1	0.244992	1310000	320939	20897	10217	7006	1811	1043	663	3489	2230	559	50	201	1420	17	3	1706	2854	251	609	3.18347	6.51121	0.694836	0.189756	0.442452	0.174176	0.078208	0.0626287	0.0155793	2.18297	0.889266	1.08712	0.564282	0.531565	0.206581	0.324984	0.00529696	0.000934757
	SC_G7_36	M_036	SC	SM14	FR	SM14 FR	EAE	INCLUDE	Cluster_1	0.228139	2310000	527000	10761	1708	823	246	123	44	410	769	112	119	82	456	5	1	167	369	201	231	0.324099	2.04194	0.14592	0.043833	0.0865275	0.0212524	0.0381404	0.0155598	0.0225806	0.156167	0.070019	0.0777989	0.0466793	0.0316888	0.00834915	0.0233397	0.000948767	0.000189753
	SC_G7_SC 184	M_184	SC	SM04	FR	SM04 FR	EAE	INCLUDE	Cluster_1	0.285222	882000	251566	4513	2307	1652	370	383	247	652	396	105	12	103	176	2	1	630	753	115	117	0.917056	1.79396	0.157414	0.0465087	0.0699618	0.0417385	0.0457136	0.0409435	0.00477012	0.656687	0.299325	0.259177	0.147079	0.250431	0.098185	0.152246	0.00079502	0.00039751
	SC_G8_SC 185	M_185	SC	SM04	FR	SM04 FR	EAE	INCLUDE	Cluster_1	0.281489	655000	184375	6530	3980	2383	612	401	253	1117	1121	313	130	197	481	6	4	654	1013	327	443	2.15864	3.54169	0.608	0.240271	0.260881	0.169763	0.177356	0.106847	0.0705085	1.29247	0.549424	0.605831	0.331932	0.354712	0.13722	0.217492	0.00325424	0.00216949
	SC_H1_30	M_030	SC	GF	FF	GF FF	EAE	INCLUDE	Cluster_2	0.248926	1180000	293733	1282	708	452	202	42	10	198	201	41	16	12	132	2	0	52	244	28	57	0.241035	0.436451	0.0684295	0.0194054	0.0449388	0.0139583	0.00953247	0.00408534	0.00544712	0.153881	0.0830686	0.0674082	0.0687699	0.0177032	0.00340445	0.0142987	0.00068089	0
	SC_H1_BN45	M_045	SC	SM13	FF	SM13 FF	EAE	EXCLUDE	Cluster_2	0.116274	2850000	331382	340	225	115	20	8	9	78	97	20	0	5	72	0	0	17	28	5	20	0.0678975	0.102601	0.0292714	0.00603533	0.0217272	0.00603533	0.00150883	0.00150883	0	0.0347032	0.00844946	0.0235378	0.00603533	0.00513003	0.0027159	0.00241413	0	0
	SC_H1_SC 165	M_165	SC	SM14	FR	SM14 FR	EAE	INCLUDE	Cluster_1	0.219291	2540000	557000	7495	4613	1827	524	223	116	964	2599	675	71	128	1725	2	NA	339	747	199	746	0.828187	1.3456	0.466607	0.133932	0.309695	0.121185	0.0357271	0.0229803	0.0127469	0.328007	0.134111	0.17307	0.0940754	0.0608618	0.0208259	0.0400359	0.000359066	NA
	SC_H1_SC 186	M_186	SC	SM04	FR	SM04 FR	EAE	INCLUDE	Cluster_1	0.256186	1120000	286928	32515	14792	10909	2146	1430	2089	5244	2624	744	142	459	1279	7	3	3519	3576	601	886	5.1553	11.3321	0.914515	0.308788	0.445756	0.259298	0.20946	0.15997	0.0494898	3.802	1.24631	1.82764	0.747923	1.22644	0.728057	0.498383	0.00243964	0.00104556
	SC_H2_31	M_031	SC	GF	FF	GF FF	EAE	INCLUDE	Cluster_2	0.246781	626000	154485	2445	1188	774	222	92	57	403	339	62	15	15	247	4	1	149	314	30	77	0.769007	1.58268	0.219439	0.049843	0.159886	0.0401333	0.0194194	0.00970968	0.00970968	0.50102	0.203256	0.260867	0.143703	0.0964495	0.0368968	0.0595527	0.00258925	0.000647312
	SC_H2_BN46	M_046	SC	SM13	FF	SM13 FF	EAE	EXCLUDE	Cluster_2	0.141694	2640000	374072	4910	2905	1729	498	65	57	1109	1136	353	19	21	743	1	0	122	563	40	372	0.776588	1.31258	0.303685	0.0994461	0.198625	0.0943669	0.0106931	0.00561389	0.00507924	0.46221	0.150506	0.296467	0.133129	0.032614	0.0152377	0.0173763	0.000267328	0
	SC_H2_SC 166	M_166	SC	SM14	FR	SM14 FR	EAE	INCLUDE	Cluster_1	0.208148	2700000	562000	38402	12347	8178	1588	480	760	5350	3826	377	84	336	3029	8	NA	1240	2068	420	461	2.19698	6.8331	0.680783	0.0820285	0.538968	0.0670819	0.0747331	0.0597865	0.0149466	1.45516	0.367972	0.951957	0.282562	0.220641	0.135231	0.0854093	0.00142349	NA
	SC_H2_SC 187	M_187	SC	SM03	FR	SM03 FR	EAE	INCLUDE	Cluster_1	0.191845	2330000	447000	16600	7763	5628	1365	638	508	3117	1649	361	27	61	1200	7	1	1146	2003	88	388	1.73669	3.71365	0.368904	0.0868009	0.268456	0.0807606	0.0196868	0.0136465	0.00604027	1.25906	0.448098	0.697315	0.305369	0.256376	0.113647	0.142729	0.001566	0.000223714
	SC_H3_32	M_032	SC	GF	FF	GF FF	EAE	INCLUDE	Cluster_1	0.241959	1010000	244379	8581	2780	2164	516	88	100	1460	496	106	36	36	318	5	1	188	604	72	142	1.13758	3.51135	0.202963	0.0581065	0.130126	0.0433752	0.0294624	0.0147312	0.0147312	0.88551	0.247157	0.597433	0.211147	0.0769297	0.04092	0.0360096	0.002046	0.0004092
	SC_H3_BN47	M_047	SC	SM13	FF	SM13 FF	EAE	EXCLUDE	Cluster_2	0.151087	2760000	417000	6029	3040	1689	257	60	117	1255	1251	202	24	54	971	2	0	177	317	78	226	0.729017	1.4458	0.3	0.0541966	0.232854	0.0484412	0.018705	0.0129496	0.0057554	0.405036	0.0760192	0.300959	0.0616307	0.042446	0.0280576	0.0143885	0.000479616	0
	SC_H3_SC 171	M_171	SC	SM14	FR	SM14 FR	EAE	INCLUDE	Cluster_1	0.216318	2390000	517000	16679	6606	3742	423	292	820	2207	2695	211	87	382	2015	5	NA	1112	715	469	298	1.27776	3.22611	0.521277	0.0576402	0.389749	0.0408124	0.0907157	0.0738878	0.0168279	0.723791	0.138298	0.426886	0.0818182	0.215087	0.158607	0.0564797	0.000967118	NA
	SC_H3_SC 188	M_188	SC	SM03	FR	SM03 FR	EAE	INCLUDE	Cluster_1	0.187511	1840000	345021	32658	12153	8115	1459	590	785	5281	3090	890	84	158	1958	17	6	1375	2049	242	974	3.52239	9.46551	0.895598	0.282302	0.567502	0.257955	0.0701407	0.0457943	0.0243463	2.35203	0.593877	1.53063	0.422873	0.398526	0.227522	0.171004	0.00492724	0.00173902
	SC_H4_33	M_033	SC	GF	FF	GF FF	EAE	INCLUDE	Cluster_2	0.220102	881000	193910	3308	1051	975	252	141	59	523	24	2	2	7	13	1	1	200	393	9	4	0.542004	1.70595	0.0123769	0.00206281	0.00670414	0.00103141	0.00464133	0.00360992	0.00103141	0.502811	0.202671	0.269713	0.129957	0.103141	0.0304265	0.0727141	0.000515703	0.000515703
	SC_H4_BN48	M_048	SC	SM13	FF	SM13 FF	EAE	INCLUDE	Cluster_1	0.191667	2640000	506000	4052	2731	1575	365	120	126	964	1060	176	35	63	786	1	1	246	485	98	211	0.539723	0.800791	0.209486	0.0416996	0.155336	0.0347826	0.0193676	0.0124506	0.006917	0.311265	0.0958498	0.190514	0.0721344	0.0486166	0.0249012	0.0237154	0.000197628	0.000197628
	SC_H4_SC 127	M_127	SC	SM14	FF	SM14 FF	EAE	INCLUDE	Cluster_2	0.202439	1760000	356293	2037	1148	537	189	53	46	249	531	150	20	27	334	1	NA	99	242	47	170	0.322207	0.57172	0.149035	0.0477135	0.0937431	0.0421002	0.0131914	0.00757803	0.00561336	0.150719	0.0679216	0.0698863	0.0530462	0.0277861	0.0129107	0.0148754	0.000280668	NA
	SC_H4_SC 189	M_189	SC	SM03	FR	SM03 FR	EAE	INCLUDE	Cluster_1	0.213401	1670000	356380	11039	6363	4255	985	466	377	2427	1593	387	31	62	1113	11	4	843	1451	93	418	1.78545	3.09754	0.446995	0.117291	0.312307	0.108592	0.0260957	0.0173972	0.00869858	1.19395	0.40715	0.681015	0.27639	0.236545	0.105786	0.130759	0.00308659	0.0011224
	SC_H5_37	M_037	SC	SM14	FF	SM14 FF	EAE	INCLUDE	Cluster_2	0.219214	2290000	502000	2065	687	439	127	80	24	208	157	31	32	16	78	0	0	104	207	48	63	0.136853	0.411355	0.0312749	0.0125498	0.0155378	0.0061753	0.00956175	0.00318725	0.0063745	0.0874502	0.0412351	0.0414343	0.0252988	0.0207171	0.00478088	0.0159363	0	0
	SC_H5_SC 172	M_172	SC	SM14	FF	SM14 FF	EAE	INCLUDE	Cluster_1	0.221951	2460000	546000	10261	5252	3066	637	357	342	1730	2015	242	92	209	1472	6	NA	699	994	301	334	0.961905	1.8793	0.369048	0.0611722	0.269597	0.0443223	0.0551282	0.0382784	0.0168498	0.561538	0.182051	0.31685	0.116667	0.128022	0.0626374	0.0653846	0.0010989	NA
	SC_H5_SC 190	M_190	SC	SM03	FR	SM03 FR	EAE	INCLUDE	Cluster_1	0.257134	1310000	336846	47023	19909	15195	2034	834	2454	9873	3051	841	77	315	1818	28	12	3288	2868	392	918	5.91042	13.9598	0.905755	0.272528	0.539713	0.249669	0.116374	0.0935145	0.0228591	4.51096	0.851428	2.93101	0.603837	0.976114	0.728523	0.247591	0.0083124	0.00356246
	SC_H6_BN38	M_038	SC	SM14	FF	SM14 FF	EAE	INCLUDE	Cluster_2	0.158693	1310000	207888	766	440	290	67	61	30	132	119	25	8	8	78	2	0	91	128	16	33	0.211652	0.368468	0.0572424	0.0158739	0.0375202	0.0120257	0.00769645	0.00384823	0.00384823	0.139498	0.0615716	0.0634957	0.0322289	0.0437736	0.0144308	0.0293427	0.000962056	0
	SC_H6_SC 173	M_173	SC	SM14	FF	SM14 FF	EAE	INCLUDE	Cluster_1	0.209957	2310000	485000	8860	4221	2125	404	267	173	1281	1954	255	143	249	1307	1	NA	440	671	392	398	0.870309	1.8268	0.402887	0.0820619	0.269485	0.0525773	0.0808247	0.0513402	0.0294845	0.438144	0.138351	0.264124	0.083299	0.0907216	0.0356701	0.0550515	0.000206186	NA
	SC_H6_SC 191	M_191	SC	SM03	FR	SM03 FR	EAE	INCLUDE	Cluster_1	0.200617	1980000	397221	47766	29113	20178	3087	835	1396	14860	6538	1598	111	271	4558	26	8	2231	3922	382	1709	7.32917	12.025	1.64594	0.430239	1.14747	0.402295	0.0961681	0.068224	0.0279441	5.07979	0.98736	3.74099	0.777149	0.561652	0.351442	0.21021	0.00654547	0.00201399
	SC_H7_BN39	M_039	SC	SM14	FF	SM14 FF	EAE	INCLUDE	Cluster_2	0.204525	2210000	452000	2046	1270	480	123	54	41	262	716	226	22	21	447	1	0	95	177	43	248	0.280973	0.452655	0.158407	0.0548673	0.0988938	0.05	0.00951327	0.00464602	0.00486726	0.106195	0.0391593	0.0579646	0.0272124	0.0210177	0.0090708	0.0119469	0.000221239	0
