# Supplementary material for: Gut microbial factors predict disease severity in a mouse model of multiple sclerosis
Source: Nat Microbiol. 2024 Jul 15;9(9):2244–61. doi: 10.1038/s41564-024-01761-3 (PMC11371644; doi:10.1038/s41564-024-01761-3)
Supplement: Supplementary file 15 — Statistical source data. [file 41564_2024_1761_MOESM15_ESM.xlsx]

## Sheet: ED8A
Extended Data Figure 8
a, V4 16S rRNA gene sequencing data from SM12, SM13, and SM14 mice fed a fiber-rich (FR) or fiber-free (FF) diet before EAE induction (d 0). Fecal samples were not collected from 2 mice (SM13 FR, n = 1; SM13 FF, n = 1).
						Bacteroides thetaiotaomicron	Bacteroides ovatus	Bacteroides uniformis	Bacteroides caccae	Barnesiella intestinihominis	Eubacterium rectale	Clostridium symbiosum	Marvinbryantia formatexigens	Roseburia intestinalis	Faecalibacterium prausnitzii	Escherichia coli	Desulfovibrio piger	Collinsella aerofaciens	Akkermansia muciniphila
		MOUSE_ID	COLONIZATION	DIET	EAE	BT	BO	BU	BC	BI	ER	CS	MF	RI	FP	EC	DP	CA	AM
		M_269	SM14	FR	EAE	13.0119	22.3072	13.946	4.69115	1.61516	4.43541	0.453142	5.92046	2.38595	0.00179462	3.97778	0.367898	0.321238	26.5649
		M_270	SM14	FR	EAE	11.0761	20.3056	12.9792	4.33017	1.70123	3.15423	0.62558	3.73091	7.68623	0	9.5028	0.519018	0.319685	24.0692
		M_271	SM14	FR	EAE	10.9427	20.3544	13.0722	4.6675	1.21009	3.72967	0.509967	3.734	6.27951	0	9.25612	0.46783	0.289558	25.4865
		M_034	SM14	FR	EAE	18.9115	26.427	13.665	4.45087	1.76387	5.99873	2.17415	3.7018	1.93948	0.00155407	3.6614	0.576561	0.92312	15.8049
		M_035	SM14	FR	EAE	11.842	19.9229	11.9538	7.15872	1.96214	6.29532	1.26789	1.60766	5.529	0.00147087	4.53175	1.00019	0.514804	26.4124
		M_036	SM14	FR	EAE	16.9856	21.9272	15.696	3.96807	1.83461	4.65187	2.30263	3.49802	4.22234	0	4.6539	0.49031	1.08395	18.6855
		M_165	SM14	FR	EAE	15.5434	14.7351	12.4591	4.1462	2.15553	2.99113	4.23602	0.00113688	8.16621	0	6.77694	1.37904	1.11642	26.2938
		M_166	SM14	FR	EAE	9.49606	16.5781	11.5132	3.27098	1.18062	7.37674	1.25217	0	10.0055	0	7.0309	0.647382	1.4038	30.2446
		M_171	SM14	FR	EAE	14.7547	18.5524	17.0813	4.75908	1.30591	9.4046	3.15895	0.00129042	5.38364	0	4.2842	0.743283	0.996206	19.5744
		M_408	SM14	FR	EAE	18.6861	16.5618	2.75374	14.6735	2.95043	5.9402	2.63572	0.0393391	12.3131	0	8.22187	0.511408	0.708104	14.0047
		M_409	SM14	FR	EAE	15.8353	18.4165	2.29118	11.0789	2.75522	7.30858	1.1891	0.0580046	11.92	0.0580046	9.62877	0.841067	1.59513	17.0244
		M_410	SM14	FR	EAE	21.813	18.8031	3.47025	13.3144	3.36402	5.48867	2.47875	0.0708215	3.75354	0.0354108	10.7295	1.13314	1.38102	14.1643
		M_411	SM14	FR	EAE	15.8177	19.4817	2.8597	13.1367	3.39589	6.25559	2.05541	0	12.0643	0.178731	7.41734	1.42985	0.80429	15.1028
		M_040	SM13	FR	EAE	20.9821	23.147	23.6859	5.13886	2.5999	3.53349	1.97521	2.12065	4.03629	5.74001	5.34663	0.936353	0.724427	0.0332433
		M_041	SM13	FR	EAE	24.57	21.0968	29.9911	7.30463	2.38866	3.09518	1.97927	1.54181	2.1592	2.63462	2.42993	0.564561	0.231107	0.0132061
		M_042	SM13	FR	EAE	18.9531	17.9561	18.7432	12.3424	2.28811	6.88837	2.83472	2.70353	7.33222	3.38351	4.69319	0.837406	1.03418	0.00983897
		M_043	SM13	FR	EAE	19.0952	20.5522	15.9544	9.91496	2.25803	6.88367	2.28272	2.90164	6.1382	2.88312	9.7174	0.692997	0.713062	0.0123474
		M_044	SM13	FR	EAE	NA	NA	NA	NA	NA	NA	NA	NA	NA	NA	NA	NA	NA	NA
		M_402	SM13	FR	EAE	19.8513	15.7249	3.75465	14.1636	3.75465	6.65428	2.08178	0.148699	12.342	6.72862	10.0743	1.37546	3.2342	0.111524
		M_403	SM13	FR	EAE	21.5856	18.7598	3.68917	16.5228	3.53218	4.59184	3.2967	0.156986	10.4788	6.1617	8.24176	0.981162	1.80534	0.196232
		M_404	SM13	FR	EAE	21.0332	17.5277	3.65929	14.4526	2.67528	7.28782	3.10578	0.0615006	9.7171	8.45633	8.17958	0.95326	2.79828	0.0922509
		M_405	SM13	FR	EAE	23.1184	14.2973	3.77664	15.1066	3.31805	8.11977	3.99245	0.080928	12.1931	4.66685	7.5263	1.13299	2.53574	0.13488
		M_406	SM13	FR	EAE	21.118	14.9068	3.03252	15.3453	3.6171	9.28023	4.45744	0.109609	9.42638	5.80928	7.96493	1.35185	3.50749	0.0730727
		M_407	SM13	FR	EAE	23.7046	14.6865	2.29029	13.5414	4.15116	8.78901	2.26167	0.143143	11.1079	6.01202	9.18981	0.858861	3.14916	0.114515
		M_346	SM12	FR	EAE	20.6208	23.337	3.38137	16.4634	1.80155	6.87361	4.90576	0	11.7517	0.0277162	8.95233	0.665188	1.10865	0.110865
		M_349	SM12	FR	EAE	23.5182	21.6945	3.19149	15.5015	1.40578	8.92857	2.77356	0	14.2477	0	5.85106	0.797872	1.93769	0.151976
		M_350	SM12	FR	EAE	17.1688	22.0475	3.19915	17.462	3.41242	7.17142	4.18555	0.0533191	12.5033	0.0266596	9.94401	0.479872	2.2394	0.106638
		M_354	SM12	FR	EAE	24.433	22.0619	4.29553	16.1512	3.53952	10.4811	3.12715	0	4.36426	0	8.52234	0.859107	1.9244	0.24055
		M_274	SM14	FF	EAE	5.83927	5.059	9.25481	17.0405	2.28872	0.00425215	2.08887	1.06304	0.082917	0	3.45913	1.1906	1.08217	51.5467
		M_275	SM14	FF	EAE	1.27549	4.05041	6.05753	11.3779	0.662086	0.00278187	3.01416	1.89306	0.351907	0	6.85314	1.30331	1.167	61.9913
		M_282	SM14	FF	EAE	5.38933	3.63365	8.45424	16.958	1.83041	0.00485263	3.81222	2.20406	0.137815	0	4.44501	2.09148	2.03616	49.0028
		M_284	SM14	FF	EAE	3.56531	4.55767	8.78516	12.668	1.39112	0.00360861	3.02943	2.77141	0.0938239	0	5.06468	1.60042	2.36364	54.1057
		M_037	SM14	FF	EAE	8.70552	4.54875	9.57674	20.9255	2.26196	0.00536963	2.15792	0.898071	0.410106	0	5.53609	1.7807	0.668519	42.5248
		M_038	SM14	FF	EAE	6.1878	3.75034	13.2164	20.7446	2.31977	0.0745361	2.67153	1.68425	0.570136	0	4.91546	2.16678	1.16119	40.5372
		M_039	SM14	FF	EAE	9.13839	4.3808	11.851	19.9521	2.06281	0.00357713	2.8319	1.35812	0.507953	0	4.13398	1.83149	0.673694	41.2742
		M_127	SM14	FF	EAE	5.37148	6.19626	10.7859	16.1443	1.73672	0.0780549	2.06715	0	0.811771	0	6.31724	1.19944	0.798762	48.4929
		M_172	SM14	FF	EAE	5.98484	5.00023	10.9465	12.9697	3.04644	0.155871	2.34424	0.00154328	0.314829	0	5.18697	0.391993	1.37352	52.2833
		M_173	SM14	FF	EAE	5.6439	5.69248	13.2158	13.366	2.5122	0.132512	1.92032	0	0.747587	0	5.45507	1.11199	1.35052	48.8516
		M_045	SM13	FF	EAE	NA	NA	NA	NA	NA	NA	NA	NA	NA	NA	NA	NA	NA	NA
		M_046	SM13	FF	EAE	11.7253	4.93268	10.5289	45.0453	4.84044	0.0413007	4.06537	2.36515	0.534156	1.96729	8.10733	3.98827	1.82824	0.0302872
		M_047	SM13	FF	EAE	12.6533	9.7518	15.8758	42.1547	4.32435	0.0310732	2.44313	1.27788	0.172197	1.66759	7.28796	1.62228	0.719862	0.018126
		M_048	SM13	FF	EAE	13.6504	8.57698	14.3393	41.0517	4.79881	0.0494547	3.74236	2.32778	0	0	8.17026	1.91168	1.36597	0.015348

## Sheet: ED8B
Extended Data Figure 8
b, See Source Data for Extended Data Fig 8a and Fig 5b.

## Sheet: ED8C
Extended Data Figure 8
c, Concentrations of secretory IgA (sIgA) in faecal samples samples collected 30 d after EAE induction, normalized to faecal weight among mice belonging to Cluster 1 (strong EAE symptoms) or Cluster 2 (mild EAE symptoms).
*outlier removed from analysis
	MOUSE_ID	SM	DIET	EAE_STATUS	CLUSTER	RelM	Max	SusO	sIgA_D30
	M_026	GF	FR	EAE	Cluster_1	1	2.5	1	4.16539
	M_027	GF	FR	EAE	Cluster_2	0	0	0	4.85989
	M_028	GF	FR	EAE	Cluster_1	0.625	2	1	4.74651
	M_029	GF	FR	EAE	Cluster_2	0.125	1	0	7.43331
	M_159	SM01	FR	EAE	Cluster_1	1.5	3	1	48.9844
	M_160	SM01	FR	EAE	Cluster_2	0	0	0	117.841
	M_162	SM01	FR	EAE	Cluster_1	1.5	3	1	62.5214
	M_163	SM01	FR	EAE	Cluster_1	2.375	2.5	1	76.7935
	M_165	SM14	FR	EAE	Cluster_1	1.875	3	1	391.718
	M_166	SM14	FR	EAE	Cluster_1	2.25	3	1	148.342
	M_171	SM14	FR	EAE	Cluster_1	1.5	3	1	530.366
	M_182	SM04	FR	EAE	Cluster_1	1.75	3	1	121.213
	M_183	SM04	FR	EAE	Cluster_1	1.25	2.5	1	62.7199
	M_184	SM04	FR	EAE	Cluster_1	1.375	3	1	72.2088
	M_185	SM04	FR	EAE	Cluster_1	0	1.5	0	106.263
	M_186	SM04	FR	EAE	Cluster_1	2.625	3	1	117.032
	M_187	SM03	FR	EAE	Cluster_1	1.75	3	1	41.1597
	M_188	SM03	FR	EAE	Cluster_1	1.25	1.5	0	47.2927
	M_189	SM03	FR	EAE	Cluster_1	1.125	2	1	88.8018
	M_190	SM03	FR	EAE	Cluster_1	1.625	2.5	1	49.1822
	M_191	SM03	FR	EAE	Cluster_1	1.75	3	1	64.393
	M_346	SM12	FR	EAE	Cluster_2	0	0	0	*1181.04553701263
	M_349	SM12	FR	EAE	Cluster_1	0	2	1	304.353
	M_350	SM12	FR	EAE	Cluster_1	0.5	2	1	309.915
	M_354	SM12	FR	EAE	Cluster_1	2.875	3	1	419.199

## Sheet: ED8D
Extended Data Figure 8
d, Concentrations of faecal sIgA, normalized to faecal weight by SM and EAE status (D00 before EAE induction or at baseline, BL; D30 after EAE induction).
*outlier removed from analysis
	MOUSE_ID	SM	DIET	EAE_STATUS	RelM	Max	SusO	sIgA_D00	sIgA_D30
	M_026	GF	FR	EAE	1	2.5	1		4.16539
	M_027	GF	FR	EAE	0	0	0		4.85989
	M_028	GF	FR	EAE	0.625	2	1		4.74651
	M_029	GF	FR	EAE	0.125	1	0		7.43331
	M_134	SM14	FR	BL	NA	NA	NA	184.144
	M_135	SM14	FR	BL	NA	NA	NA	114.948
	M_136	SM14	FR	BL	NA	NA	NA	215.526
	M_138	SM04	FR	BL	NA	NA	NA	70.877
	M_144	SM04	FR	BL	NA	NA	NA	49.7516
	M_146	SM04	FR	BL	NA	NA	NA	91.4437
	M_147	SM04	FR	BL	NA	NA	NA	81.1624
	M_148	SM03	FR	BL	NA	NA	NA	42.9057
	M_149	SM03	FR	BL	NA	NA	NA	45.5174
	M_150	SM03	FR	BL	NA	NA	NA	54.219
	M_151	SM03	FR	BL	NA	NA	NA	44.7837
	M_152	SM03	FR	BL	NA	NA	NA	22.8824
	M_159	SM01	FR	EAE	1.5	3	1		48.9844
	M_160	SM01	FR	EAE	0	0	0		117.841
	M_162	SM01	FR	EAE	1.5	3	1		62.5214
	M_163	SM01	FR	EAE	2.375	2.5	1		76.7935
	M_165	SM14	FR	EAE	1.875	3	1		391.718
	M_166	SM14	FR	EAE	2.25	3	1		148.342
	M_171	SM14	FR	EAE	1.5	3	1		530.366
	M_182	SM04	FR	EAE	1.75	3	1		121.213
	M_183	SM04	FR	EAE	1.25	2.5	1		62.7199
	M_184	SM04	FR	EAE	1.375	3	1		72.2088
	M_185	SM04	FR	EAE	0	1.5	0		106.263
	M_186	SM04	FR	EAE	2.625	3	1		117.032
	M_187	SM03	FR	EAE	1.75	3	1		41.1597
	M_188	SM03	FR	EAE	1.25	1.5	0		47.2927
	M_189	SM03	FR	EAE	1.125	2	1		88.8018
	M_190	SM03	FR	EAE	1.625	2.5	1		49.1822
	M_191	SM03	FR	EAE	1.75	3	1		64.393
	M_300	SM13	FR	BL	NA	NA	NA	182.034
	M_301	SM13	FR	BL	NA	NA	NA	328.23
	M_302	SM13	FR	BL	NA	NA	NA	296.333
	M_303	SM13	FR	BL	NA	NA	NA	375.967
	M_306	SM13	FR	BL	NA	NA	NA	126.439
	M_310	SM01	FR	BL	NA	NA	NA	72.5276
	M_311	SM01	FR	BL	NA	NA	NA	66.1973
	M_312	SM01	FR	BL	NA	NA	NA	97.8453
	M_313	SM01	FR	BL	NA	NA	NA	49.4447
	M_320	SM01	FR	BL	NA	NA	NA	13.3558
	M_346	SM12	FR	EAE	0	0	0	628.465	*1181.04553701263
	M_349	SM12	FR	EAE	0	2	1	316.17	304.353
	M_350	SM12	FR	EAE	0.5	2	1	294.49	309.915
	M_354	SM12	FR	EAE	2.875	3	1	482.405	419.199
	M_337	SM13	FR	EAE	2.3	3	1		343.626
	M_342	SM13	FR	EAE	3	3	1		465.82
	M_355	SM13	FR	EAE	2.4	3	1		413.059
	M_356	SM13	FR	EAE	1.5	3	1		254.717
	M_357	SM13	FR	EAE	0.2	3	1		425.614

## Sheet: ED8E
Extended Data Figure 8
e, See Source Data for Extended Data Fig 8d.

## Sheet: ED8F
Extended Data Figure 8
f, Immunoglobulin coating indices (ICI) per SM strain aming SM12, SM13, and SM14 mice fed a fiber-rich (FR) diet. See Source Data of Fig 5k for ICI values.
	One-way ANOVA
	STRAIN	READOUT	Effect	DFn	DFd	F	p	p<.05	ges
	BC	ICI	GROUP	2	9	1.634	0.248		0.266
	BI	ICI	GROUP	2	9	0.063	0.939		0.014
	BO	ICI	GROUP	2	9	3.068	0.096		0.405
	BT	ICI	GROUP	2	9	0.017	0.983		0.004
	BU	ICI	GROUP	2	9	5.493	0.028	*	0.55
	CA	ICI	GROUP	2	9	1.651	0.245		0.268
	CS	ICI	GROUP	2	9	1.672	0.241		0.271
	DP	ICI	GROUP	2	9	1.166	0.354		0.206
	EC	ICI	GROUP	2	9	0.444	0.655		0.09
	ER	ICI	GROUP	2	9	2.558	0.132		0.362
	FP	ICI	GROUP	1	3	1.109	0.37		0.27
	RI	ICI	GROUP	2	9	0.761	0.495		0.145

## Sheet: ED8G
Extended Data Figure 8
g, See Source Data for Extended Data Fig 8f.

## Sheet: ED8H
Extended Data Figure 8
h, Classification of SM14-constituent strains as IgA high-coated (ICI > log10(2)), intermediate (log10(0.5) ≤ ICI ≤ log10(2)), or low-coated (ICI < log10(0.5)) in SM14, SM13, and SM12 communities.
		DIET	FR	FR	FR	FR			FR	FR	FR	FR			FR	FR	FR	FR
		SM	SM14	SM14	SM14	SM14			SM13	SM13	SM13	SM13			SM12	SM12	SM12	SM12
	STRAIN	FRACTION/ICI	M_408	M_409	M_410	M_411	SM14_AVG	CLASS	M_402	M_403	M_404	M_405	SM13_AVG	CLASS	M_346	M_349	M_350	M_354	SM12_AVG	CLASS
1	RI	ICI	-1.07156	-1.066	-1.26106	-1.29887	-1.17437	LO	-1.22617	-1.15667	-1.50854	-0.857976	-1.18734	LO	-0.920839	-0.818095	-1.07444	-1.28718	-1.02514	LO
2	ER	ICI	0.133431	-0.830126	-0.632152	-0.292205	-0.405263	LO	-1.00596	-1.13564	-1.0041	-0.64866	-0.948591	LO	-0.886679	-0.172071	-0.947901	-0.690795	-0.674361	LO
3	CS	ICI	-1.14352	-1.12981	-0.982787	-0.131908	-0.847007	LO	-1.39003	-1.42775	-1.28721	-1.02284	-1.28196	LO	-1.18794	-0.585031	-1.25053	-0.831561	-0.963767	LO
4	MF	ICI
5	FP	ICI	NA	NA	-0.505665	NA	-0.505665	LO	0.881542	1.24729	1.14665	-0.795593	0.619973	HI	NA	NA	NA	NA	#DIV/0!	#DIV/0!
6	BT	ICI	0.100977	0.437457	0.167309	-0.173913	0.132958	INT	0.292406	0.281958	0.197169	-0.308946	0.115647	INT	0.316054	0.447441	-0.139485	-0.245556	0.0946134	INT
7	BO	ICI	-0.44288	-0.00385534	-0.37242	-0.0145866	-0.208435	INT	0.291842	0.124933	0.0627545	-0.00756528	0.117991	INT	-0.298331	-0.30337	0.0449389	0.063114	-0.123412	INT
8	BC	ICI	0.881291	0.725333	0.981641	0.883886	0.868038	HI	0.709486	0.278897	0.88751	0.800884	0.669194	HI	0.546773	0.492775	0.775338	0.783944	0.649708	HI
9	BU	ICI	1.14171	1.08513	1.18097	1.21379	1.1554	HI	0.837499	-0.0209723	1.37016	0.649838	0.709132	HI	0.197015	-0.126518	0.531079	0.488106	0.272421	INT
10	BI	ICI	-0.0592027	-0.558555	-0.614005	-0.183396	-0.35379	LO	-0.638351	-0.0985644	-0.747231	-0.0706875	-0.388708	LO	-0.650608	-0.268658	-0.396405	-0.375929	-0.4229	LO
11	CA	ICI	-0.458444	-1.23258	-0.681757	-0.986412	-0.839798	LO	-1.29621	-0.821447	-0.991429	-0.283	-0.848021	LO	-0.834352	-0.630231	-0.194081	-0.0121903	-0.417714	LO
12	AM	ICI	0.276469	0.301509	0.531761	0.286075	0.348953	HI	NA	NA	NA	NA	#DIV/0!	#DIV/0!	NA	NA	NA	NA	#DIV/0!	#DIV/0!
13	DP	ICI	-0.578092	-1.11261	-1.00627	-0.630604	-0.831893	LO	-0.690326	-0.993951	-1.12566	-0.757805	-0.891935	LO	-0.266908	-0.867692	-0.747813	-0.671479	-0.638473	LO
14	EC	ICI	1.3687	-0.0883146	0.686113	0.733451	0.674987	HI	0.66554	0.795095	1.19635	0.796327	0.863327	HI	0.897869	0.955687	0.929019	0.845437	0.907003	HI
