# Supplementary material for: Gut microbial factors predict disease severity in a mouse model of multiple sclerosis
Source: Nat Microbiol. 2024 Jul 15;9(9):2244–61. doi: 10.1038/s41564-024-01761-3 (PMC11371644; doi:10.1038/s41564-024-01761-3)
Supplement: Supplementary file 16 — Statistical source data. [file 41564_2024_1761_MOESM16_ESM.xlsx]

## Sheet: ED9A
Extended Data Figure 9
a, See Source Data for Fig 6b.

## Sheet: ED9B
Extended Data Figure 9
b, Shannon diversity of unsorted fractions for the four donor–recipient combinations.
	One-way ANOVA of Shannon diversity by donor–recipient combination.
	Effect	DFn	DFd	F	p	p<.05	ges
	GROUP	3	9	5.416	0.021	*	0.644
	Pairwise test
	term	group1	group2	null.value	estimate	conf.low	conf.high	p.adj	p.adj.signif
	GROUP	BG_KO__MB_KO	BG_KO__MB_WT	0	0.0435948	-0.685943	0.773133	0.998	ns
	GROUP	BG_KO__MB_KO	BG_WT__MB_KO	0	0.0168452	-0.712693	0.746383	1	ns
	GROUP	BG_KO__MB_KO	BG_WT__MB_WT	0	-0.792893	-1.52243	-0.0633555	0.0333	*
	GROUP	BG_KO__MB_WT	BG_WT__MB_KO	0	-0.0267496	-0.806658	0.753159	1	ns
	GROUP	BG_KO__MB_WT	BG_WT__MB_WT	0	-0.836488	-1.6164	-0.0565793	0.0356	*
	GROUP	BG_WT__MB_KO	BG_WT__MB_WT	0	-0.809739	-1.58965	-0.0298297	0.0418	*
	BARCODE	FECAL_ID	DONOR_ID	GENETIC	MICROBIOME_FMT	ORIGINAL_EXPERIMENT	AUC	MAX	GEN_SIMPLE	MB_SIMPLE	GROUP	READOUT	FRACTION	SAMPLE_ID	TOTAL_READS	MEASURE	VALUE
	barcode75	AS072_F0010	MH21_MC0073	Muc2_KO	Muc2_KO	ALL7_AS072	13.5	1	KO	KO	BG_KO__MB_KO	16S_Seq	Before_Sorting	AS088_BP029	25170	Shannon	2.60809
	barcode76	AS072_F0011	MH21_MC0074	Muc2_KO	Muc2_KO	ALL7_AS072	0	0	KO	KO	BG_KO__MB_KO	16S_Seq	Before_Sorting	AS088_BP030	43348	Shannon	2.83498
	barcode77	AS072_F0013	MH21_MC0076	Muc2_KO	Muc2_KO	ALL7_AS072	37.5	3	KO	KO	BG_KO__MB_KO	16S_Seq	Before_Sorting	AS088_BP032	1454	Shannon	2.43866
	barcode78	AS072_F0014	MH21_MC0077	Muc2_KO	Muc2_KO	ALL7_AS072	3	0.5	KO	KO	BG_KO__MB_KO	16S_Seq	Before_Sorting	AS088_BP033	53525	Shannon	3.13561
	barcode79	AS072_F0007	AF21_BJ0059	BL6_J	Muc2_KO	ALL7_AS072	49.75	3	WT	KO	BG_WT__MB_KO	16S_Seq	Before_Sorting	AS088_BP034	6102	Shannon	3.12075
	barcode80	AS072_F0008	AF21_BJ0060	BL6_J	Muc2_KO	ALL7_AS072	40	3.5	WT	KO	BG_WT__MB_KO	16S_Seq	Before_Sorting	AS088_BP035	50721	Shannon	2.20118
	barcode81	AS072_F0009	AF21_BJ0061	BL6_J	Muc2_KO	ALL7_AS072	22.25	2.5	WT	KO	BG_WT__MB_KO	16S_Seq	Before_Sorting	AS088_BP036	24964	Shannon	2.99162
	barcode82	AS070_F0027	MH21_MC0058	Muc2_KO	Muc2_WT	ALL7_AS070	19.75	2.5	KO	WT	BG_KO__MB_WT	16S_Seq	Before_Sorting	AS088_BP037	1951	Shannon	2.67657
	barcode83	AS070_F0030	MH21_MC0061	Muc2_KO	Muc2_WT	ALL7_AS070	7.5	1	KO	WT	BG_KO__MB_WT	16S_Seq	Before_Sorting	AS088_BP038	2648	Shannon	2.87095
	barcode84	AS070_F0034	MH21_MC0065	Muc2_KO	Muc2_WT	ALL7_AS070	16.25	1.5	KO	WT	BG_KO__MB_WT	16S_Seq	Before_Sorting	AS088_BP039	51676	Shannon	2.84627
	barcode85	AS070_F0037	AF21_BJ0048	BL6_J	Muc2_WT	ALL7_AS070	10.5	1.5	WT	WT	BG_WT__MB_WT	16S_Seq	Before_Sorting	AS088_BP040	30899	Shannon	1.85914
	barcode86	AS070_F0038	AF21_BJ0049	BL6_J	Muc2_WT	ALL7_AS070	50.5	3.5	WT	WT	BG_WT__MB_WT	16S_Seq	Before_Sorting	AS088_BP041	29535	Shannon	1.87866
	barcode87	AS070_F0039	AF21_BJ0050	BL6_J	Muc2_WT	ALL7_AS070	40.75	3	WT	WT	BG_WT__MB_WT	16S_Seq	Before_Sorting	AS088_BP042	29550	Shannon	2.14653

## Sheet: ED9C
Extended Data Figure 9
c, See Source Data for Fig 6b.

## Sheet: ED9D
Extended Data Figure 9
c, EAE scores over the 30 d disease period across the four donor–recipient combinations (KO to KO, WT to KO, KO to WT, WT to WT).
	MOUSE_ID	GENETIC_BACKGROUND	MICROBIOME_FMT	DONOR–RECIPIENT COMBO	FECAL_ID	Score_Day0	Score_Day1	Score_Day2	Score_Day3	Score_Day4	Score_Day5	Score_Day6	Score_Day7	Score_Day8	Score_Day9	Score_Day10	Score_Day11	Score_Day12	Score_Day13	Score_Day14	Score_Day15	Score_Day16	Score_Day17	Score_Day18	Score_Day19	Score_Day20	Score_Day21	Score_Day22	Score_Day23	Score_Day24	Score_Day25	Score_Day26	Score_Day27	Score_Day28	Score_Day29	Score_Day30
	MH21_MC0073	Muc2_KO	Muc2_KO	KO to KO	AS072_F0010	0	0	0	0	0	0	0	0	0	0	0	0	0	0	0	0	0	1	1	1	1	1	1	1	1	1	1	1	1	1	1
	MH21_MC0074	Muc2_KO	Muc2_KO	KO to KO	AS072_F0011	0	0	0	0	0	0	0	0	0	0	0	0	0	0	0	0	0	0	0	0	0	0	0	0	0	0	0	0	0	0	0
	MH21_MC0076	Muc2_KO	Muc2_KO	KO to KO	AS072_F0013	0	0	0	0	0	0	0	0	0	0	0	0	0	0	1	1	1.5	2.5	3	3	3	3	3	2.5	2.5	2.5	2	2	2	2	2
	MH21_MC0077	Muc2_KO	Muc2_KO	KO to KO	AS072_F0014	0	0	0	0	0	0	0	0	0	0	0	0	0	0	0	0	0	0	0	0	0	0	0	0.5	0.5	0.5	0.5	0.5	0.5	0	0
	AF21_BJ0059	BL6_J	Muc2_KO	KO to WT	AS072_F0007	0	0	0	0	0	0	0	0	0	0	0	0	1	2	3	3	3	3	3	3	3	3	3	3	3	2.5	2.5	2.5	2.5	2.5	2.5
	AF21_BJ0060	BL6_J	Muc2_KO	KO to WT	AS072_F0008	0	0	0	0	0	0	0	0	0	0	0	0	0	1	3	3	3.5	3	2.5	2.5	2.5	2	2	2	2	2	2	2	2	2	2
	AF21_BJ0061	BL6_J	Muc2_KO	KO to WT	AS072_F0009	0	0	0	0	0	0	0	0	0	0	0	0	0	0	0	1	1	2	2	1.5	1.5	1	1	1	1	1	1	1	2.5	2.5	2.5
	MH21_MC0058	Muc2_KO	Muc2_WT	WT to KO	AS070_F0027	0	0	0	0	0	0	0	0	0	0	0	0	0	0	0	1	2	2.5	2.5	1.5	2	1	1	1	1	1	1	0.5	1	0.5	0.5
	MH21_MC0061	Muc2_KO	Muc2_WT	WT to KO	AS070_F0030	0	0	0	0	0	0	0	0	0	0	0	0	0	0	0	1	1	1	1	0.5	1	0	1	0.5	0.5	0	0	0	0	0	0
	MH21_MC0065	Muc2_KO	Muc2_WT	WT to KO	AS070_F0034	0	0	0	0	0	0	0	0	0	0	0	0	0	0.5	1	1	1	1	1	1.5	1.5	1	1	1	1	0.5	1	0.5	1	0.5	0.5
	AF21_BJ0048	BL6_J	Muc2_WT	WT to WT	AS070_F0037	0	0	0	0	0	0	0	0	0	0	0	0	0	0	0.5	0.5	1.5	1.5	1.5	1.5	0.5	0.5	0.5	0.5	0.5	0.5	0.5	0	0	0	0
	AF21_BJ0049	BL6_J	Muc2_WT	WT to WT	AS070_F0038	0	0	0	0	0	0	0	0	0	0	0	0	0.5	1.5	2.5	3	3	3	3	3	3	3	2.5	2.5	3	3	3.5	3	3	3	3
	AF21_BJ0050	BL6_J	Muc2_WT	WT to WT	AS070_F0039	0	0	0	0	0	0	0	0	0	0	0	0	1	2	3	3	3	3	3	3	2.5	2.5	2.5	2	1.5	1.5	1.5	1.5	1.5	2	1.5

## Sheet: ED9E
Extended Data Figure 9
e, See Source Data for Fig 6d. Statistical results listed below.
	AUC by donor genotype (ANOVA)
	Effect	DFn	DFd	F	p	p<.05	ges
	DONOR	1	11	0.002	0.962	0.00021
	AUC by recipient genotype (ANOVA)
	Effect	DFn	DFd	F	p	p<.05	ges
	RECIPIENT	1	11	7.515	0.019	*	0.406
	Max by donor genotype (Wilcoxon rank-sum test)
	.y.	group1	group2	n1	n2	statistic	p
	MAX	KO	WT	7	6	18.5	0.773
	Max by recipient genotype (Wilcoxon rank-sum test)
	.y.	group1	group2	n1	n2	statistic	p
	MAX	KO	WT	7	6	5	0.0252

## Sheet: ED9F
Extended Data Figure 9
f, See Source Data for Fig 6g.

## Sheet: ED9G
Extended Data Figure 9
g, See Source Data for Fig 6d. Statistical results for permutation test (999 permutations) for adonis under reduced model listed below.
	adonis2(formula = bc_distmat ~ AUC_Phenotype, data = data)
		Df	SumOfSqs	R2	F	Pr(>F)
	AUC_Phenotype	1	0.07547	0.08439	1.0139	0.412
	Residual	11	0.81883	0.91561
	Total	12	0.8943	1
	adonis2(formula = bc_distmat ~ MAX_Phenotype, data = data)
		Df	SumOfSqs	R2	F	Pr(>F)
	MAX_Phenotype	1	0.08104	0.09062	1.0962	0.347
	Residual	11	0.81325	0.90938
	Total	12	0.8943	1
