# Supplementary material for: Gut microbial factors predict disease severity in a mouse model of multiple sclerosis
Source: Nat Microbiol. 2024 Jul 15;9(9):2244–61. doi: 10.1038/s41564-024-01761-3 (PMC11371644; doi:10.1038/s41564-024-01761-3)
Supplement: Supplementary file 17 — Statistical source data. [file 41564_2024_1761_MOESM17_ESM.xlsx]

## Sheet: ED10A
Extended Data Figure 10
a, Mean fluorescence intensity (MFI) of FITC in IgA-negative and IgA-positive fractions.
	SAMPLE_ID	ID	ROLE	FRACTION	ORIGIN	ORIGINAL_EXPERIMENT	DONOR_ID	GENETIC	MICROBIOME_FMT	DONOR–RECIPIENT COMBO	EAE_PHENOTYPE	MFI_FITC	MFI_FITC/1000
	A1_FC001.fcs	AS088_FC001	FACS	IGA_pos	AS072_F0010	ALL7_AS072	MH21_MC0073	Muc2_KO	Muc2_KO	KO to KO	LOW	71665	716.65
	B1_FC002.fcs	AS088_FC002	FACS	IGA_pos	AS072_F0011	ALL7_AS072	MH21_MC0074	Muc2_KO	Muc2_KO	KO to KO	LOW	33457	334.57
	C1_FC004.fcs	AS088_FC004	FACS	IGA_pos	AS072_F0013	ALL7_AS072	MH21_MC0076	Muc2_KO	Muc2_KO	KO to KO	HIGH	24770	247.7
	D1_FC005.fcs	AS088_FC005	FACS	IGA_pos	AS072_F0014	ALL7_AS072	MH21_MC0077	Muc2_KO	Muc2_KO	KO to KO	LOW	45654	456.54
	E1_FC006.fcs	AS088_FC006	FACS	IGA_pos	AS072_F0007	ALL7_AS072	AF21_BJ0059	BL6_J	Muc2_KO	KO to WT	HIGH	57311	573.11
	F1_FC007.fcs	AS088_FC007	FACS	IGA_pos	AS072_F0008	ALL7_AS072	AF21_BJ0060	BL6_J	Muc2_KO	KO to WT	HIGH	53711	537.11
	G1_FC008.fcs	AS088_FC008	FACS	IGA_pos	AS072_F0009	ALL7_AS072	AF21_BJ0061	BL6_J	Muc2_KO	KO to WT	INTERMEDIATE	58555	585.55
	H1_FC009.fcs	AS088_FC009	FACS	IGA_pos	AS070_F0027	ALL7_AS070	MH21_MC0058	Muc2_KO	Muc2_WT	WT to KO	INTERMEDIATE	59338	593.38
	A2_FC010.fcs	AS088_FC010	FACS	IGA_pos	AS070_F0030	ALL7_AS070	MH21_MC0061	Muc2_KO	Muc2_WT	WT to KO	LOW	61592	615.92
	B2_FC011.fcs	AS088_FC011	FACS	IGA_pos	AS070_F0034	ALL7_AS070	MH21_MC0065	Muc2_KO	Muc2_WT	WT to KO	LOW	51147	511.47
	C2_FC012.fcs	AS088_FC012	FACS	IGA_pos	AS070_F0037	ALL7_AS070	AF21_BJ0048	BL6_J	Muc2_WT	WT to WT	LOW	55058	550.58
	D2_FC013.fcs	AS088_FC013	FACS	IGA_pos	AS070_F0038	ALL7_AS070	AF21_BJ0049	BL6_J	Muc2_WT	WT to WT	HIGH	68606	686.06
	E2_FC014.fcs	AS088_FC014	FACS	IGA_pos	AS070_F0039	ALL7_AS070	AF21_BJ0050	BL6_J	Muc2_WT	WT to WT	HIGH	69853	698.53
	F2_FC015.fcs	AS088_FC015	FACS	IGA_neg	AS072_F0010	ALL7_AS072	MH21_MC0073	Muc2_KO	Muc2_KO	KO to KO	LOW	9583	95.83
	G2_FC016.fcs	AS088_FC016	FACS	IGA_neg	AS072_F0011	ALL7_AS072	MH21_MC0074	Muc2_KO	Muc2_KO	KO to KO	LOW	14893	148.93
	H2_FC018.fcs	AS088_FC018	FACS	IGA_neg	AS072_F0013	ALL7_AS072	MH21_MC0076	Muc2_KO	Muc2_KO	KO to KO	HIGH	13348	133.48
	A3_FC019.fcs	AS088_FC019	FACS	IGA_neg	AS072_F0014	ALL7_AS072	MH21_MC0077	Muc2_KO	Muc2_KO	KO to KO	LOW	13853	138.53
	B3_FC020.fcs	AS088_FC020	FACS	IGA_neg	AS072_F0007	ALL7_AS072	AF21_BJ0059	BL6_J	Muc2_KO	KO to WT	HIGH	10937	109.37
	C3_FC021.fcs	AS088_FC021	FACS	IGA_neg	AS072_F0008	ALL7_AS072	AF21_BJ0060	BL6_J	Muc2_KO	KO to WT	HIGH	3654	36.54
	D3_FC022.fcs	AS088_FC022	FACS	IGA_neg	AS072_F0009	ALL7_AS072	AF21_BJ0061	BL6_J	Muc2_KO	KO to WT	INTERMEDIATE	7605	76.05
	E3_FC023.fcs	AS088_FC023	FACS	IGA_neg	AS070_F0027	ALL7_AS070	MH21_MC0058	Muc2_KO	Muc2_WT	WT to KO	INTERMEDIATE	11322	113.22
	F3_FC024.fcs	AS088_FC024	FACS	IGA_neg	AS070_F0030	ALL7_AS070	MH21_MC0061	Muc2_KO	Muc2_WT	WT to KO	LOW	12354	123.54
	G3_FC025.fcs	AS088_FC025	FACS	IGA_neg	AS070_F0034	ALL7_AS070	MH21_MC0065	Muc2_KO	Muc2_WT	WT to KO	LOW	15694	156.94
	H3_FC026.fcs	AS088_FC026	FACS	IGA_neg	AS070_F0037	ALL7_AS070	AF21_BJ0048	BL6_J	Muc2_WT	WT to WT	LOW	6399	63.99
	A4_FC027.fcs	AS088_FC027	FACS	IGA_neg	AS070_F0038	ALL7_AS070	AF21_BJ0049	BL6_J	Muc2_WT	WT to WT	HIGH	9949	99.49
	B4_FC028.fcs	AS088_FC028	FACS	IGA_neg	AS070_F0039	ALL7_AS070	AF21_BJ0050	BL6_J	Muc2_WT	WT to WT	HIGH	18834	188.34
													Unpaired t-test
													8.51788e-11

## Sheet: ED10B
Extended Data Figure 10
b, See Source Data for Fig 6b.

## Sheet: ED10C
Extended Data Figure 10
c, See Source Data for Fig 6b.

## Sheet: ED10D
Extended Data Figure 10
d, See Source Data for Fig 6e.

## Sheet: ED10E
Extended Data Figure 10
e, Area-under-the-curve (AUC) analysis of overall EAE course; maximum EAE score (Max); and relative abundance of Enterocloster boltae in immunoglobulin A (IgA)-positive POS, IgA-negative (NEG) and unsorted (US) fractions and resulting coating indices (ICI) before EAE induction (D00). Species not detected above filtering threshhold in 3 mice of the 11 mice.
	MOUSE_ID	DONOR–RECIPIENT COMBO	AUC	MAX	ID	SPECIES	POS	NEG	US	ICI
	MH21_MC0074	KO to KO	0	0	sp154	Enterocloster_bolteae	0.000351187	0.00436262	0.00214622	-1.09421
	MH21_MC0076	KO to KO	37.5	3	sp154	Enterocloster_bolteae	0.0010825	0.00506919	0	-0.67051
	AF21_BJ0059	KO to WT	49.75	3	sp154	Enterocloster_bolteae	0.000531198	0.00151705	0	-0.455743
	AF21_BJ0061	KO to WT	22.25	2.5	sp154	Enterocloster_bolteae	0.000923282	0.00672166	0.0075709	-0.862142
	MH21_MC0061	WT to KO	7.5	1	sp154	Enterocloster_bolteae	0.00147895	0.0090243	0	-0.785459
	MH21_MC0065	WT to KO	16.25	1.5	sp154	Enterocloster_bolteae	0.000193149	0.00141598	0.00118192	-0.865166
	AF21_BJ0050	WT to WT	40.75	3	sp154	Enterocloster_bolteae	0.000640884	0.00213607	0.00626058	-0.522836
	AF21_BJ0049	WT to WT	50.5	3.5	sp154	Enterocloster_bolteae	0.0024139	0.000586102	0.000948028	0.614747
	lm(formula = AUC ~ ICI, data = subset(AS088_c_DoNTr2_S2_T4_Pred,
	SPECIES == "Enterocloster_bolteae"))
	Residuals:
	Min 1Q Median 3Q Max
	-14.8972 -11.3724 -0.9893 11.3118 18.2539
	Coefficients:
	Estimate Std. Error t value Pr(>|t|)
	(Intercept) 44.073 7.564 5.826 0.00112 **
	ICI 27.596 9.960 2.771 0.03239 *
	---
	Signif. codes: 0 ‘***’ 0.001 ‘**’ 0.01 ‘*’ 0.05 ‘.’ 0.1 ‘ ’ 1
	Residual standard error: 13.81 on 6 degrees of freedom
	Multiple R-squared: 0.5613,
	F-statistic: 7.677 on 1 and 6 DF, p-value: 0.03239
	lm(formula = MAX ~ ICI, data = subset(AS088_c_DoNTr2_S2_T4_Pred,
	SPECIES == "Enterocloster_bolteae"))
	Residuals:
	Min 1Q Median 3Q Max
	-1.3534 -0.6835 0.1928 0.7321 0.9591
	Coefficients:
	Estimate Std. Error t value Pr(>|t|)
	(Intercept) 3.1289 0.5201 6.016 0.000951 ***
	ICI 1.6227 0.6848 2.370 0.055556 .
	---
	Signif. codes: 0 ‘***’ 0.001 ‘**’ 0.01 ‘*’ 0.05 ‘.’ 0.1 ‘ ’ 1
	Residual standard error: 0.9494 on 6 degrees of freedom
	Multiple R-squared: 0.4834,
	F-statistic: 5.615 on 1 and 6 DF, p-value: 0.05556

## Sheet: ED10F
Extended Data Figure 10
f, Prevalence of SM14 strains in FMT mice before EAE induction.
	SPECIES	DONOR–RECIPIENT COMBO	n
	Akkermansia_muciniphila	KO to KO	4
	Akkermansia_muciniphila	KO to WT	3
	Akkermansia_muciniphila	WT to KO	3
	Akkermansia_muciniphila	WT to WT	3
	Bacteroides_caccae	KO to KO	0
	Bacteroides_caccae	KO to WT	0
	Bacteroides_caccae	WT to KO	1
	Bacteroides_caccae	WT to WT	0
	Bacteroides_ovatus	KO to KO	1
	Bacteroides_ovatus	KO to WT	0
	Bacteroides_ovatus	WT to KO	1
	Bacteroides_ovatus	WT to WT	0
	Bacteroides_thetaiotaomicron	KO to KO	1
	Bacteroides_thetaiotaomicron	KO to WT	0
	Bacteroides_thetaiotaomicron	WT to KO	1
	Bacteroides_thetaiotaomicron	WT to WT	0
	Bacteroides_uniformis	KO to KO	3
	Bacteroides_uniformis	KO to WT	3
	Bacteroides_uniformis	WT to KO	1
	Bacteroides_uniformis	WT to WT	3
	Eubacterium_rectale	KO to KO	0
	Eubacterium_rectale	KO to WT	1
	Eubacterium_rectale	WT to KO	0
	Eubacterium_rectale	WT to WT	0
	Marvinbryantia_formatexigens	KO to KO	2
	Marvinbryantia_formatexigens	KO to WT	1
	Marvinbryantia_formatexigens	WT to KO	2
	Marvinbryantia_formatexigens	WT to WT	0
	Roseburia_intestinalis	KO to KO	2
	Roseburia_intestinalis	KO to WT	1
	Roseburia_intestinalis	WT to KO	0
	Roseburia_intestinalis	WT to WT	1

## Sheet: ED10G
Extended Data Figure 10
g, Area-under-the-curve (AUC) analysis of overall EAE course; maximum EAE score (Max); and relative abundance of Akkermansia muciniphila in immunoglobulin A (IgA)-positive POS, IgA-negative (NEG) and unsorted (US) fractions and resulting coating indices (ICI) before EAE induction (D00).
	MOUSE_ID	DONOR–RECIPIENT COMBO	AUC	MAX	ID	SPECIES	POS	NEG	US	ICI
	MH21_MC0073	KO to KO	13.5	1	sp248	Akkermansia_muciniphila	0.0721002	0.34314	0.303735	-0.677535
	MH21_MC0074	KO to KO	0	0	sp248	Akkermansia_muciniphila	0.364032	0.172583	0.18079	0.324142
	MH21_MC0076	KO to KO	37.5	3	sp248	Akkermansia_muciniphila	0.261078	0.123621	0.20564	0.324677
	AF21_BJ0059	KO to WT	49.75	3	sp248	Akkermansia_muciniphila	0.303178	0.188067	0.188135	0.207385
	AF21_BJ0060	KO to WT	40	3.5	sp248	Akkermansia_muciniphila	0.421792	0.156057	0.344175	0.431814
	AF21_BJ0061	KO to WT	22.25	2.5	sp248	Akkermansia_muciniphila	0.267988	0.0126795	0.0247156	1.32501
	MH21_MC0061	WT to KO	7.5	1	sp248	Akkermansia_muciniphila	0.356124	0.0821122	0.149169	0.637194
	MH21_MC0065	WT to KO	16.25	1.5	sp248	Akkermansia_muciniphila	0.0292788	0.139773	0.215032	-0.678872
	AF21_BJ0048	WT to WT	10.5	1.5	sp248	Akkermansia_muciniphila	0.300311	0.0893809	0.233114	0.526327
	AF21_BJ0050	WT to WT	40.75	3	sp248	Akkermansia_muciniphila	0.787646	0.217176	0.40819	0.559519
	AF21_BJ0049	WT to WT	50.5	3.5	sp248	Akkermansia_muciniphila	0.260863	0.176627	0.309633	0.169355
	lm(formula = EAE_VALUE ~ ICI, data = subset(AS088_c_DoNTr2_S2_T4_Corr_RelAb_Meta_ICI_tidy_Tax,
	SPECIES == "Akkermansia_muciniphila" & EAE_READOUT == "AUC"))
	Residuals:
	Min 1Q Median 3Q Max
	-26.322 -13.318 -6.587 13.622 24.566
	Coefficients:
	Estimate Std. Error t value Pr(>|t|)
	(Intercept) 25.508 6.441 3.960 0.0033 **
	ICI 2.512 10.499 0.239 0.8162
	---
	Signif. codes: 0 ‘***’ 0.001 ‘**’ 0.01 ‘*’ 0.05 ‘.’ 0.1 ‘ ’ 1
	Residual standard error: 18.89 on 9 degrees of freedom
	Multiple R-squared: 0.006322,
	F-statistic: 0.05726 on 1 and 9 DF, p-value: 0.8162
	lm(formula = EAE_VALUE ~ ICI, data = subset(AS088_c_DoNTr2_S2_T4_Corr_RelAb_Meta_ICI_tidy_Tax,
	SPECIES == "Akkermansia_muciniphila" & EAE_READOUT == "MAX"))
	Residuals:
	Min 1Q Median 3Q Max
	-2.1562 -0.6970 -0.1313 0.8742 1.4248
	Coefficients:
	Estimate Std. Error t value Pr(>|t|)
	(Intercept) 1.9866 0.4122 4.819 0.000948 ***
	ICI 0.5233 0.6719 0.779 0.456082
	---
	Signif. codes: 0 ‘***’ 0.001 ‘**’ 0.01 ‘*’ 0.05 ‘.’ 0.1 ‘ ’ 1
	Residual standard error: 1.209 on 9 degrees of freedom
	Multiple R-squared: 0.06314,
	F-statistic: 0.6065 on 1 and 9 DF, p-value: 0.4561
